# Supplementary material for: Multi-omics microsampling for the profiling of lifestyle-associated changes in health
Source: Nat Biomed Eng. 2023 Jan 19;8(1):11–29. doi: 10.1038/s41551-022-00999-8 (PMC10805653; doi:10.1038/s41551-022-00999-8)
Supplement: Supplementary file 4 — Data for the case studies. [file 41551_2022_999_MOESM4_ESM.xlsx]

## Sheet: DataS1-Proteomics
ProteinName	run_id	protein_signal	Condition	BioReplicate	Run	align_runid	align_origfilename	cond_run	Prot_ID	Study	Original_SampleID	PrepIndex (SampleName)	CollectionTime	collector	CollectionDate	SampleType	StorageCondition	comments	PrepBatch	Lipidomics_ID	Lipidomics_AquisitionOrder	Lipidomics_AquisitionBatch	Hilic_ID	Hilic_AquisitionOrder	Hilic_AquisitionBatch	RP_ID	RP_AquisitionOrder	RP_AquisitionBatch	Cyto_ID	Cyto_AquisitionOrder	Cyto_AquisitionBatch	Prot_AquisitionOrder	Prot_AquisitionBatch	storage_duration_minutes	storage_duration_hours	storage_duration_group	storage_duration_group_id	storage_temperature	collector_id	protein_signal_imputed	is_imputed	protein_signal_normalized
B9A064	sample_10_10	1324650	sample	10	10	0_9	110819_stability_prepsample13-Sample057.mzML.gz_with_dscore_filtered.csv	sample_10	stability_prepsample13	F1	13	130	2019-05-09T10:25:00Z	Dan	13		20		3	stability_prepsample130	57	2019-06-25T00:00:00Z										57		0	0	baseline	1	20	A	1324650	FALSE	20.3372
B9A064	sample_11_11	1541630	sample	11	11	0_10	110819_stability_prepsample14-Sample034.mzML.gz_with_dscore_filtered.csv	sample_11	stability_prepsample14	F1	14	158	2019-05-09T13:36:00Z	Dan	14		20		4	stability_prepsample158	35	2019-06-25T00:00:00Z										34		191	3.18333	3_hours	2	20	A	1541630	FALSE	20.556
B9A064	sample_13_13	1108820	sample	13	13	0_12	110819_stability_prepsample15-Sample014.mzML.gz_with_dscore_filtered.csv	sample_13	stability_prepsample15	F1	15	149	2019-05-09T16:30:00Z	Dan	15		20		3	stability_prepsample149	15	2019-06-25T00:00:00Z										14		365	6.08333	6_hours	3	20	A	1108820	FALSE	20.0806
B9A064	sample_15_15	1457019	sample	15	15	0_14	110819_stability_prepsample16-Sample072.mzML.gz_with_dscore_filtered.csv	sample_15	stability_prepsample16	F1	16	134	2019-05-10T10:35:00Z	Dan	16		20		3	stability_prepsample134	72	2019-06-25T00:00:00Z										72		1450	24.1667	24_hours	4	20	A	1457019	FALSE	20.4746
B9A064	sample_17_17	891284	sample	17	17	0_16	110819_stability_prepsample17-Sample060.mzML.gz_with_dscore_filtered.csv	sample_17	stability_prepsample17	F1	17	122	2019-05-12T10:30:00Z	Dan	17		20		3	stability_prepsample122	60	2019-06-25T00:00:00Z										60		4325	72.0833	72_hours	5	20	A	891284	FALSE	19.7655
B9A064	sample_18_18	1513590	sample	18	18	0_17	110819_stability_prepsample18-Sample028.mzML.gz_with_dscore_filtered.csv	sample_18	stability_prepsample18	F1	18	165	2019-05-14T11:00:00Z	Dan	18		20		4	stability_prepsample165	29	2019-06-25T00:00:00Z										28		7235	120.583	120_hours	6	20	A	1513590	FALSE	20.5295
B9A064	sample_19_19	637167	sample	19	19	0_18	110819_stability_prepsample19-Sample066.mzML.gz_with_dscore_filtered.csv	sample_19	stability_prepsample19	F1	19	132	2019-05-09T10:31:00Z	Ryan	19		20		3	stability_prepsample132	66	2019-06-25T00:00:00Z										66		6	0.1	baseline	1	20	B	637167	FALSE	19.2813
B9A064	sample_20_20	1401890	sample	20	20	0_19	110819_stability_prepsample1-Sample073.mzML.gz_with_dscore_filtered.csv	sample_20	stability_prepsample1	F1	1	170	2019-05-09T10:25:00Z	Dan	1		4		4	stability_prepsample170	73	2019-06-25T00:00:00Z										73		0	0	baseline	1	4	A	1401890	FALSE	20.4189
B9A064	sample_21_21	990433	sample	21	21	0_20	110819_stability_prepsample20-Sample004.mzML.gz_with_dscore_filtered.csv	sample_21	stability_prepsample20	F1	20	144	2019-05-09T13:36:00Z	Ryan	20		20	check order of 20 and 21	3	stability_prepsample144	5	2019-06-25T00:00:00Z										4		191	3.18333	3_hours	2	20	B	990433	FALSE	19.9177
B9A064	sample_23_23		sample	23	23	0_22	110819_stability_prepsample22-Sample026.mzML.gz_with_dscore_filtered.csv	sample_23	stability_prepsample22	F1	22	168	2019-05-10T10:35:00Z	Ryan	22		20		4	stability_prepsample168	27	2019-06-25T00:00:00Z										26		1450	24.1667	24_hours	4	20	B	1124930	TRUE	20.1014
B9A064	sample_24_24	1118360	sample	24	24	0_23	110819_stability_prepsample23-Sample009.mzML.gz_with_dscore_filtered.csv	sample_24	stability_prepsample23	F1	23	143	2019-05-12T10:30:00Z	Ryan	23		20		3	stability_prepsample143	10	2019-06-25T00:00:00Z										9		4325	72.0833	72_hours	5	20	B	1118360	FALSE	20.093
B9A064	sample_26_26	1281130	sample	26	26	0_25	110819_stability_prepsample25-Sample064.mzML.gz_with_dscore_filtered.csv	sample_26	stability_prepsample25	F1	25	171	2019-05-09T10:31:00Z	Dan	25		36		4	stability_prepsample171	64	2019-06-25T00:00:00Z										64		6	0.1	baseline	1	36	A	1281130	FALSE	20.289
B9A064	sample_27_27	1940845	sample	27	27	0_26	110819_stability_prepsample26-Sample077.mzML.gz_with_dscore_filtered.csv	sample_27	stability_prepsample26	F1	26	162	2019-05-09T13:42:00Z	Dan	26		36		4	stability_prepsample162	77	2019-06-25T00:00:00Z										77		197	3.28333	3_hours	2	36	A	1940845	FALSE	20.8883
B9A064	sample_28_28	1394290	sample	28	28	0_27	110819_stability_prepsample27-Sample035.mzML.gz_with_dscore_filtered.csv	sample_28	stability_prepsample27	F1	27	176	2019-05-09T16:30:00Z	Dan	27		36		4	stability_prepsample176	36	2019-06-25T00:00:00Z										35		365	6.08333	6_hours	3	36	A	1394290	FALSE	20.4111
B9A064	sample_29_29	1027540	sample	29	29	0_28	110819_stability_prepsample28-Sample019.mzML.gz_with_dscore_filtered.csv	sample_29	stability_prepsample28	F1	28	172	2019-05-10T10:35:00Z	Dan	28		36		4	stability_prepsample172	20	2019-06-25T00:00:00Z										19		1450	24.1667	24_hours	4	36	A	1027540	FALSE	19.9708
B9A064	sample_30_30	751323	sample	30	30	0_29	110819_stability_prepsample29-Sample045.mzML.gz_with_dscore_filtered.csv	sample_30	stability_prepsample29	F1	29	155	2019-05-12T10:30:00Z	Dan	29		36		4	stability_prepsample155	45	2019-06-25T00:00:00Z										45		4325	72.0833	72_hours	5	36	A	751323	FALSE	19.5191
B9A064	sample_31_31	857463	sample	31	31	0_30	110819_stability_prepsample2-Sample055.mzML.gz_with_dscore_filtered.csv	sample_31	stability_prepsample2	F1	2	140	2019-05-09T13:34:00Z	Dan	2		4		3	stability_prepsample140	55	2019-06-25T00:00:00Z										55		189	3.15	3_hours	2	4	A	857463	FALSE	19.7097
B9A064	sample_32_32	1094500	sample	32	32	0_31	110819_stability_prepsample30-Sample074.mzML.gz_with_dscore_filtered.csv	sample_32	stability_prepsample30	F1	30	127	2019-05-14T11:00:00Z	Dan	30		36		3	stability_prepsample127	74	2019-06-25T00:00:00Z										74		7235	120.583	120_hours	6	36	A	1094500	FALSE	20.0618
B9A064	sample_33_33	726229	sample	33	33	0_32	110819_stability_prepsample31-Sample065.mzML.gz_with_dscore_filtered.csv	sample_33	stability_prepsample31	F1	31	111	2019-05-09T10:31:00Z	Ryan	31		36		3	stability_prepsample111	65	2019-06-25T00:00:00Z										65		6	0.1	baseline	1	36	B	726229	FALSE	19.4701
B9A064	sample_34_34	1322320	sample	34	34	0_33	110819_stability_prepsample32-Sample056.mzML.gz_with_dscore_filtered.csv	sample_34	stability_prepsample32	F1	32	161	2019-05-09T13:42:00Z	Ryan	32		36		4	stability_prepsample161	56	2019-06-25T00:00:00Z										56		197	3.28333	3_hours	2	36	B	1322320	FALSE	20.3346
B9A064	sample_35_35	944711	sample	35	35	0_34	110819_stability_prepsample33-Sample070.mzML.gz_with_dscore_filtered.csv	sample_35	stability_prepsample33	F1	33	123	2019-05-09T16:30:00Z	Ryan	33		36		3	stability_prepsample123	70	2019-06-25T00:00:00Z										70		365	6.08333	6_hours	3	36	B	944711	FALSE	19.8495
B9A064	sample_36_36	1009770	sample	36	36	0_35	110819_stability_prepsample34-Sample071.mzML.gz_with_dscore_filtered.csv	sample_36	stability_prepsample34	F1	34	136	2019-05-10T10:35:00Z	Ryan	34		36		3	stability_prepsample136	71	2019-06-25T00:00:00Z										71		1450	24.1667	24_hours	4	36	B	1009770	FALSE	19.9456
B9A064	sample_37_37	1257960	sample	37	37	0_36	110819_stability_prepsample35-Sample027.mzML.gz_with_dscore_filtered.csv	sample_37	stability_prepsample35	F1	35	126	2019-05-12T10:30:00Z	Ryan	35		36		3	stability_prepsample126	28	2019-06-25T00:00:00Z										27		4325	72.0833	72_hours	5	36	B	1257960	FALSE	20.2627
B9A064	sample_38_38	409702	sample	38	38	0_37	110819_stability_prepsample36-Sample044.mzML.gz_with_dscore_filtered.csv	sample_38	stability_prepsample36	F1	36	164	2019-05-09T10:25:00Z	Dan	36		4	check order of 36 and 37	4	stability_prepsample164	44	2019-06-25T00:00:00Z										44		0	0	baseline	1	4	A	409702	FALSE	18.6442
B9A064	sample_39_39	1672710	sample	39	39	0_38	110819_stability_prepsample37-Sample033.mzML.gz_with_dscore_filtered.csv	sample_39	stability_prepsample37	F1	36 (37 Dan)	182	2019-05-14T11:00:00Z	Ryan	37		36	check order of 36 and 37	4	stability_prepsample182	34	2019-06-25T00:00:00Z										33		7235	120.583	120_hours	6	36	B	1672710	FALSE	20.6738
B9A064	sample_4_4	929957	sample	4	4	0_3	110819_stability_prepsample10-Sample061.mzML.gz_with_dscore_filtered.csv	sample_4	stability_prepsample10	F1	10	179	2019-05-10T10:35:00Z	Ryan	10		4		4	stability_prepsample179	61	2019-06-25T00:00:00Z										61		1450	24.1667	24_hours	4	4	B	929957	FALSE	19.8268
B9A064	sample_40_40	1261560	sample	40	40	0_39	110819_stability_prepsample38-Sample037.mzML.gz_with_dscore_filtered.csv	sample_40	stability_prepsample38	F1	38	177	2019-05-09T13:34:00Z	Dan	38		4		4	stability_prepsample177	38	2019-06-25T00:00:00Z										37		189	3.15	3_hours	2	4	A	1261560	FALSE	20.2668
B9A064	sample_41_41	1131500	sample	41	41	0_40	110819_stability_prepsample39-Sample051.mzML.gz_with_dscore_filtered.csv	sample_41	stability_prepsample39	F1	39	115	2019-05-09T16:30:00Z	Dan	39		4		3	stability_prepsample115	51	2019-06-25T00:00:00Z										51		365	6.08333	6_hours	3	4	A	1131500	FALSE	20.1098
B9A064	sample_42_42	1141900	sample	42	42	0_41	110819_stability_prepsample3-Sample007.mzML.gz_with_dscore_filtered.csv	sample_42	stability_prepsample3	F1	3	131	2019-05-09T16:30:00Z	Dan	3		4		3	stability_prepsample131	8	2019-06-25T00:00:00Z										7		365	6.08333	6_hours	3	4	A	1141900	FALSE	20.123
B9A064	sample_43_43	937069	sample	43	43	0_42	110819_stability_prepsample40-Sample050.mzML.gz_with_dscore_filtered.csv	sample_43	stability_prepsample40	F1	40	173	2019-05-10T10:35:00Z	Dan	40		4		4	stability_prepsample173	50	2019-06-25T00:00:00Z										50		1450	24.1667	24_hours	4	4	A	937069	FALSE	19.8378
B9A064	sample_44_44	1093250	sample	44	44	0_43	110819_stability_prepsample41-Sample031.mzML.gz_with_dscore_filtered.csv	sample_44	stability_prepsample41	F1	41	121	2019-05-12T10:30:00Z	Dan	41		4		3	stability_prepsample121	32	2019-06-25T00:00:00Z										31		4325	72.0833	72_hours	5	4	A	1093250	FALSE	20.0602
B9A064	sample_45_45	1032500	sample	45	45	0_44	110819_stability_prepsample42-Sample024.mzML.gz_with_dscore_filtered.csv	sample_45	stability_prepsample42	F1	42	141	2019-05-14T11:00:00Z	Dan	42		4		3	stability_prepsample141	25	2019-06-25T00:00:00Z										24		7235	120.583	120_hours	6	4	A	1032500	FALSE	19.9777
B9A064	sample_46_46	981184	sample	46	46	0_45	110819_stability_prepsample43-Sample068.mzML.gz_with_dscore_filtered.csv	sample_46	stability_prepsample43	F1	43	184	2019-05-09T10:25:00Z	Ryan	43		4		4	stability_prepsample184	68	2019-06-25T00:00:00Z										68		0	0	baseline	1	4	B	981184	FALSE	19.9042
B9A064	sample_47_47	610110	sample	47	47	0_46	110819_stability_prepsample44-Sample083.mzML.gz_with_dscore_filtered.csv	sample_47	stability_prepsample44	F1	44	163	2019-05-09T13:34:00Z	Ryan	44		4		4	stability_prepsample163	83	2019-06-25T00:00:00Z										83		189	3.15	3_hours	2	4	B	610110	FALSE	19.2187
B9A064	sample_48_48	723311	sample	48	48	0_47	110819_stability_prepsample46-Sample058.mzML.gz_with_dscore_filtered.csv	sample_48	stability_prepsample46	F1	46	151	2019-05-10T10:35:00Z	Ryan	46		4		4	stability_prepsample151	58	2019-06-25T00:00:00Z										58		1450	24.1667	24_hours	4	4	B	723311	FALSE	19.4643
B9A064	sample_49_49	1364194	sample	49	49	0_48	110819_stability_prepsample47-Sample076.mzML.gz_with_dscore_filtered.csv	sample_49	stability_prepsample47	F1	47	174	2019-05-12T10:30:00Z	Ryan	47		4		4	stability_prepsample174	76	2019-06-25T00:00:00Z										76		4325	72.0833	72_hours	5	4	B	1364194	FALSE	20.3796
B9A064	sample_51_51	945525	sample	51	51	0_50	110819_stability_prepsample49-Sample047.mzML.gz_with_dscore_filtered.csv	sample_51	stability_prepsample49	F1	49	116	2019-05-09T10:25:00Z	Dan	49		20		3	stability_prepsample116	47	2019-06-25T00:00:00Z										47		0	0	baseline	1	20	A	945525	FALSE	19.8508
B9A064	sample_52_52	1223270	sample	52	52	0_51	110819_stability_prepsample4-Sample022.mzML.gz_with_dscore_filtered.csv	sample_52	stability_prepsample4	F1	4	166	2019-05-10T10:35:00Z	Dan	4		4		4	stability_prepsample166	23	2019-06-25T00:00:00Z										22		1450	24.1667	24_hours	4	4	A	1223270	FALSE	20.2223
B9A064	sample_53_53	1908450	sample	53	53	0_52	110819_stability_prepsample50-Sample081.mzML.gz_with_dscore_filtered.csv	sample_53	stability_prepsample50	F1	50	133	2019-05-09T13:36:00Z	Dan	50		20		3	stability_prepsample133	81	2019-06-25T00:00:00Z										81		191	3.18333	3_hours	2	20	A	1908450	FALSE	20.864
B9A064	sample_54_54		sample	54	54	0_53	110819_stability_prepsample51-Sample013.mzML.gz_with_dscore_filtered.csv	sample_54	stability_prepsample51	F1	51	148	2019-05-09T16:30:00Z	Dan	51		20		3	stability_prepsample148	14	2019-06-25T00:00:00Z										13		365	6.08333	6_hours	3	20	A	1094105	TRUE	20.0613
B9A064	sample_55_55	1102980	sample	55	55	0_54	110819_stability_prepsample52-Sample020.mzML.gz_with_dscore_filtered.csv	sample_55	stability_prepsample52	F1	52	135	2019-05-10T10:35:00Z	Dan	52		20		3	stability_prepsample135	22	2019-06-25T00:00:00Z										20		1450	24.1667	24_hours	4	20	A	1102980	FALSE	20.073
B9A064	sample_56_56	1405599	sample	56	56	0_55	110819_stability_prepsample53-Sample078.mzML.gz_with_dscore_filtered.csv	sample_56	stability_prepsample53	F1	53	154	2019-05-12T10:30:00Z	Dan	53		20		4	stability_prepsample154	78	2019-06-25T00:00:00Z										78		4325	72.0833	72_hours	5	20	A	1405599	FALSE	20.4228
B9A064	sample_57_57	1192660	sample	57	57	0_56	110819_stability_prepsample54-Sample029.mzML.gz_with_dscore_filtered.csv	sample_57	stability_prepsample54	F1	54	175	2019-05-14T11:00:00Z	Dan	54		20		4	stability_prepsample175	30	2019-06-25T00:00:00Z										29		7235	120.583	120_hours	6	20	A	1192660	FALSE	20.1858
B9A064	sample_58_58	1266060	sample	58	58	0_57	110819_stability_prepsample55-Sample015.mzML.gz_with_dscore_filtered.csv	sample_58	stability_prepsample55	F1	55	169	2019-05-09T10:31:00Z	Ryan	55		20		4	stability_prepsample169	16	2019-06-25T00:00:00Z										15		6	0.1	baseline	1	20	B	1266060	FALSE	20.2719
B9A064	sample_59_59	1093140	sample	59	59	0_58	110819_stability_prepsample56-Sample017.mzML.gz_with_dscore_filtered.csv	sample_59	stability_prepsample56	F1	56	110	2019-05-09T13:36:00Z	Ryan	56		20		3	stability_prepsample110	18	2019-06-25T00:00:00Z										17		191	3.18333	3_hours	2	20	B	1093140	FALSE	20.06
B9A064	sample_6_6	839098	sample	6	6	0_5	110819_stability_prepsample11-Sample018.mzML.gz_with_dscore_filtered.csv	sample_6	stability_prepsample11	F1	11	107	2019-05-12T10:30:00Z	Ryan	11		4		3	stability_prepsample107	19	2019-06-25T00:00:00Z										18		4325	72.0833	72_hours	5	4	B	839098	FALSE	19.6785
B9A064	sample_60_60	986402	sample	60	60	0_59	110819_stability_prepsample57-Sample002.mzML.gz_with_dscore_filtered.csv	sample_60	stability_prepsample57	F1	57	119	2019-05-09T16:30:00Z	Ryan	57		20		3	stability_prepsample119	3	2019-06-25T00:00:00Z										2		365	6.08333	6_hours	3	20	B	986402	FALSE	19.9118
B9A064	sample_62_62	869239	sample	62	62	0_61	110819_stability_prepsample59-Sample041.mzML.gz_with_dscore_filtered.csv	sample_62	stability_prepsample59	F1	59	125	2019-05-12T10:30:00Z	Ryan	59		20		3	stability_prepsample125	41	2019-06-25T00:00:00Z										41		4325	72.0833	72_hours	5	20	B	869239	FALSE	19.7294
B9A064	sample_63_63	1006090	sample	63	63	0_62	110819_stability_prepsample5-Sample006.mzML.gz_with_dscore_filtered.csv	sample_63	stability_prepsample5	F1	5	108	2019-05-12T10:30:00Z	Dan	5		4		3	stability_prepsample108	7	2019-06-25T00:00:00Z										6		4325	72.0833	72_hours	5	4	A	1006090	FALSE	19.9403
B9A064	sample_64_64	701221	sample	64	64	0_63	110819_stability_prepsample60-Sample082.mzML.gz_with_dscore_filtered.csv	sample_64	stability_prepsample60	F1	60	159	2019-05-14T11:00:00Z	Ryan	60		20		4	stability_prepsample159	82	2019-06-25T00:00:00Z										82		7235	120.583	120_hours	6	20	B	701221	FALSE	19.4195
B9A064	sample_65_65	1086316	sample	65	65	0_64	110819_stability_prepsample61-Sample067.mzML.gz_with_dscore_filtered.csv	sample_65	stability_prepsample61	F1	61	180	2019-05-09T10:31:00Z	Dan	61		36		4	stability_prepsample180	67	2019-06-25T00:00:00Z										67		6	0.1	baseline	1	36	A	1086316	FALSE	20.051
B9A064	sample_66_66	1224080	sample	66	66	0_65	110819_stability_prepsample62-Sample023.mzML.gz_with_dscore_filtered.csv	sample_66	stability_prepsample62	F1	62	185	2019-05-09T13:42:00Z	Dan	62		36		4	stability_prepsample185	24	2019-06-25T00:00:00Z										23		197	3.28333	3_hours	2	36	A	1224080	FALSE	20.2233
B9A064	sample_67_67	1404600	sample	67	67	0_66	110819_stability_prepsample63-Sample030.mzML.gz_with_dscore_filtered.csv	sample_67	stability_prepsample63	F1	63	129	2019-05-09T16:30:00Z	Dan	63		36		3	stability_prepsample129	31	2019-06-25T00:00:00Z										30		365	6.08333	6_hours	3	36	A	1404600	FALSE	20.4217
B9A064	sample_68_68	1083970	sample	68	68	0_67	110819_stability_prepsample64-Sample025.mzML.gz_with_dscore_filtered.csv	sample_68	stability_prepsample64	F1	64	113	2019-05-10T10:35:00Z	Dan	64		36		3	stability_prepsample113	26	2019-06-25T00:00:00Z										25		1450	24.1667	24_hours	4	36	A	1083970	FALSE	20.0479
B9A064	sample_69_69	1179680	sample	69	69	0_68	110819_stability_prepsample65-Sample011.mzML.gz_with_dscore_filtered.csv	sample_69	stability_prepsample65	F1	65	137	2019-05-12T10:30:00Z	Dan	65		36		3	stability_prepsample137	12	2019-06-25T00:00:00Z										11		4325	72.0833	72_hours	5	36	A	1179680	FALSE	20.17
B9A064	sample_70_70	1159980	sample	70	70	0_69	110819_stability_prepsample67-Sample036.mzML.gz_with_dscore_filtered.csv	sample_70	stability_prepsample67	F1	67	152	2019-05-09T10:31:00Z	Ryan	67		36		3	stability_prepsample152	37	2019-06-25T00:00:00Z										36		6	0.1	baseline	1	36	B	1159980	FALSE	20.1457
B9A064	sample_71_71	843117	sample	71	71	0_70	110819_stability_prepsample68-Sample010.mzML.gz_with_dscore_filtered.csv	sample_71	stability_prepsample68	F1	68	147	2019-05-09T13:42:00Z	Ryan	68		36		3	stability_prepsample147	11	2019-06-25T00:00:00Z										10		197	3.28333	3_hours	2	36	B	843117	FALSE	19.6854
B9A064	sample_72_72	971307	sample	72	72	0_71	110819_stability_prepsample69-Sample032.mzML.gz_with_dscore_filtered.csv	sample_72	stability_prepsample69	F1	69	181	2019-05-09T16:30:00Z	Ryan	69		36		4	stability_prepsample181	33	2019-06-25T00:00:00Z										32		365	6.08333	6_hours	3	36	B	971307	FALSE	19.8896
B9A064	sample_73_73	1015800	sample	73	73	0_72	110819_stability_prepsample6-Sample012.mzML.gz_with_dscore_filtered.csv	sample_73	stability_prepsample6	F1	6	120	2019-05-14T11:00:00Z	Dan	6		4		3	stability_prepsample120	13	2019-06-25T00:00:00Z										12		7235	120.583	120_hours	6	4	A	1015800	FALSE	19.9542
B9A064	sample_74_74	831952	sample	74	74	0_73	110819_stability_prepsample70-Sample053.mzML.gz_with_dscore_filtered.csv	sample_74	stability_prepsample70	F1	70	112	2019-05-10T10:35:00Z	Ryan	70		36		3	stability_prepsample112	53	2019-06-25T00:00:00Z										53		1450	24.1667	24_hours	4	36	B	831952	FALSE	19.6661
B9A064	sample_75_75	798599	sample	75	75	0_74	110819_stability_prepsample71-Sample048.mzML.gz_with_dscore_filtered.csv	sample_75	stability_prepsample71	F1	71	138	2019-05-12T10:30:00Z	Ryan	71		36		3	stability_prepsample138	48	2019-06-25T00:00:00Z										48		4325	72.0833	72_hours	5	36	B	798599	FALSE	19.6071
B9A064	sample_76_76	1104240	sample	76	76	0_75	110819_stability_prepsample72-Sample054.mzML.gz_with_dscore_filtered.csv	sample_76	stability_prepsample72	F1	72	114	2019-05-14T11:00:00Z	Ryan	72		36		3	stability_prepsample114	54	2019-06-25T00:00:00Z										54		7235	120.583	120_hours	6	36	B	1104240	FALSE	20.0746
B9A064	sample_77_77	1137520	sample	77	77	0_76	110819_stability_prepsample7-Sample046.mzML.gz_with_dscore_filtered.csv	sample_77	stability_prepsample7	F1	7	109	2019-05-09T10:25:00Z	Ryan	7		4		3	stability_prepsample109	46	2019-06-25T00:00:00Z										46		0	0	baseline	1	4	B	1137520	FALSE	20.1175
B9A064	sample_78_78	902179	sample	78	78	0_77	110819_stability_prepsample8-Sample003.mzML.gz_with_dscore_filtered.csv	sample_78	stability_prepsample8	F1	8	183	2019-05-09T13:34:00Z	Ryan	8		4		4	stability_prepsample183	4	2019-06-25T00:00:00Z										3		189	3.15	3_hours	2	4	B	902179	FALSE	19.7831
B9A064	sample_79_79	763332	sample	79	79	0_78	110819_stability_prepsample9-Sample052.mzML.gz_with_dscore_filtered.csv	sample_79	stability_prepsample9	F1	9	150	2019-05-09T16:30:00Z	Ryan	9		4		3	stability_prepsample150	52	2019-06-25T00:00:00Z										52		365	6.08333	6_hours	3	4	B	763332	FALSE	19.542
B9A064	sample_8_8	745535	sample	8	8	0_7	110819_stability_prepsample12-Sample001.mzML.gz_with_dscore_filtered.csv	sample_8	stability_prepsample12	F1	12	157	2019-05-14T11:00:00Z	Ryan	12		4		4	stability_prepsample157	2	2019-06-25T00:00:00Z										1		7235	120.583	120_hours	6	4	B	745535	FALSE	19.5079
cont|000017	sample_10_10	901329	sample	10	10	0_9	110819_stability_prepsample13-Sample057.mzML.gz_with_dscore_filtered.csv	sample_10	stability_prepsample13	F1	13	130	2019-05-09T10:25:00Z	Dan	13		20		3	stability_prepsample130	57	2019-06-25T00:00:00Z										57		0	0	baseline	1	20	A	901329	FALSE	19.7817
cont|000017	sample_11_11	1573230	sample	11	11	0_10	110819_stability_prepsample14-Sample034.mzML.gz_with_dscore_filtered.csv	sample_11	stability_prepsample14	F1	14	158	2019-05-09T13:36:00Z	Dan	14		20		4	stability_prepsample158	35	2019-06-25T00:00:00Z										34		191	3.18333	3_hours	2	20	A	1573230	FALSE	20.5853
cont|000017	sample_13_13		sample	13	13	0_12	110819_stability_prepsample15-Sample014.mzML.gz_with_dscore_filtered.csv	sample_13	stability_prepsample15	F1	15	149	2019-05-09T16:30:00Z	Dan	15		20		3	stability_prepsample149	15	2019-06-25T00:00:00Z										14		365	6.08333	6_hours	3	20	A	986759	TRUE	19.9123
cont|000017	sample_15_15	443199	sample	15	15	0_14	110819_stability_prepsample16-Sample072.mzML.gz_with_dscore_filtered.csv	sample_15	stability_prepsample16	F1	16	134	2019-05-10T10:35:00Z	Dan	16		20		3	stability_prepsample134	72	2019-06-25T00:00:00Z										72		1450	24.1667	24_hours	4	20	A	443199	FALSE	18.7576
cont|000017	sample_17_17	808816	sample	17	17	0_16	110819_stability_prepsample17-Sample060.mzML.gz_with_dscore_filtered.csv	sample_17	stability_prepsample17	F1	17	122	2019-05-12T10:30:00Z	Dan	17		20		3	stability_prepsample122	60	2019-06-25T00:00:00Z										60		4325	72.0833	72_hours	5	20	A	808816	FALSE	19.6255
cont|000017	sample_18_18	1517660	sample	18	18	0_17	110819_stability_prepsample18-Sample028.mzML.gz_with_dscore_filtered.csv	sample_18	stability_prepsample18	F1	18	165	2019-05-14T11:00:00Z	Dan	18		20		4	stability_prepsample165	29	2019-06-25T00:00:00Z										28		7235	120.583	120_hours	6	20	A	1517660	FALSE	20.5334
cont|000017	sample_19_19	1375380	sample	19	19	0_18	110819_stability_prepsample19-Sample066.mzML.gz_with_dscore_filtered.csv	sample_19	stability_prepsample19	F1	19	132	2019-05-09T10:31:00Z	Ryan	19		20		3	stability_prepsample132	66	2019-06-25T00:00:00Z										66		6	0.1	baseline	1	20	B	1375380	FALSE	20.3914
cont|000017	sample_20_20	1233160	sample	20	20	0_19	110819_stability_prepsample1-Sample073.mzML.gz_with_dscore_filtered.csv	sample_20	stability_prepsample1	F1	1	170	2019-05-09T10:25:00Z	Dan	1		4		4	stability_prepsample170	73	2019-06-25T00:00:00Z										73		0	0	baseline	1	4	A	1233160	FALSE	20.2339
cont|000017	sample_21_21	1509850	sample	21	21	0_20	110819_stability_prepsample20-Sample004.mzML.gz_with_dscore_filtered.csv	sample_21	stability_prepsample20	F1	20	144	2019-05-09T13:36:00Z	Ryan	20		20	check order of 20 and 21	3	stability_prepsample144	5	2019-06-25T00:00:00Z										4		191	3.18333	3_hours	2	20	B	1509850	FALSE	20.526
cont|000017	sample_23_23	805206	sample	23	23	0_22	110819_stability_prepsample22-Sample026.mzML.gz_with_dscore_filtered.csv	sample_23	stability_prepsample22	F1	22	168	2019-05-10T10:35:00Z	Ryan	22		20		4	stability_prepsample168	27	2019-06-25T00:00:00Z										26		1450	24.1667	24_hours	4	20	B	805206	FALSE	19.619
cont|000017	sample_24_24	1321310	sample	24	24	0_23	110819_stability_prepsample23-Sample009.mzML.gz_with_dscore_filtered.csv	sample_24	stability_prepsample23	F1	23	143	2019-05-12T10:30:00Z	Ryan	23		20		3	stability_prepsample143	10	2019-06-25T00:00:00Z										9		4325	72.0833	72_hours	5	20	B	1321310	FALSE	20.3335
cont|000017	sample_26_26	626915	sample	26	26	0_25	110819_stability_prepsample25-Sample064.mzML.gz_with_dscore_filtered.csv	sample_26	stability_prepsample25	F1	25	171	2019-05-09T10:31:00Z	Dan	25		36		4	stability_prepsample171	64	2019-06-25T00:00:00Z										64		6	0.1	baseline	1	36	A	626915	FALSE	19.2579
cont|000017	sample_27_27		sample	27	27	0_26	110819_stability_prepsample26-Sample077.mzML.gz_with_dscore_filtered.csv	sample_27	stability_prepsample26	F1	26	162	2019-05-09T13:42:00Z	Dan	26		36		4	stability_prepsample162	77	2019-06-25T00:00:00Z										77		197	3.28333	3_hours	2	36	A	796090	TRUE	19.6026
cont|000017	sample_28_28	1200040	sample	28	28	0_27	110819_stability_prepsample27-Sample035.mzML.gz_with_dscore_filtered.csv	sample_28	stability_prepsample27	F1	27	176	2019-05-09T16:30:00Z	Dan	27		36		4	stability_prepsample176	36	2019-06-25T00:00:00Z										35		365	6.08333	6_hours	3	36	A	1200040	FALSE	20.1947
cont|000017	sample_29_29	768476	sample	29	29	0_28	110819_stability_prepsample28-Sample019.mzML.gz_with_dscore_filtered.csv	sample_29	stability_prepsample28	F1	28	172	2019-05-10T10:35:00Z	Dan	28		36		4	stability_prepsample172	20	2019-06-25T00:00:00Z										19		1450	24.1667	24_hours	4	36	A	768476	FALSE	19.5516
cont|000017	sample_30_30	496206	sample	30	30	0_29	110819_stability_prepsample29-Sample045.mzML.gz_with_dscore_filtered.csv	sample_30	stability_prepsample29	F1	29	155	2019-05-12T10:30:00Z	Dan	29		36		4	stability_prepsample155	45	2019-06-25T00:00:00Z										45		4325	72.0833	72_hours	5	36	A	496206	FALSE	18.9206
cont|000017	sample_31_31	1200030	sample	31	31	0_30	110819_stability_prepsample2-Sample055.mzML.gz_with_dscore_filtered.csv	sample_31	stability_prepsample2	F1	2	140	2019-05-09T13:34:00Z	Dan	2		4		3	stability_prepsample140	55	2019-06-25T00:00:00Z										55		189	3.15	3_hours	2	4	A	1200030	FALSE	20.1946
cont|000017	sample_32_32	562502	sample	32	32	0_31	110819_stability_prepsample30-Sample074.mzML.gz_with_dscore_filtered.csv	sample_32	stability_prepsample30	F1	30	127	2019-05-14T11:00:00Z	Dan	30		36		3	stability_prepsample127	74	2019-06-25T00:00:00Z										74		7235	120.583	120_hours	6	36	A	562502	FALSE	19.1015
cont|000017	sample_33_33	911754	sample	33	33	0_32	110819_stability_prepsample31-Sample065.mzML.gz_with_dscore_filtered.csv	sample_33	stability_prepsample31	F1	31	111	2019-05-09T10:31:00Z	Ryan	31		36		3	stability_prepsample111	65	2019-06-25T00:00:00Z										65		6	0.1	baseline	1	36	B	911754	FALSE	19.7983
cont|000017	sample_34_34	1284100	sample	34	34	0_33	110819_stability_prepsample32-Sample056.mzML.gz_with_dscore_filtered.csv	sample_34	stability_prepsample32	F1	32	161	2019-05-09T13:42:00Z	Ryan	32		36		4	stability_prepsample161	56	2019-06-25T00:00:00Z										56		197	3.28333	3_hours	2	36	B	1284100	FALSE	20.2923
cont|000017	sample_35_35	844564	sample	35	35	0_34	110819_stability_prepsample33-Sample070.mzML.gz_with_dscore_filtered.csv	sample_35	stability_prepsample33	F1	33	123	2019-05-09T16:30:00Z	Ryan	33		36		3	stability_prepsample123	70	2019-06-25T00:00:00Z										70		365	6.08333	6_hours	3	36	B	844564	FALSE	19.6878
cont|000017	sample_36_36	754871	sample	36	36	0_35	110819_stability_prepsample34-Sample071.mzML.gz_with_dscore_filtered.csv	sample_36	stability_prepsample34	F1	34	136	2019-05-10T10:35:00Z	Ryan	34		36		3	stability_prepsample136	71	2019-06-25T00:00:00Z										71		1450	24.1667	24_hours	4	36	B	754871	FALSE	19.5259
cont|000017	sample_37_37	1212120	sample	37	37	0_36	110819_stability_prepsample35-Sample027.mzML.gz_with_dscore_filtered.csv	sample_37	stability_prepsample35	F1	35	126	2019-05-12T10:30:00Z	Ryan	35		36		3	stability_prepsample126	28	2019-06-25T00:00:00Z										27		4325	72.0833	72_hours	5	36	B	1212120	FALSE	20.2091
cont|000017	sample_38_38	658031	sample	38	38	0_37	110819_stability_prepsample36-Sample044.mzML.gz_with_dscore_filtered.csv	sample_38	stability_prepsample36	F1	36	164	2019-05-09T10:25:00Z	Dan	36		4	check order of 36 and 37	4	stability_prepsample164	44	2019-06-25T00:00:00Z										44		0	0	baseline	1	4	A	658031	FALSE	19.3278
cont|000017	sample_39_39	1799450	sample	39	39	0_38	110819_stability_prepsample37-Sample033.mzML.gz_with_dscore_filtered.csv	sample_39	stability_prepsample37	F1	36 (37 Dan)	182	2019-05-14T11:00:00Z	Ryan	37		36	check order of 36 and 37	4	stability_prepsample182	34	2019-06-25T00:00:00Z										33		7235	120.583	120_hours	6	36	B	1799450	FALSE	20.7791
cont|000017	sample_4_4	689587	sample	4	4	0_3	110819_stability_prepsample10-Sample061.mzML.gz_with_dscore_filtered.csv	sample_4	stability_prepsample10	F1	10	179	2019-05-10T10:35:00Z	Ryan	10		4		4	stability_prepsample179	61	2019-06-25T00:00:00Z										61		1450	24.1667	24_hours	4	4	B	689587	FALSE	19.3954
cont|000017	sample_40_40	841398	sample	40	40	0_39	110819_stability_prepsample38-Sample037.mzML.gz_with_dscore_filtered.csv	sample_40	stability_prepsample38	F1	38	177	2019-05-09T13:34:00Z	Dan	38		4		4	stability_prepsample177	38	2019-06-25T00:00:00Z										37		189	3.15	3_hours	2	4	A	841398	FALSE	19.6824
cont|000017	sample_41_41	584586	sample	41	41	0_40	110819_stability_prepsample39-Sample051.mzML.gz_with_dscore_filtered.csv	sample_41	stability_prepsample39	F1	39	115	2019-05-09T16:30:00Z	Dan	39		4		3	stability_prepsample115	51	2019-06-25T00:00:00Z										51		365	6.08333	6_hours	3	4	A	584586	FALSE	19.1571
cont|000017	sample_42_42	814202	sample	42	42	0_41	110819_stability_prepsample3-Sample007.mzML.gz_with_dscore_filtered.csv	sample_42	stability_prepsample3	F1	3	131	2019-05-09T16:30:00Z	Dan	3		4		3	stability_prepsample131	8	2019-06-25T00:00:00Z										7		365	6.08333	6_hours	3	4	A	814202	FALSE	19.635
cont|000017	sample_43_43	517135	sample	43	43	0_42	110819_stability_prepsample40-Sample050.mzML.gz_with_dscore_filtered.csv	sample_43	stability_prepsample40	F1	40	173	2019-05-10T10:35:00Z	Dan	40		4		4	stability_prepsample173	50	2019-06-25T00:00:00Z										50		1450	24.1667	24_hours	4	4	A	517135	FALSE	18.9802
cont|000017	sample_44_44	903942	sample	44	44	0_43	110819_stability_prepsample41-Sample031.mzML.gz_with_dscore_filtered.csv	sample_44	stability_prepsample41	F1	41	121	2019-05-12T10:30:00Z	Dan	41		4		3	stability_prepsample121	32	2019-06-25T00:00:00Z										31		4325	72.0833	72_hours	5	4	A	903942	FALSE	19.7859
cont|000017	sample_45_45	784071	sample	45	45	0_44	110819_stability_prepsample42-Sample024.mzML.gz_with_dscore_filtered.csv	sample_45	stability_prepsample42	F1	42	141	2019-05-14T11:00:00Z	Dan	42		4		3	stability_prepsample141	25	2019-06-25T00:00:00Z										24		7235	120.583	120_hours	6	4	A	784071	FALSE	19.5806
cont|000017	sample_46_46	1384160	sample	46	46	0_45	110819_stability_prepsample43-Sample068.mzML.gz_with_dscore_filtered.csv	sample_46	stability_prepsample43	F1	43	184	2019-05-09T10:25:00Z	Ryan	43		4		4	stability_prepsample184	68	2019-06-25T00:00:00Z										68		0	0	baseline	1	4	B	1384160	FALSE	20.4006
cont|000017	sample_47_47		sample	47	47	0_46	110819_stability_prepsample44-Sample083.mzML.gz_with_dscore_filtered.csv	sample_47	stability_prepsample44	F1	44	163	2019-05-09T13:34:00Z	Ryan	44		4		4	stability_prepsample163	83	2019-06-25T00:00:00Z										83		189	3.15	3_hours	2	4	B	702804	TRUE	19.4228
cont|000017	sample_48_48	793129	sample	48	48	0_47	110819_stability_prepsample46-Sample058.mzML.gz_with_dscore_filtered.csv	sample_48	stability_prepsample46	F1	46	151	2019-05-10T10:35:00Z	Ryan	46		4		4	stability_prepsample151	58	2019-06-25T00:00:00Z										58		1450	24.1667	24_hours	4	4	B	793129	FALSE	19.5972
cont|000017	sample_49_49		sample	49	49	0_48	110819_stability_prepsample47-Sample076.mzML.gz_with_dscore_filtered.csv	sample_49	stability_prepsample47	F1	47	174	2019-05-12T10:30:00Z	Ryan	47		4		4	stability_prepsample174	76	2019-06-25T00:00:00Z										76		4325	72.0833	72_hours	5	4	B	1.09169e+06	TRUE	20.0581
cont|000017	sample_51_51	988619	sample	51	51	0_50	110819_stability_prepsample49-Sample047.mzML.gz_with_dscore_filtered.csv	sample_51	stability_prepsample49	F1	49	116	2019-05-09T10:25:00Z	Dan	49		20		3	stability_prepsample116	47	2019-06-25T00:00:00Z										47		0	0	baseline	1	20	A	988619	FALSE	19.9151
cont|000017	sample_52_52	1033800	sample	52	52	0_51	110819_stability_prepsample4-Sample022.mzML.gz_with_dscore_filtered.csv	sample_52	stability_prepsample4	F1	4	166	2019-05-10T10:35:00Z	Dan	4		4		4	stability_prepsample166	23	2019-06-25T00:00:00Z										22		1450	24.1667	24_hours	4	4	A	1033800	FALSE	19.9795
cont|000017	sample_53_53	1900310	sample	53	53	0_52	110819_stability_prepsample50-Sample081.mzML.gz_with_dscore_filtered.csv	sample_53	stability_prepsample50	F1	50	133	2019-05-09T13:36:00Z	Dan	50		20		3	stability_prepsample133	81	2019-06-25T00:00:00Z										81		191	3.18333	3_hours	2	20	A	1900310	FALSE	20.8578
cont|000017	sample_54_54	657993	sample	54	54	0_53	110819_stability_prepsample51-Sample013.mzML.gz_with_dscore_filtered.csv	sample_54	stability_prepsample51	F1	51	148	2019-05-09T16:30:00Z	Dan	51		20		3	stability_prepsample148	14	2019-06-25T00:00:00Z										13		365	6.08333	6_hours	3	20	A	657993	FALSE	19.3277
cont|000017	sample_55_55		sample	55	55	0_54	110819_stability_prepsample52-Sample020.mzML.gz_with_dscore_filtered.csv	sample_55	stability_prepsample52	F1	52	135	2019-05-10T10:35:00Z	Dan	52		20		3	stability_prepsample135	22	2019-06-25T00:00:00Z										20		1450	24.1667	24_hours	4	20	A	934880	TRUE	19.8344
cont|000017	sample_56_56	622407	sample	56	56	0_55	110819_stability_prepsample53-Sample078.mzML.gz_with_dscore_filtered.csv	sample_56	stability_prepsample53	F1	53	154	2019-05-12T10:30:00Z	Dan	53		20		4	stability_prepsample154	78	2019-06-25T00:00:00Z										78		4325	72.0833	72_hours	5	20	A	622407	FALSE	19.2475
cont|000017	sample_57_57	1007700	sample	57	57	0_56	110819_stability_prepsample54-Sample029.mzML.gz_with_dscore_filtered.csv	sample_57	stability_prepsample54	F1	54	175	2019-05-14T11:00:00Z	Dan	54		20		4	stability_prepsample175	30	2019-06-25T00:00:00Z										29		7235	120.583	120_hours	6	20	A	1007700	FALSE	19.9426
cont|000017	sample_58_58		sample	58	58	0_57	110819_stability_prepsample55-Sample015.mzML.gz_with_dscore_filtered.csv	sample_58	stability_prepsample55	F1	55	169	2019-05-09T10:31:00Z	Ryan	55		20		4	stability_prepsample169	16	2019-06-25T00:00:00Z										15		6	0.1	baseline	1	20	B	1007942	TRUE	19.943
cont|000017	sample_59_59	1202680	sample	59	59	0_58	110819_stability_prepsample56-Sample017.mzML.gz_with_dscore_filtered.csv	sample_59	stability_prepsample56	F1	56	110	2019-05-09T13:36:00Z	Ryan	56		20		3	stability_prepsample110	18	2019-06-25T00:00:00Z										17		191	3.18333	3_hours	2	20	B	1202680	FALSE	20.1978
cont|000017	sample_6_6	681650	sample	6	6	0_5	110819_stability_prepsample11-Sample018.mzML.gz_with_dscore_filtered.csv	sample_6	stability_prepsample11	F1	11	107	2019-05-12T10:30:00Z	Ryan	11		4		3	stability_prepsample107	19	2019-06-25T00:00:00Z										18		4325	72.0833	72_hours	5	4	B	681650	FALSE	19.3787
cont|000017	sample_60_60	978717	sample	60	60	0_59	110819_stability_prepsample57-Sample002.mzML.gz_with_dscore_filtered.csv	sample_60	stability_prepsample57	F1	57	119	2019-05-09T16:30:00Z	Ryan	57		20		3	stability_prepsample119	3	2019-06-25T00:00:00Z										2		365	6.08333	6_hours	3	20	B	978717	FALSE	19.9005
cont|000017	sample_62_62	1487700	sample	62	62	0_61	110819_stability_prepsample59-Sample041.mzML.gz_with_dscore_filtered.csv	sample_62	stability_prepsample59	F1	59	125	2019-05-12T10:30:00Z	Ryan	59		20		3	stability_prepsample125	41	2019-06-25T00:00:00Z										41		4325	72.0833	72_hours	5	20	B	1487700	FALSE	20.5047
cont|000017	sample_63_63	864183	sample	63	63	0_62	110819_stability_prepsample5-Sample006.mzML.gz_with_dscore_filtered.csv	sample_63	stability_prepsample5	F1	5	108	2019-05-12T10:30:00Z	Dan	5		4		3	stability_prepsample108	7	2019-06-25T00:00:00Z										6		4325	72.0833	72_hours	5	4	A	864183	FALSE	19.721
cont|000017	sample_64_64	747615	sample	64	64	0_63	110819_stability_prepsample60-Sample082.mzML.gz_with_dscore_filtered.csv	sample_64	stability_prepsample60	F1	60	159	2019-05-14T11:00:00Z	Ryan	60		20		4	stability_prepsample159	82	2019-06-25T00:00:00Z										82		7235	120.583	120_hours	6	20	B	747615	FALSE	19.5119
cont|000017	sample_65_65	1668580	sample	65	65	0_64	110819_stability_prepsample61-Sample067.mzML.gz_with_dscore_filtered.csv	sample_65	stability_prepsample61	F1	61	180	2019-05-09T10:31:00Z	Dan	61		36		4	stability_prepsample180	67	2019-06-25T00:00:00Z										67		6	0.1	baseline	1	36	A	1668580	FALSE	20.6702
cont|000017	sample_66_66		sample	66	66	0_65	110819_stability_prepsample62-Sample023.mzML.gz_with_dscore_filtered.csv	sample_66	stability_prepsample62	F1	62	185	2019-05-09T13:42:00Z	Dan	62		36		4	stability_prepsample185	24	2019-06-25T00:00:00Z										23		197	3.28333	3_hours	2	36	A	934880	TRUE	19.8344
cont|000017	sample_67_67	998854	sample	67	67	0_66	110819_stability_prepsample63-Sample030.mzML.gz_with_dscore_filtered.csv	sample_67	stability_prepsample63	F1	63	129	2019-05-09T16:30:00Z	Dan	63		36		3	stability_prepsample129	31	2019-06-25T00:00:00Z										30		365	6.08333	6_hours	3	36	A	998854	FALSE	19.9299
cont|000017	sample_68_68	965818	sample	68	68	0_67	110819_stability_prepsample64-Sample025.mzML.gz_with_dscore_filtered.csv	sample_68	stability_prepsample64	F1	64	113	2019-05-10T10:35:00Z	Dan	64		36		3	stability_prepsample113	26	2019-06-25T00:00:00Z										25		1450	24.1667	24_hours	4	36	A	965818	FALSE	19.8814
cont|000017	sample_69_69	715353	sample	69	69	0_68	110819_stability_prepsample65-Sample011.mzML.gz_with_dscore_filtered.csv	sample_69	stability_prepsample65	F1	65	137	2019-05-12T10:30:00Z	Dan	65		36		3	stability_prepsample137	12	2019-06-25T00:00:00Z										11		4325	72.0833	72_hours	5	36	A	715353	FALSE	19.4483
cont|000017	sample_70_70	1196620	sample	70	70	0_69	110819_stability_prepsample67-Sample036.mzML.gz_with_dscore_filtered.csv	sample_70	stability_prepsample67	F1	67	152	2019-05-09T10:31:00Z	Ryan	67		36		3	stability_prepsample152	37	2019-06-25T00:00:00Z										36		6	0.1	baseline	1	36	B	1196620	FALSE	20.1905
cont|000017	sample_71_71	1204670	sample	71	71	0_70	110819_stability_prepsample68-Sample010.mzML.gz_with_dscore_filtered.csv	sample_71	stability_prepsample68	F1	68	147	2019-05-09T13:42:00Z	Ryan	68		36		3	stability_prepsample147	11	2019-06-25T00:00:00Z										10		197	3.28333	3_hours	2	36	B	1204670	FALSE	20.2002
cont|000017	sample_72_72	1767750	sample	72	72	0_71	110819_stability_prepsample69-Sample032.mzML.gz_with_dscore_filtered.csv	sample_72	stability_prepsample69	F1	69	181	2019-05-09T16:30:00Z	Ryan	69		36		4	stability_prepsample181	33	2019-06-25T00:00:00Z										32		365	6.08333	6_hours	3	36	B	1767750	FALSE	20.7535
cont|000017	sample_73_73	585072	sample	73	73	0_72	110819_stability_prepsample6-Sample012.mzML.gz_with_dscore_filtered.csv	sample_73	stability_prepsample6	F1	6	120	2019-05-14T11:00:00Z	Dan	6		4		3	stability_prepsample120	13	2019-06-25T00:00:00Z										12		7235	120.583	120_hours	6	4	A	585072	FALSE	19.1583
cont|000017	sample_74_74	1311000	sample	74	74	0_73	110819_stability_prepsample70-Sample053.mzML.gz_with_dscore_filtered.csv	sample_74	stability_prepsample70	F1	70	112	2019-05-10T10:35:00Z	Ryan	70		36		3	stability_prepsample112	53	2019-06-25T00:00:00Z										53		1450	24.1667	24_hours	4	36	B	1311000	FALSE	20.3222
cont|000017	sample_75_75		sample	75	75	0_74	110819_stability_prepsample71-Sample048.mzML.gz_with_dscore_filtered.csv	sample_75	stability_prepsample71	F1	71	138	2019-05-12T10:30:00Z	Ryan	71		36		3	stability_prepsample138	48	2019-06-25T00:00:00Z										48		4325	72.0833	72_hours	5	36	B	702823	TRUE	19.4228
cont|000017	sample_76_76	986254	sample	76	76	0_75	110819_stability_prepsample72-Sample054.mzML.gz_with_dscore_filtered.csv	sample_76	stability_prepsample72	F1	72	114	2019-05-14T11:00:00Z	Ryan	72		36		3	stability_prepsample114	54	2019-06-25T00:00:00Z										54		7235	120.583	120_hours	6	36	B	986254	FALSE	19.9116
cont|000017	sample_77_77	1264660	sample	77	77	0_76	110819_stability_prepsample7-Sample046.mzML.gz_with_dscore_filtered.csv	sample_77	stability_prepsample7	F1	7	109	2019-05-09T10:25:00Z	Ryan	7		4		3	stability_prepsample109	46	2019-06-25T00:00:00Z										46		0	0	baseline	1	4	B	1264660	FALSE	20.2703
cont|000017	sample_78_78	1029630	sample	78	78	0_77	110819_stability_prepsample8-Sample003.mzML.gz_with_dscore_filtered.csv	sample_78	stability_prepsample8	F1	8	183	2019-05-09T13:34:00Z	Ryan	8		4		4	stability_prepsample183	4	2019-06-25T00:00:00Z										3		189	3.15	3_hours	2	4	B	1029630	FALSE	19.9737
cont|000017	sample_79_79	1063280	sample	79	79	0_78	110819_stability_prepsample9-Sample052.mzML.gz_with_dscore_filtered.csv	sample_79	stability_prepsample9	F1	9	150	2019-05-09T16:30:00Z	Ryan	9		4		3	stability_prepsample150	52	2019-06-25T00:00:00Z										52		365	6.08333	6_hours	3	4	B	1063280	FALSE	20.0201
cont|000017	sample_8_8	804041	sample	8	8	0_7	110819_stability_prepsample12-Sample001.mzML.gz_with_dscore_filtered.csv	sample_8	stability_prepsample12	F1	12	157	2019-05-14T11:00:00Z	Ryan	12		4		4	stability_prepsample157	2	2019-06-25T00:00:00Z										1		7235	120.583	120_hours	6	4	B	804041	FALSE	19.6169
O14618	sample_10_10	32953	sample	10	10	0_9	110819_stability_prepsample13-Sample057.mzML.gz_with_dscore_filtered.csv	sample_10	stability_prepsample13	F1	13	130	2019-05-09T10:25:00Z	Dan	13		20		3	stability_prepsample130	57	2019-06-25T00:00:00Z										57		0	0	baseline	1	20	A	32953	FALSE	15.0081
O14618	sample_11_11	22572	sample	11	11	0_10	110819_stability_prepsample14-Sample034.mzML.gz_with_dscore_filtered.csv	sample_11	stability_prepsample14	F1	14	158	2019-05-09T13:36:00Z	Dan	14		20		4	stability_prepsample158	35	2019-06-25T00:00:00Z										34		191	3.18333	3_hours	2	20	A	22572	FALSE	14.4622
O14618	sample_13_13		sample	13	13	0_12	110819_stability_prepsample15-Sample014.mzML.gz_with_dscore_filtered.csv	sample_13	stability_prepsample15	F1	15	149	2019-05-09T16:30:00Z	Dan	15		20		3	stability_prepsample149	15	2019-06-25T00:00:00Z										14		365	6.08333	6_hours	3	20	A	24806	TRUE	14.5984
O14618	sample_15_15	24864	sample	15	15	0_14	110819_stability_prepsample16-Sample072.mzML.gz_with_dscore_filtered.csv	sample_15	stability_prepsample16	F1	16	134	2019-05-10T10:35:00Z	Dan	16		20		3	stability_prepsample134	72	2019-06-25T00:00:00Z										72		1450	24.1667	24_hours	4	20	A	24864	FALSE	14.6018
O14618	sample_17_17	20133	sample	17	17	0_16	110819_stability_prepsample17-Sample060.mzML.gz_with_dscore_filtered.csv	sample_17	stability_prepsample17	F1	17	122	2019-05-12T10:30:00Z	Dan	17		20		3	stability_prepsample122	60	2019-06-25T00:00:00Z										60		4325	72.0833	72_hours	5	20	A	20133	FALSE	14.2973
O14618	sample_18_18	34662	sample	18	18	0_17	110819_stability_prepsample18-Sample028.mzML.gz_with_dscore_filtered.csv	sample_18	stability_prepsample18	F1	18	165	2019-05-14T11:00:00Z	Dan	18		20		4	stability_prepsample165	29	2019-06-25T00:00:00Z										28		7235	120.583	120_hours	6	20	A	34662	FALSE	15.0811
O14618	sample_19_19	32723	sample	19	19	0_18	110819_stability_prepsample19-Sample066.mzML.gz_with_dscore_filtered.csv	sample_19	stability_prepsample19	F1	19	132	2019-05-09T10:31:00Z	Ryan	19		20		3	stability_prepsample132	66	2019-06-25T00:00:00Z										66		6	0.1	baseline	1	20	B	32723	FALSE	14.998
O14618	sample_20_20	39985	sample	20	20	0_19	110819_stability_prepsample1-Sample073.mzML.gz_with_dscore_filtered.csv	sample_20	stability_prepsample1	F1	1	170	2019-05-09T10:25:00Z	Dan	1		4		4	stability_prepsample170	73	2019-06-25T00:00:00Z										73		0	0	baseline	1	4	A	39985	FALSE	15.2872
O14618	sample_21_21	52184	sample	21	21	0_20	110819_stability_prepsample20-Sample004.mzML.gz_with_dscore_filtered.csv	sample_21	stability_prepsample20	F1	20	144	2019-05-09T13:36:00Z	Ryan	20		20	check order of 20 and 21	3	stability_prepsample144	5	2019-06-25T00:00:00Z										4		191	3.18333	3_hours	2	20	B	52184	FALSE	15.6713
O14618	sample_23_23	29273	sample	23	23	0_22	110819_stability_prepsample22-Sample026.mzML.gz_with_dscore_filtered.csv	sample_23	stability_prepsample22	F1	22	168	2019-05-10T10:35:00Z	Ryan	22		20		4	stability_prepsample168	27	2019-06-25T00:00:00Z										26		1450	24.1667	24_hours	4	20	B	29273	FALSE	14.8373
O14618	sample_24_24	31565	sample	24	24	0_23	110819_stability_prepsample23-Sample009.mzML.gz_with_dscore_filtered.csv	sample_24	stability_prepsample23	F1	23	143	2019-05-12T10:30:00Z	Ryan	23		20		3	stability_prepsample143	10	2019-06-25T00:00:00Z										9		4325	72.0833	72_hours	5	20	B	31565	FALSE	14.946
O14618	sample_26_26	31456	sample	26	26	0_25	110819_stability_prepsample25-Sample064.mzML.gz_with_dscore_filtered.csv	sample_26	stability_prepsample25	F1	25	171	2019-05-09T10:31:00Z	Dan	25		36		4	stability_prepsample171	64	2019-06-25T00:00:00Z										64		6	0.1	baseline	1	36	A	31456	FALSE	14.941
O14618	sample_27_27		sample	27	27	0_26	110819_stability_prepsample26-Sample077.mzML.gz_with_dscore_filtered.csv	sample_27	stability_prepsample26	F1	26	162	2019-05-09T13:42:00Z	Dan	26		36		4	stability_prepsample162	77	2019-06-25T00:00:00Z										77		197	3.28333	3_hours	2	36	A	25458	TRUE	14.6358
O14618	sample_28_28	24013	sample	28	28	0_27	110819_stability_prepsample27-Sample035.mzML.gz_with_dscore_filtered.csv	sample_28	stability_prepsample27	F1	27	176	2019-05-09T16:30:00Z	Dan	27		36		4	stability_prepsample176	36	2019-06-25T00:00:00Z										35		365	6.08333	6_hours	3	36	A	24013	FALSE	14.5515
O14618	sample_29_29	23382	sample	29	29	0_28	110819_stability_prepsample28-Sample019.mzML.gz_with_dscore_filtered.csv	sample_29	stability_prepsample28	F1	28	172	2019-05-10T10:35:00Z	Dan	28		36		4	stability_prepsample172	20	2019-06-25T00:00:00Z										19		1450	24.1667	24_hours	4	36	A	23382	FALSE	14.5131
O14618	sample_30_30	20226	sample	30	30	0_29	110819_stability_prepsample29-Sample045.mzML.gz_with_dscore_filtered.csv	sample_30	stability_prepsample29	F1	29	155	2019-05-12T10:30:00Z	Dan	29		36		4	stability_prepsample155	45	2019-06-25T00:00:00Z										45		4325	72.0833	72_hours	5	36	A	20226	FALSE	14.3039
O14618	sample_31_31	27352	sample	31	31	0_30	110819_stability_prepsample2-Sample055.mzML.gz_with_dscore_filtered.csv	sample_31	stability_prepsample2	F1	2	140	2019-05-09T13:34:00Z	Dan	2		4		3	stability_prepsample140	55	2019-06-25T00:00:00Z										55		189	3.15	3_hours	2	4	A	27352	FALSE	14.7394
O14618	sample_32_32		sample	32	32	0_31	110819_stability_prepsample30-Sample074.mzML.gz_with_dscore_filtered.csv	sample_32	stability_prepsample30	F1	30	127	2019-05-14T11:00:00Z	Dan	30		36		3	stability_prepsample127	74	2019-06-25T00:00:00Z										74		7235	120.583	120_hours	6	36	A	24569	TRUE	14.5846
O14618	sample_33_33	34486	sample	33	33	0_32	110819_stability_prepsample31-Sample065.mzML.gz_with_dscore_filtered.csv	sample_33	stability_prepsample31	F1	31	111	2019-05-09T10:31:00Z	Ryan	31		36		3	stability_prepsample111	65	2019-06-25T00:00:00Z										65		6	0.1	baseline	1	36	B	34486	FALSE	15.0737
O14618	sample_34_34	25128	sample	34	34	0_33	110819_stability_prepsample32-Sample056.mzML.gz_with_dscore_filtered.csv	sample_34	stability_prepsample32	F1	32	161	2019-05-09T13:42:00Z	Ryan	32		36		4	stability_prepsample161	56	2019-06-25T00:00:00Z										56		197	3.28333	3_hours	2	36	B	25128	FALSE	14.617
O14618	sample_35_35	24101	sample	35	35	0_34	110819_stability_prepsample33-Sample070.mzML.gz_with_dscore_filtered.csv	sample_35	stability_prepsample33	F1	33	123	2019-05-09T16:30:00Z	Ryan	33		36		3	stability_prepsample123	70	2019-06-25T00:00:00Z										70		365	6.08333	6_hours	3	36	B	24101	FALSE	14.5568
O14618	sample_36_36	29071	sample	36	36	0_35	110819_stability_prepsample34-Sample071.mzML.gz_with_dscore_filtered.csv	sample_36	stability_prepsample34	F1	34	136	2019-05-10T10:35:00Z	Ryan	34		36		3	stability_prepsample136	71	2019-06-25T00:00:00Z										71		1450	24.1667	24_hours	4	36	B	29071	FALSE	14.8273
O14618	sample_37_37	46570	sample	37	37	0_36	110819_stability_prepsample35-Sample027.mzML.gz_with_dscore_filtered.csv	sample_37	stability_prepsample35	F1	35	126	2019-05-12T10:30:00Z	Ryan	35		36		3	stability_prepsample126	28	2019-06-25T00:00:00Z										27		4325	72.0833	72_hours	5	36	B	46570	FALSE	15.5071
O14618	sample_38_38		sample	38	38	0_37	110819_stability_prepsample36-Sample044.mzML.gz_with_dscore_filtered.csv	sample_38	stability_prepsample36	F1	36	164	2019-05-09T10:25:00Z	Dan	36		4	check order of 36 and 37	4	stability_prepsample164	44	2019-06-25T00:00:00Z										44		0	0	baseline	1	4	A	22468.5	TRUE	14.4556
O14618	sample_39_39	54053	sample	39	39	0_38	110819_stability_prepsample37-Sample033.mzML.gz_with_dscore_filtered.csv	sample_39	stability_prepsample37	F1	36 (37 Dan)	182	2019-05-14T11:00:00Z	Ryan	37		36	check order of 36 and 37	4	stability_prepsample182	34	2019-06-25T00:00:00Z										33		7235	120.583	120_hours	6	36	B	54053	FALSE	15.7221
O14618	sample_4_4	26052	sample	4	4	0_3	110819_stability_prepsample10-Sample061.mzML.gz_with_dscore_filtered.csv	sample_4	stability_prepsample10	F1	10	179	2019-05-10T10:35:00Z	Ryan	10		4		4	stability_prepsample179	61	2019-06-25T00:00:00Z										61		1450	24.1667	24_hours	4	4	B	26052	FALSE	14.6691
O14618	sample_40_40	43300	sample	40	40	0_39	110819_stability_prepsample38-Sample037.mzML.gz_with_dscore_filtered.csv	sample_40	stability_prepsample38	F1	38	177	2019-05-09T13:34:00Z	Dan	38		4		4	stability_prepsample177	38	2019-06-25T00:00:00Z										37		189	3.15	3_hours	2	4	A	43300	FALSE	15.4021
O14618	sample_41_41	21600	sample	41	41	0_40	110819_stability_prepsample39-Sample051.mzML.gz_with_dscore_filtered.csv	sample_41	stability_prepsample39	F1	39	115	2019-05-09T16:30:00Z	Dan	39		4		3	stability_prepsample115	51	2019-06-25T00:00:00Z										51		365	6.08333	6_hours	3	4	A	21600	FALSE	14.3987
O14618	sample_42_42	26148	sample	42	42	0_41	110819_stability_prepsample3-Sample007.mzML.gz_with_dscore_filtered.csv	sample_42	stability_prepsample3	F1	3	131	2019-05-09T16:30:00Z	Dan	3		4		3	stability_prepsample131	8	2019-06-25T00:00:00Z										7		365	6.08333	6_hours	3	4	A	26148	FALSE	14.6744
O14618	sample_43_43	18928	sample	43	43	0_42	110819_stability_prepsample40-Sample050.mzML.gz_with_dscore_filtered.csv	sample_43	stability_prepsample40	F1	40	173	2019-05-10T10:35:00Z	Dan	40		4		4	stability_prepsample173	50	2019-06-25T00:00:00Z										50		1450	24.1667	24_hours	4	4	A	18928	FALSE	14.2082
O14618	sample_44_44	26045	sample	44	44	0_43	110819_stability_prepsample41-Sample031.mzML.gz_with_dscore_filtered.csv	sample_44	stability_prepsample41	F1	41	121	2019-05-12T10:30:00Z	Dan	41		4		3	stability_prepsample121	32	2019-06-25T00:00:00Z										31		4325	72.0833	72_hours	5	4	A	26045	FALSE	14.6687
O14618	sample_45_45	20073	sample	45	45	0_44	110819_stability_prepsample42-Sample024.mzML.gz_with_dscore_filtered.csv	sample_45	stability_prepsample42	F1	42	141	2019-05-14T11:00:00Z	Dan	42		4		3	stability_prepsample141	25	2019-06-25T00:00:00Z										24		7235	120.583	120_hours	6	4	A	20073	FALSE	14.293
O14618	sample_46_46	38874	sample	46	46	0_45	110819_stability_prepsample43-Sample068.mzML.gz_with_dscore_filtered.csv	sample_46	stability_prepsample43	F1	43	184	2019-05-09T10:25:00Z	Ryan	43		4		4	stability_prepsample184	68	2019-06-25T00:00:00Z										68		0	0	baseline	1	4	B	38874	FALSE	15.2465
O14618	sample_47_47	20304	sample	47	47	0_46	110819_stability_prepsample44-Sample083.mzML.gz_with_dscore_filtered.csv	sample_47	stability_prepsample44	F1	44	163	2019-05-09T13:34:00Z	Ryan	44		4		4	stability_prepsample163	83	2019-06-25T00:00:00Z										83		189	3.15	3_hours	2	4	B	20304	FALSE	14.3095
O14618	sample_48_48	21494	sample	48	48	0_47	110819_stability_prepsample46-Sample058.mzML.gz_with_dscore_filtered.csv	sample_48	stability_prepsample46	F1	46	151	2019-05-10T10:35:00Z	Ryan	46		4		4	stability_prepsample151	58	2019-06-25T00:00:00Z										58		1450	24.1667	24_hours	4	4	B	21494	FALSE	14.3916
O14618	sample_49_49	38455	sample	49	49	0_48	110819_stability_prepsample47-Sample076.mzML.gz_with_dscore_filtered.csv	sample_49	stability_prepsample47	F1	47	174	2019-05-12T10:30:00Z	Ryan	47		4		4	stability_prepsample174	76	2019-06-25T00:00:00Z										76		4325	72.0833	72_hours	5	4	B	38455	FALSE	15.2309
O14618	sample_51_51	26935	sample	51	51	0_50	110819_stability_prepsample49-Sample047.mzML.gz_with_dscore_filtered.csv	sample_51	stability_prepsample49	F1	49	116	2019-05-09T10:25:00Z	Dan	49		20		3	stability_prepsample116	47	2019-06-25T00:00:00Z										47		0	0	baseline	1	20	A	26935	FALSE	14.7172
O14618	sample_52_52	25338	sample	52	52	0_51	110819_stability_prepsample4-Sample022.mzML.gz_with_dscore_filtered.csv	sample_52	stability_prepsample4	F1	4	166	2019-05-10T10:35:00Z	Dan	4		4		4	stability_prepsample166	23	2019-06-25T00:00:00Z										22		1450	24.1667	24_hours	4	4	A	25338	FALSE	14.629
O14618	sample_53_53		sample	53	53	0_52	110819_stability_prepsample50-Sample081.mzML.gz_with_dscore_filtered.csv	sample_53	stability_prepsample50	F1	50	133	2019-05-09T13:36:00Z	Dan	50		20		3	stability_prepsample133	81	2019-06-25T00:00:00Z										81		191	3.18333	3_hours	2	20	A	42859.5	TRUE	15.3873
O14618	sample_54_54	20966	sample	54	54	0_53	110819_stability_prepsample51-Sample013.mzML.gz_with_dscore_filtered.csv	sample_54	stability_prepsample51	F1	51	148	2019-05-09T16:30:00Z	Dan	51		20		3	stability_prepsample148	14	2019-06-25T00:00:00Z										13		365	6.08333	6_hours	3	20	A	20966	FALSE	14.3558
O14618	sample_55_55	22628	sample	55	55	0_54	110819_stability_prepsample52-Sample020.mzML.gz_with_dscore_filtered.csv	sample_55	stability_prepsample52	F1	52	135	2019-05-10T10:35:00Z	Dan	52		20		3	stability_prepsample135	22	2019-06-25T00:00:00Z										20		1450	24.1667	24_hours	4	20	A	22628	FALSE	14.4658
O14618	sample_56_56		sample	56	56	0_55	110819_stability_prepsample53-Sample078.mzML.gz_with_dscore_filtered.csv	sample_56	stability_prepsample53	F1	53	154	2019-05-12T10:30:00Z	Dan	53		20		4	stability_prepsample154	78	2019-06-25T00:00:00Z										78		4325	72.0833	72_hours	5	20	A	25458	TRUE	14.6358
O14618	sample_57_57	27478	sample	57	57	0_56	110819_stability_prepsample54-Sample029.mzML.gz_with_dscore_filtered.csv	sample_57	stability_prepsample54	F1	54	175	2019-05-14T11:00:00Z	Dan	54		20		4	stability_prepsample175	30	2019-06-25T00:00:00Z										29		7235	120.583	120_hours	6	20	A	27478	FALSE	14.746
O14618	sample_58_58	31056	sample	58	58	0_57	110819_stability_prepsample55-Sample015.mzML.gz_with_dscore_filtered.csv	sample_58	stability_prepsample55	F1	55	169	2019-05-09T10:31:00Z	Ryan	55		20		4	stability_prepsample169	16	2019-06-25T00:00:00Z										15		6	0.1	baseline	1	20	B	31056	FALSE	14.9226
O14618	sample_59_59	31759	sample	59	59	0_58	110819_stability_prepsample56-Sample017.mzML.gz_with_dscore_filtered.csv	sample_59	stability_prepsample56	F1	56	110	2019-05-09T13:36:00Z	Ryan	56		20		3	stability_prepsample110	18	2019-06-25T00:00:00Z										17		191	3.18333	3_hours	2	20	B	31759	FALSE	14.9549
O14618	sample_6_6	47450	sample	6	6	0_5	110819_stability_prepsample11-Sample018.mzML.gz_with_dscore_filtered.csv	sample_6	stability_prepsample11	F1	11	107	2019-05-12T10:30:00Z	Ryan	11		4		3	stability_prepsample107	19	2019-06-25T00:00:00Z										18		4325	72.0833	72_hours	5	4	B	47450	FALSE	15.5341
O14618	sample_60_60	61604	sample	60	60	0_59	110819_stability_prepsample57-Sample002.mzML.gz_with_dscore_filtered.csv	sample_60	stability_prepsample57	F1	57	119	2019-05-09T16:30:00Z	Ryan	57		20		3	stability_prepsample119	3	2019-06-25T00:00:00Z										2		365	6.08333	6_hours	3	20	B	61604	FALSE	15.9107
O14618	sample_62_62		sample	62	62	0_61	110819_stability_prepsample59-Sample041.mzML.gz_with_dscore_filtered.csv	sample_62	stability_prepsample59	F1	59	125	2019-05-12T10:30:00Z	Ryan	59		20		3	stability_prepsample125	41	2019-06-25T00:00:00Z										41		4325	72.0833	72_hours	5	20	B	23728	TRUE	14.5343
O14618	sample_63_63	23174	sample	63	63	0_62	110819_stability_prepsample5-Sample006.mzML.gz_with_dscore_filtered.csv	sample_63	stability_prepsample5	F1	5	108	2019-05-12T10:30:00Z	Dan	5		4		3	stability_prepsample108	7	2019-06-25T00:00:00Z										6		4325	72.0833	72_hours	5	4	A	23174	FALSE	14.5002
O14618	sample_64_64		sample	64	64	0_63	110819_stability_prepsample60-Sample082.mzML.gz_with_dscore_filtered.csv	sample_64	stability_prepsample60	F1	60	159	2019-05-14T11:00:00Z	Ryan	60		20		4	stability_prepsample159	82	2019-06-25T00:00:00Z										82		7235	120.583	120_hours	6	20	B	25753	TRUE	14.6525
O14618	sample_65_65	33672	sample	65	65	0_64	110819_stability_prepsample61-Sample067.mzML.gz_with_dscore_filtered.csv	sample_65	stability_prepsample61	F1	61	180	2019-05-09T10:31:00Z	Dan	61		36		4	stability_prepsample180	67	2019-06-25T00:00:00Z										67		6	0.1	baseline	1	36	A	33672	FALSE	15.0393
O14618	sample_66_66	26927	sample	66	66	0_65	110819_stability_prepsample62-Sample023.mzML.gz_with_dscore_filtered.csv	sample_66	stability_prepsample62	F1	62	185	2019-05-09T13:42:00Z	Dan	62		36		4	stability_prepsample185	24	2019-06-25T00:00:00Z										23		197	3.28333	3_hours	2	36	A	26927	FALSE	14.7168
O14618	sample_67_67	40561	sample	67	67	0_66	110819_stability_prepsample63-Sample030.mzML.gz_with_dscore_filtered.csv	sample_67	stability_prepsample63	F1	63	129	2019-05-09T16:30:00Z	Dan	63		36		3	stability_prepsample129	31	2019-06-25T00:00:00Z										30		365	6.08333	6_hours	3	36	A	40561	FALSE	15.3078
O14618	sample_68_68	24274	sample	68	68	0_67	110819_stability_prepsample64-Sample025.mzML.gz_with_dscore_filtered.csv	sample_68	stability_prepsample64	F1	64	113	2019-05-10T10:35:00Z	Dan	64		36		3	stability_prepsample113	26	2019-06-25T00:00:00Z										25		1450	24.1667	24_hours	4	36	A	24274	FALSE	14.5671
O14618	sample_69_69	27202	sample	69	69	0_68	110819_stability_prepsample65-Sample011.mzML.gz_with_dscore_filtered.csv	sample_69	stability_prepsample65	F1	65	137	2019-05-12T10:30:00Z	Dan	65		36		3	stability_prepsample137	12	2019-06-25T00:00:00Z										11		4325	72.0833	72_hours	5	36	A	27202	FALSE	14.7314
O14618	sample_70_70	56822	sample	70	70	0_69	110819_stability_prepsample67-Sample036.mzML.gz_with_dscore_filtered.csv	sample_70	stability_prepsample67	F1	67	152	2019-05-09T10:31:00Z	Ryan	67		36		3	stability_prepsample152	37	2019-06-25T00:00:00Z										36		6	0.1	baseline	1	36	B	56822	FALSE	15.7942
O14618	sample_71_71	30336	sample	71	71	0_70	110819_stability_prepsample68-Sample010.mzML.gz_with_dscore_filtered.csv	sample_71	stability_prepsample68	F1	68	147	2019-05-09T13:42:00Z	Ryan	68		36		3	stability_prepsample147	11	2019-06-25T00:00:00Z										10		197	3.28333	3_hours	2	36	B	30336	FALSE	14.8887
O14618	sample_72_72	28892	sample	72	72	0_71	110819_stability_prepsample69-Sample032.mzML.gz_with_dscore_filtered.csv	sample_72	stability_prepsample69	F1	69	181	2019-05-09T16:30:00Z	Ryan	69		36		4	stability_prepsample181	33	2019-06-25T00:00:00Z										32		365	6.08333	6_hours	3	36	B	28892	FALSE	14.8184
O14618	sample_73_73		sample	73	73	0_72	110819_stability_prepsample6-Sample012.mzML.gz_with_dscore_filtered.csv	sample_73	stability_prepsample6	F1	6	120	2019-05-14T11:00:00Z	Dan	6		4		3	stability_prepsample120	13	2019-06-25T00:00:00Z										12		7235	120.583	120_hours	6	4	A	24057	TRUE	14.5542
O14618	sample_74_74	28449	sample	74	74	0_73	110819_stability_prepsample70-Sample053.mzML.gz_with_dscore_filtered.csv	sample_74	stability_prepsample70	F1	70	112	2019-05-10T10:35:00Z	Ryan	70		36		3	stability_prepsample112	53	2019-06-25T00:00:00Z										53		1450	24.1667	24_hours	4	36	B	28449	FALSE	14.7961
O14618	sample_75_75		sample	75	75	0_74	110819_stability_prepsample71-Sample048.mzML.gz_with_dscore_filtered.csv	sample_75	stability_prepsample71	F1	71	138	2019-05-12T10:30:00Z	Ryan	71		36		3	stability_prepsample138	48	2019-06-25T00:00:00Z										48		4325	72.0833	72_hours	5	36	B	25518	TRUE	14.6392
O14618	sample_76_76	23443	sample	76	76	0_75	110819_stability_prepsample72-Sample054.mzML.gz_with_dscore_filtered.csv	sample_76	stability_prepsample72	F1	72	114	2019-05-14T11:00:00Z	Ryan	72		36		3	stability_prepsample114	54	2019-06-25T00:00:00Z										54		7235	120.583	120_hours	6	36	B	23443	FALSE	14.5169
O14618	sample_77_77	45734	sample	77	77	0_76	110819_stability_prepsample7-Sample046.mzML.gz_with_dscore_filtered.csv	sample_77	stability_prepsample7	F1	7	109	2019-05-09T10:25:00Z	Ryan	7		4		3	stability_prepsample109	46	2019-06-25T00:00:00Z										46		0	0	baseline	1	4	B	45734	FALSE	15.481
O14618	sample_78_78	57057	sample	78	78	0_77	110819_stability_prepsample8-Sample003.mzML.gz_with_dscore_filtered.csv	sample_78	stability_prepsample8	F1	8	183	2019-05-09T13:34:00Z	Ryan	8		4		4	stability_prepsample183	4	2019-06-25T00:00:00Z										3		189	3.15	3_hours	2	4	B	57057	FALSE	15.8001
O14618	sample_79_79	25454	sample	79	79	0_78	110819_stability_prepsample9-Sample052.mzML.gz_with_dscore_filtered.csv	sample_79	stability_prepsample9	F1	9	150	2019-05-09T16:30:00Z	Ryan	9		4		3	stability_prepsample150	52	2019-06-25T00:00:00Z										52		365	6.08333	6_hours	3	4	B	25454	FALSE	14.6356
O14618	sample_8_8	34441	sample	8	8	0_7	110819_stability_prepsample12-Sample001.mzML.gz_with_dscore_filtered.csv	sample_8	stability_prepsample12	F1	12	157	2019-05-14T11:00:00Z	Ryan	12		4		4	stability_prepsample157	2	2019-06-25T00:00:00Z										1		7235	120.583	120_hours	6	4	B	34441	FALSE	15.0718
O75368	sample_10_10	10305	sample	10	10	0_9	110819_stability_prepsample13-Sample057.mzML.gz_with_dscore_filtered.csv	sample_10	stability_prepsample13	F1	13	130	2019-05-09T10:25:00Z	Dan	13		20		3	stability_prepsample130	57	2019-06-25T00:00:00Z										57		0	0	baseline	1	20	A	10305	FALSE	13.3311
O75368	sample_11_11	7799	sample	11	11	0_10	110819_stability_prepsample14-Sample034.mzML.gz_with_dscore_filtered.csv	sample_11	stability_prepsample14	F1	14	158	2019-05-09T13:36:00Z	Dan	14		20		4	stability_prepsample158	35	2019-06-25T00:00:00Z										34		191	3.18333	3_hours	2	20	A	7799	FALSE	12.9291
O75368	sample_13_13	11287	sample	13	13	0_12	110819_stability_prepsample15-Sample014.mzML.gz_with_dscore_filtered.csv	sample_13	stability_prepsample15	F1	15	149	2019-05-09T16:30:00Z	Dan	15		20		3	stability_prepsample149	15	2019-06-25T00:00:00Z										14		365	6.08333	6_hours	3	20	A	11287	FALSE	13.4624
O75368	sample_15_15	14572	sample	15	15	0_14	110819_stability_prepsample16-Sample072.mzML.gz_with_dscore_filtered.csv	sample_15	stability_prepsample16	F1	16	134	2019-05-10T10:35:00Z	Dan	16		20		3	stability_prepsample134	72	2019-06-25T00:00:00Z										72		1450	24.1667	24_hours	4	20	A	14572	FALSE	13.8309
O75368	sample_17_17	13000	sample	17	17	0_16	110819_stability_prepsample17-Sample060.mzML.gz_with_dscore_filtered.csv	sample_17	stability_prepsample17	F1	17	122	2019-05-12T10:30:00Z	Dan	17		20		3	stability_prepsample122	60	2019-06-25T00:00:00Z										60		4325	72.0833	72_hours	5	20	A	13000	FALSE	13.6662
O75368	sample_18_18	15701	sample	18	18	0_17	110819_stability_prepsample18-Sample028.mzML.gz_with_dscore_filtered.csv	sample_18	stability_prepsample18	F1	18	165	2019-05-14T11:00:00Z	Dan	18		20		4	stability_prepsample165	29	2019-06-25T00:00:00Z										28		7235	120.583	120_hours	6	20	A	15701	FALSE	13.9386
O75368	sample_19_19	19862	sample	19	19	0_18	110819_stability_prepsample19-Sample066.mzML.gz_with_dscore_filtered.csv	sample_19	stability_prepsample19	F1	19	132	2019-05-09T10:31:00Z	Ryan	19		20		3	stability_prepsample132	66	2019-06-25T00:00:00Z										66		6	0.1	baseline	1	20	B	19862	FALSE	14.2777
O75368	sample_20_20		sample	20	20	0_19	110819_stability_prepsample1-Sample073.mzML.gz_with_dscore_filtered.csv	sample_20	stability_prepsample1	F1	1	170	2019-05-09T10:25:00Z	Dan	1		4		4	stability_prepsample170	73	2019-06-25T00:00:00Z										73		0	0	baseline	1	4	A	16413	TRUE	14.0026
O75368	sample_21_21	17125	sample	21	21	0_20	110819_stability_prepsample20-Sample004.mzML.gz_with_dscore_filtered.csv	sample_21	stability_prepsample20	F1	20	144	2019-05-09T13:36:00Z	Ryan	20		20	check order of 20 and 21	3	stability_prepsample144	5	2019-06-25T00:00:00Z										4		191	3.18333	3_hours	2	20	B	17125	FALSE	14.0638
O75368	sample_23_23	12459	sample	23	23	0_22	110819_stability_prepsample22-Sample026.mzML.gz_with_dscore_filtered.csv	sample_23	stability_prepsample22	F1	22	168	2019-05-10T10:35:00Z	Ryan	22		20		4	stability_prepsample168	27	2019-06-25T00:00:00Z										26		1450	24.1667	24_hours	4	20	B	12459	FALSE	13.6049
O75368	sample_24_24		sample	24	24	0_23	110819_stability_prepsample23-Sample009.mzML.gz_with_dscore_filtered.csv	sample_24	stability_prepsample23	F1	23	143	2019-05-12T10:30:00Z	Ryan	23		20		3	stability_prepsample143	10	2019-06-25T00:00:00Z										9		4325	72.0833	72_hours	5	20	B	12570	TRUE	13.6177
O75368	sample_26_26	11705	sample	26	26	0_25	110819_stability_prepsample25-Sample064.mzML.gz_with_dscore_filtered.csv	sample_26	stability_prepsample25	F1	25	171	2019-05-09T10:31:00Z	Dan	25		36		4	stability_prepsample171	64	2019-06-25T00:00:00Z										64		6	0.1	baseline	1	36	A	11705	FALSE	13.5148
O75368	sample_27_27		sample	27	27	0_26	110819_stability_prepsample26-Sample077.mzML.gz_with_dscore_filtered.csv	sample_27	stability_prepsample26	F1	26	162	2019-05-09T13:42:00Z	Dan	26		36		4	stability_prepsample162	77	2019-06-25T00:00:00Z										77		197	3.28333	3_hours	2	36	A	12155	TRUE	13.5693
O75368	sample_28_28	12748	sample	28	28	0_27	110819_stability_prepsample27-Sample035.mzML.gz_with_dscore_filtered.csv	sample_28	stability_prepsample27	F1	27	176	2019-05-09T16:30:00Z	Dan	27		36		4	stability_prepsample176	36	2019-06-25T00:00:00Z										35		365	6.08333	6_hours	3	36	A	12748	FALSE	13.638
O75368	sample_29_29	26716	sample	29	29	0_28	110819_stability_prepsample28-Sample019.mzML.gz_with_dscore_filtered.csv	sample_29	stability_prepsample28	F1	28	172	2019-05-10T10:35:00Z	Dan	28		36		4	stability_prepsample172	20	2019-06-25T00:00:00Z										19		1450	24.1667	24_hours	4	36	A	26716	FALSE	14.7054
O75368	sample_30_30	14354	sample	30	30	0_29	110819_stability_prepsample29-Sample045.mzML.gz_with_dscore_filtered.csv	sample_30	stability_prepsample29	F1	29	155	2019-05-12T10:30:00Z	Dan	29		36		4	stability_prepsample155	45	2019-06-25T00:00:00Z										45		4325	72.0833	72_hours	5	36	A	14354	FALSE	13.8092
O75368	sample_31_31	18607	sample	31	31	0_30	110819_stability_prepsample2-Sample055.mzML.gz_with_dscore_filtered.csv	sample_31	stability_prepsample2	F1	2	140	2019-05-09T13:34:00Z	Dan	2		4		3	stability_prepsample140	55	2019-06-25T00:00:00Z										55		189	3.15	3_hours	2	4	A	18607	FALSE	14.1836
O75368	sample_32_32		sample	32	32	0_31	110819_stability_prepsample30-Sample074.mzML.gz_with_dscore_filtered.csv	sample_32	stability_prepsample30	F1	30	127	2019-05-14T11:00:00Z	Dan	30		36		3	stability_prepsample127	74	2019-06-25T00:00:00Z										74		7235	120.583	120_hours	6	36	A	12761	TRUE	13.6395
O75368	sample_33_33	14849	sample	33	33	0_32	110819_stability_prepsample31-Sample065.mzML.gz_with_dscore_filtered.csv	sample_33	stability_prepsample31	F1	31	111	2019-05-09T10:31:00Z	Ryan	31		36		3	stability_prepsample111	65	2019-06-25T00:00:00Z										65		6	0.1	baseline	1	36	B	14849	FALSE	13.8581
O75368	sample_34_34	13327	sample	34	34	0_33	110819_stability_prepsample32-Sample056.mzML.gz_with_dscore_filtered.csv	sample_34	stability_prepsample32	F1	32	161	2019-05-09T13:42:00Z	Ryan	32		36		4	stability_prepsample161	56	2019-06-25T00:00:00Z										56		197	3.28333	3_hours	2	36	B	13327	FALSE	13.7021
O75368	sample_35_35	15528	sample	35	35	0_34	110819_stability_prepsample33-Sample070.mzML.gz_with_dscore_filtered.csv	sample_35	stability_prepsample33	F1	33	123	2019-05-09T16:30:00Z	Ryan	33		36		3	stability_prepsample123	70	2019-06-25T00:00:00Z										70		365	6.08333	6_hours	3	36	B	15528	FALSE	13.9226
O75368	sample_36_36	45573	sample	36	36	0_35	110819_stability_prepsample34-Sample071.mzML.gz_with_dscore_filtered.csv	sample_36	stability_prepsample34	F1	34	136	2019-05-10T10:35:00Z	Ryan	34		36		3	stability_prepsample136	71	2019-06-25T00:00:00Z										71		1450	24.1667	24_hours	4	36	B	45573	FALSE	15.4759
O75368	sample_37_37		sample	37	37	0_36	110819_stability_prepsample35-Sample027.mzML.gz_with_dscore_filtered.csv	sample_37	stability_prepsample35	F1	35	126	2019-05-12T10:30:00Z	Ryan	35		36		3	stability_prepsample126	28	2019-06-25T00:00:00Z										27		4325	72.0833	72_hours	5	36	B	12966	TRUE	13.6624
O75368	sample_38_38	11864	sample	38	38	0_37	110819_stability_prepsample36-Sample044.mzML.gz_with_dscore_filtered.csv	sample_38	stability_prepsample36	F1	36	164	2019-05-09T10:25:00Z	Dan	36		4	check order of 36 and 37	4	stability_prepsample164	44	2019-06-25T00:00:00Z										44		0	0	baseline	1	4	A	11864	FALSE	13.5343
O75368	sample_39_39	11216	sample	39	39	0_38	110819_stability_prepsample37-Sample033.mzML.gz_with_dscore_filtered.csv	sample_39	stability_prepsample37	F1	36 (37 Dan)	182	2019-05-14T11:00:00Z	Ryan	37		36	check order of 36 and 37	4	stability_prepsample182	34	2019-06-25T00:00:00Z										33		7235	120.583	120_hours	6	36	B	11216	FALSE	13.4533
O75368	sample_4_4		sample	4	4	0_3	110819_stability_prepsample10-Sample061.mzML.gz_with_dscore_filtered.csv	sample_4	stability_prepsample10	F1	10	179	2019-05-10T10:35:00Z	Ryan	10		4		4	stability_prepsample179	61	2019-06-25T00:00:00Z										61		1450	24.1667	24_hours	4	4	B	13004	TRUE	13.6667
O75368	sample_40_40	13580	sample	40	40	0_39	110819_stability_prepsample38-Sample037.mzML.gz_with_dscore_filtered.csv	sample_40	stability_prepsample38	F1	38	177	2019-05-09T13:34:00Z	Dan	38		4		4	stability_prepsample177	38	2019-06-25T00:00:00Z										37		189	3.15	3_hours	2	4	A	13580	FALSE	13.7292
O75368	sample_41_41	12605	sample	41	41	0_40	110819_stability_prepsample39-Sample051.mzML.gz_with_dscore_filtered.csv	sample_41	stability_prepsample39	F1	39	115	2019-05-09T16:30:00Z	Dan	39		4		3	stability_prepsample115	51	2019-06-25T00:00:00Z										51		365	6.08333	6_hours	3	4	A	12605	FALSE	13.6217
O75368	sample_42_42	38633	sample	42	42	0_41	110819_stability_prepsample3-Sample007.mzML.gz_with_dscore_filtered.csv	sample_42	stability_prepsample3	F1	3	131	2019-05-09T16:30:00Z	Dan	3		4		3	stability_prepsample131	8	2019-06-25T00:00:00Z										7		365	6.08333	6_hours	3	4	A	38633	FALSE	15.2375
O75368	sample_43_43		sample	43	43	0_42	110819_stability_prepsample40-Sample050.mzML.gz_with_dscore_filtered.csv	sample_43	stability_prepsample40	F1	40	173	2019-05-10T10:35:00Z	Dan	40		4		4	stability_prepsample173	50	2019-06-25T00:00:00Z										50		1450	24.1667	24_hours	4	4	A	13377	TRUE	13.7075
O75368	sample_44_44	14923	sample	44	44	0_43	110819_stability_prepsample41-Sample031.mzML.gz_with_dscore_filtered.csv	sample_44	stability_prepsample41	F1	41	121	2019-05-12T10:30:00Z	Dan	41		4		3	stability_prepsample121	32	2019-06-25T00:00:00Z										31		4325	72.0833	72_hours	5	4	A	14923	FALSE	13.8652
O75368	sample_45_45	9978	sample	45	45	0_44	110819_stability_prepsample42-Sample024.mzML.gz_with_dscore_filtered.csv	sample_45	stability_prepsample42	F1	42	141	2019-05-14T11:00:00Z	Dan	42		4		3	stability_prepsample141	25	2019-06-25T00:00:00Z										24		7235	120.583	120_hours	6	4	A	9978	FALSE	13.2845
O75368	sample_46_46		sample	46	46	0_45	110819_stability_prepsample43-Sample068.mzML.gz_with_dscore_filtered.csv	sample_46	stability_prepsample43	F1	43	184	2019-05-09T10:25:00Z	Ryan	43		4		4	stability_prepsample184	68	2019-06-25T00:00:00Z										68		0	0	baseline	1	4	B	12643	TRUE	13.6261
O75368	sample_47_47		sample	47	47	0_46	110819_stability_prepsample44-Sample083.mzML.gz_with_dscore_filtered.csv	sample_47	stability_prepsample44	F1	44	163	2019-05-09T13:34:00Z	Ryan	44		4		4	stability_prepsample163	83	2019-06-25T00:00:00Z										83		189	3.15	3_hours	2	4	B	14463	TRUE	13.8201
O75368	sample_48_48	11907	sample	48	48	0_47	110819_stability_prepsample46-Sample058.mzML.gz_with_dscore_filtered.csv	sample_48	stability_prepsample46	F1	46	151	2019-05-10T10:35:00Z	Ryan	46		4		4	stability_prepsample151	58	2019-06-25T00:00:00Z										58		1450	24.1667	24_hours	4	4	B	11907	FALSE	13.5395
O75368	sample_49_49		sample	49	49	0_48	110819_stability_prepsample47-Sample076.mzML.gz_with_dscore_filtered.csv	sample_49	stability_prepsample47	F1	47	174	2019-05-12T10:30:00Z	Ryan	47		4		4	stability_prepsample174	76	2019-06-25T00:00:00Z										76		4325	72.0833	72_hours	5	4	B	14072.5	TRUE	13.7806
O75368	sample_51_51	17495	sample	51	51	0_50	110819_stability_prepsample49-Sample047.mzML.gz_with_dscore_filtered.csv	sample_51	stability_prepsample49	F1	49	116	2019-05-09T10:25:00Z	Dan	49		20		3	stability_prepsample116	47	2019-06-25T00:00:00Z										47		0	0	baseline	1	20	A	17495	FALSE	14.0947
O75368	sample_52_52	14364	sample	52	52	0_51	110819_stability_prepsample4-Sample022.mzML.gz_with_dscore_filtered.csv	sample_52	stability_prepsample4	F1	4	166	2019-05-10T10:35:00Z	Dan	4		4		4	stability_prepsample166	23	2019-06-25T00:00:00Z										22		1450	24.1667	24_hours	4	4	A	14364	FALSE	13.8102
O75368	sample_53_53		sample	53	53	0_52	110819_stability_prepsample50-Sample081.mzML.gz_with_dscore_filtered.csv	sample_53	stability_prepsample50	F1	50	133	2019-05-09T13:36:00Z	Dan	50		20		3	stability_prepsample133	81	2019-06-25T00:00:00Z										81		191	3.18333	3_hours	2	20	A	16413	TRUE	14.0026
O75368	sample_54_54		sample	54	54	0_53	110819_stability_prepsample51-Sample013.mzML.gz_with_dscore_filtered.csv	sample_54	stability_prepsample51	F1	51	148	2019-05-09T16:30:00Z	Dan	51		20		3	stability_prepsample148	14	2019-06-25T00:00:00Z										13		365	6.08333	6_hours	3	20	A	10428.5	TRUE	13.3482
O75368	sample_55_55	11499	sample	55	55	0_54	110819_stability_prepsample52-Sample020.mzML.gz_with_dscore_filtered.csv	sample_55	stability_prepsample52	F1	52	135	2019-05-10T10:35:00Z	Dan	52		20		3	stability_prepsample135	22	2019-06-25T00:00:00Z										20		1450	24.1667	24_hours	4	20	A	11499	FALSE	13.4892
O75368	sample_56_56		sample	56	56	0_55	110819_stability_prepsample53-Sample078.mzML.gz_with_dscore_filtered.csv	sample_56	stability_prepsample53	F1	53	154	2019-05-12T10:30:00Z	Dan	53		20		4	stability_prepsample154	78	2019-06-25T00:00:00Z										78		4325	72.0833	72_hours	5	20	A	14076	TRUE	13.7809
O75368	sample_57_57	14340	sample	57	57	0_56	110819_stability_prepsample54-Sample029.mzML.gz_with_dscore_filtered.csv	sample_57	stability_prepsample54	F1	54	175	2019-05-14T11:00:00Z	Dan	54		20		4	stability_prepsample175	30	2019-06-25T00:00:00Z										29		7235	120.583	120_hours	6	20	A	14340	FALSE	13.8078
O75368	sample_58_58		sample	58	58	0_57	110819_stability_prepsample55-Sample015.mzML.gz_with_dscore_filtered.csv	sample_58	stability_prepsample55	F1	55	169	2019-05-09T10:31:00Z	Ryan	55		20		4	stability_prepsample169	16	2019-06-25T00:00:00Z										15		6	0.1	baseline	1	20	B	14550.5	TRUE	13.8288
O75368	sample_59_59	9978	sample	59	59	0_58	110819_stability_prepsample56-Sample017.mzML.gz_with_dscore_filtered.csv	sample_59	stability_prepsample56	F1	56	110	2019-05-09T13:36:00Z	Ryan	56		20		3	stability_prepsample110	18	2019-06-25T00:00:00Z										17		191	3.18333	3_hours	2	20	B	9978	FALSE	13.2845
O75368	sample_6_6	12681	sample	6	6	0_5	110819_stability_prepsample11-Sample018.mzML.gz_with_dscore_filtered.csv	sample_6	stability_prepsample11	F1	11	107	2019-05-12T10:30:00Z	Ryan	11		4		3	stability_prepsample107	19	2019-06-25T00:00:00Z										18		4325	72.0833	72_hours	5	4	B	12681	FALSE	13.6304
O75368	sample_60_60	10836	sample	60	60	0_59	110819_stability_prepsample57-Sample002.mzML.gz_with_dscore_filtered.csv	sample_60	stability_prepsample57	F1	57	119	2019-05-09T16:30:00Z	Ryan	57		20		3	stability_prepsample119	3	2019-06-25T00:00:00Z										2		365	6.08333	6_hours	3	20	B	10836	FALSE	13.4035
O75368	sample_62_62	14006	sample	62	62	0_61	110819_stability_prepsample59-Sample041.mzML.gz_with_dscore_filtered.csv	sample_62	stability_prepsample59	F1	59	125	2019-05-12T10:30:00Z	Ryan	59		20		3	stability_prepsample125	41	2019-06-25T00:00:00Z										41		4325	72.0833	72_hours	5	20	B	14006	FALSE	13.7738
O75368	sample_63_63	10552	sample	63	63	0_62	110819_stability_prepsample5-Sample006.mzML.gz_with_dscore_filtered.csv	sample_63	stability_prepsample5	F1	5	108	2019-05-12T10:30:00Z	Dan	5		4		3	stability_prepsample108	7	2019-06-25T00:00:00Z										6		4325	72.0833	72_hours	5	4	A	10552	FALSE	13.3652
O75368	sample_64_64		sample	64	64	0_63	110819_stability_prepsample60-Sample082.mzML.gz_with_dscore_filtered.csv	sample_64	stability_prepsample60	F1	60	159	2019-05-14T11:00:00Z	Ryan	60		20		4	stability_prepsample159	82	2019-06-25T00:00:00Z										82		7235	120.583	120_hours	6	20	B	15188.5	TRUE	13.8907
O75368	sample_65_65	14579	sample	65	65	0_64	110819_stability_prepsample61-Sample067.mzML.gz_with_dscore_filtered.csv	sample_65	stability_prepsample61	F1	61	180	2019-05-09T10:31:00Z	Dan	61		36		4	stability_prepsample180	67	2019-06-25T00:00:00Z										67		6	0.1	baseline	1	36	A	14579	FALSE	13.8316
O75368	sample_66_66	12917	sample	66	66	0_65	110819_stability_prepsample62-Sample023.mzML.gz_with_dscore_filtered.csv	sample_66	stability_prepsample62	F1	62	185	2019-05-09T13:42:00Z	Dan	62		36		4	stability_prepsample185	24	2019-06-25T00:00:00Z										23		197	3.28333	3_hours	2	36	A	12917	FALSE	13.657
O75368	sample_67_67	6405	sample	67	67	0_66	110819_stability_prepsample63-Sample030.mzML.gz_with_dscore_filtered.csv	sample_67	stability_prepsample63	F1	63	129	2019-05-09T16:30:00Z	Dan	63		36		3	stability_prepsample129	31	2019-06-25T00:00:00Z										30		365	6.08333	6_hours	3	36	A	6405	FALSE	12.645
O75368	sample_68_68	10155	sample	68	68	0_67	110819_stability_prepsample64-Sample025.mzML.gz_with_dscore_filtered.csv	sample_68	stability_prepsample64	F1	64	113	2019-05-10T10:35:00Z	Dan	64		36		3	stability_prepsample113	26	2019-06-25T00:00:00Z										25		1450	24.1667	24_hours	4	36	A	10155	FALSE	13.3099
O75368	sample_69_69		sample	69	69	0_68	110819_stability_prepsample65-Sample011.mzML.gz_with_dscore_filtered.csv	sample_69	stability_prepsample65	F1	65	137	2019-05-12T10:30:00Z	Dan	65		36		3	stability_prepsample137	12	2019-06-25T00:00:00Z										11		4325	72.0833	72_hours	5	36	A	13972	TRUE	13.7703
O75368	sample_70_70	13573	sample	70	70	0_69	110819_stability_prepsample67-Sample036.mzML.gz_with_dscore_filtered.csv	sample_70	stability_prepsample67	F1	67	152	2019-05-09T10:31:00Z	Ryan	67		36		3	stability_prepsample152	37	2019-06-25T00:00:00Z										36		6	0.1	baseline	1	36	B	13573	FALSE	13.7285
O75368	sample_71_71	18554	sample	71	71	0_70	110819_stability_prepsample68-Sample010.mzML.gz_with_dscore_filtered.csv	sample_71	stability_prepsample68	F1	68	147	2019-05-09T13:42:00Z	Ryan	68		36		3	stability_prepsample147	11	2019-06-25T00:00:00Z										10		197	3.28333	3_hours	2	36	B	18554	FALSE	14.1794
O75368	sample_72_72	15904	sample	72	72	0_71	110819_stability_prepsample69-Sample032.mzML.gz_with_dscore_filtered.csv	sample_72	stability_prepsample69	F1	69	181	2019-05-09T16:30:00Z	Ryan	69		36		4	stability_prepsample181	33	2019-06-25T00:00:00Z										32		365	6.08333	6_hours	3	36	B	15904	FALSE	13.9571
O75368	sample_73_73	9111	sample	73	73	0_72	110819_stability_prepsample6-Sample012.mzML.gz_with_dscore_filtered.csv	sample_73	stability_prepsample6	F1	6	120	2019-05-14T11:00:00Z	Dan	6		4		3	stability_prepsample120	13	2019-06-25T00:00:00Z										12		7235	120.583	120_hours	6	4	A	9111	FALSE	13.1534
O75368	sample_74_74	20568	sample	74	74	0_73	110819_stability_prepsample70-Sample053.mzML.gz_with_dscore_filtered.csv	sample_74	stability_prepsample70	F1	70	112	2019-05-10T10:35:00Z	Ryan	70		36		3	stability_prepsample112	53	2019-06-25T00:00:00Z										53		1450	24.1667	24_hours	4	36	B	20568	FALSE	14.3281
O75368	sample_75_75		sample	75	75	0_74	110819_stability_prepsample71-Sample048.mzML.gz_with_dscore_filtered.csv	sample_75	stability_prepsample71	F1	71	138	2019-05-12T10:30:00Z	Ryan	71		36		3	stability_prepsample138	48	2019-06-25T00:00:00Z										48		4325	72.0833	72_hours	5	36	B	12935	TRUE	13.659
O75368	sample_76_76	9573	sample	76	76	0_75	110819_stability_prepsample72-Sample054.mzML.gz_with_dscore_filtered.csv	sample_76	stability_prepsample72	F1	72	114	2019-05-14T11:00:00Z	Ryan	72		36		3	stability_prepsample114	54	2019-06-25T00:00:00Z										54		7235	120.583	120_hours	6	36	B	9573	FALSE	13.2248
O75368	sample_77_77		sample	77	77	0_76	110819_stability_prepsample7-Sample046.mzML.gz_with_dscore_filtered.csv	sample_77	stability_prepsample7	F1	7	109	2019-05-09T10:25:00Z	Ryan	7		4		3	stability_prepsample109	46	2019-06-25T00:00:00Z										46		0	0	baseline	1	4	B	12570	TRUE	13.6177
O75368	sample_78_78	20606	sample	78	78	0_77	110819_stability_prepsample8-Sample003.mzML.gz_with_dscore_filtered.csv	sample_78	stability_prepsample8	F1	8	183	2019-05-09T13:34:00Z	Ryan	8		4		4	stability_prepsample183	4	2019-06-25T00:00:00Z										3		189	3.15	3_hours	2	4	B	20606	FALSE	14.3308
O75368	sample_79_79	18835	sample	79	79	0_78	110819_stability_prepsample9-Sample052.mzML.gz_with_dscore_filtered.csv	sample_79	stability_prepsample9	F1	9	150	2019-05-09T16:30:00Z	Ryan	9		4		3	stability_prepsample150	52	2019-06-25T00:00:00Z										52		365	6.08333	6_hours	3	4	B	18835	FALSE	14.2011
O75368	sample_8_8	21724	sample	8	8	0_7	110819_stability_prepsample12-Sample001.mzML.gz_with_dscore_filtered.csv	sample_8	stability_prepsample12	F1	12	157	2019-05-14T11:00:00Z	Ryan	12		4		4	stability_prepsample157	2	2019-06-25T00:00:00Z										1		7235	120.583	120_hours	6	4	B	21724	FALSE	14.407
O95445	sample_10_10	83702	sample	10	10	0_9	110819_stability_prepsample13-Sample057.mzML.gz_with_dscore_filtered.csv	sample_10	stability_prepsample13	F1	13	130	2019-05-09T10:25:00Z	Dan	13		20		3	stability_prepsample130	57	2019-06-25T00:00:00Z										57		0	0	baseline	1	20	A	83702	FALSE	16.353
O95445	sample_11_11	80879	sample	11	11	0_10	110819_stability_prepsample14-Sample034.mzML.gz_with_dscore_filtered.csv	sample_11	stability_prepsample14	F1	14	158	2019-05-09T13:36:00Z	Dan	14		20		4	stability_prepsample158	35	2019-06-25T00:00:00Z										34		191	3.18333	3_hours	2	20	A	80879	FALSE	16.3035
O95445	sample_13_13	64204	sample	13	13	0_12	110819_stability_prepsample15-Sample014.mzML.gz_with_dscore_filtered.csv	sample_13	stability_prepsample15	F1	15	149	2019-05-09T16:30:00Z	Dan	15		20		3	stability_prepsample149	15	2019-06-25T00:00:00Z										14		365	6.08333	6_hours	3	20	A	64204	FALSE	15.9704
O95445	sample_15_15	47727	sample	15	15	0_14	110819_stability_prepsample16-Sample072.mzML.gz_with_dscore_filtered.csv	sample_15	stability_prepsample16	F1	16	134	2019-05-10T10:35:00Z	Dan	16		20		3	stability_prepsample134	72	2019-06-25T00:00:00Z										72		1450	24.1667	24_hours	4	20	A	47727	FALSE	15.5425
O95445	sample_17_17	40880	sample	17	17	0_16	110819_stability_prepsample17-Sample060.mzML.gz_with_dscore_filtered.csv	sample_17	stability_prepsample17	F1	17	122	2019-05-12T10:30:00Z	Dan	17		20		3	stability_prepsample122	60	2019-06-25T00:00:00Z										60		4325	72.0833	72_hours	5	20	A	40880	FALSE	15.3191
O95445	sample_18_18	60129	sample	18	18	0_17	110819_stability_prepsample18-Sample028.mzML.gz_with_dscore_filtered.csv	sample_18	stability_prepsample18	F1	18	165	2019-05-14T11:00:00Z	Dan	18		20		4	stability_prepsample165	29	2019-06-25T00:00:00Z										28		7235	120.583	120_hours	6	20	A	60129	FALSE	15.8758
O95445	sample_19_19	54124	sample	19	19	0_18	110819_stability_prepsample19-Sample066.mzML.gz_with_dscore_filtered.csv	sample_19	stability_prepsample19	F1	19	132	2019-05-09T10:31:00Z	Ryan	19		20		3	stability_prepsample132	66	2019-06-25T00:00:00Z										66		6	0.1	baseline	1	20	B	54124	FALSE	15.724
O95445	sample_20_20	93738	sample	20	20	0_19	110819_stability_prepsample1-Sample073.mzML.gz_with_dscore_filtered.csv	sample_20	stability_prepsample1	F1	1	170	2019-05-09T10:25:00Z	Dan	1		4		4	stability_prepsample170	73	2019-06-25T00:00:00Z										73		0	0	baseline	1	4	A	93738	FALSE	16.5163
O95445	sample_21_21	72921	sample	21	21	0_20	110819_stability_prepsample20-Sample004.mzML.gz_with_dscore_filtered.csv	sample_21	stability_prepsample20	F1	20	144	2019-05-09T13:36:00Z	Ryan	20		20	check order of 20 and 21	3	stability_prepsample144	5	2019-06-25T00:00:00Z										4		191	3.18333	3_hours	2	20	B	72921	FALSE	16.154
O95445	sample_23_23	116936	sample	23	23	0_22	110819_stability_prepsample22-Sample026.mzML.gz_with_dscore_filtered.csv	sample_23	stability_prepsample22	F1	22	168	2019-05-10T10:35:00Z	Ryan	22		20		4	stability_prepsample168	27	2019-06-25T00:00:00Z										26		1450	24.1667	24_hours	4	20	B	116936	FALSE	16.8354
O95445	sample_24_24	163744	sample	24	24	0_23	110819_stability_prepsample23-Sample009.mzML.gz_with_dscore_filtered.csv	sample_24	stability_prepsample23	F1	23	143	2019-05-12T10:30:00Z	Ryan	23		20		3	stability_prepsample143	10	2019-06-25T00:00:00Z										9		4325	72.0833	72_hours	5	20	B	163744	FALSE	17.3211
O95445	sample_26_26	79513	sample	26	26	0_25	110819_stability_prepsample25-Sample064.mzML.gz_with_dscore_filtered.csv	sample_26	stability_prepsample25	F1	25	171	2019-05-09T10:31:00Z	Dan	25		36		4	stability_prepsample171	64	2019-06-25T00:00:00Z										64		6	0.1	baseline	1	36	A	79513	FALSE	16.2789
O95445	sample_27_27	102495	sample	27	27	0_26	110819_stability_prepsample26-Sample077.mzML.gz_with_dscore_filtered.csv	sample_27	stability_prepsample26	F1	26	162	2019-05-09T13:42:00Z	Dan	26		36		4	stability_prepsample162	77	2019-06-25T00:00:00Z										77		197	3.28333	3_hours	2	36	A	102495	FALSE	16.6452
O95445	sample_28_28	64946	sample	28	28	0_27	110819_stability_prepsample27-Sample035.mzML.gz_with_dscore_filtered.csv	sample_28	stability_prepsample27	F1	27	176	2019-05-09T16:30:00Z	Dan	27		36		4	stability_prepsample176	36	2019-06-25T00:00:00Z										35		365	6.08333	6_hours	3	36	A	64946	FALSE	15.987
O95445	sample_29_29	58308	sample	29	29	0_28	110819_stability_prepsample28-Sample019.mzML.gz_with_dscore_filtered.csv	sample_29	stability_prepsample28	F1	28	172	2019-05-10T10:35:00Z	Dan	28		36		4	stability_prepsample172	20	2019-06-25T00:00:00Z										19		1450	24.1667	24_hours	4	36	A	58308	FALSE	15.8314
O95445	sample_30_30	33193	sample	30	30	0_29	110819_stability_prepsample29-Sample045.mzML.gz_with_dscore_filtered.csv	sample_30	stability_prepsample29	F1	29	155	2019-05-12T10:30:00Z	Dan	29		36		4	stability_prepsample155	45	2019-06-25T00:00:00Z										45		4325	72.0833	72_hours	5	36	A	33193	FALSE	15.0186
O95445	sample_31_31	59674	sample	31	31	0_30	110819_stability_prepsample2-Sample055.mzML.gz_with_dscore_filtered.csv	sample_31	stability_prepsample2	F1	2	140	2019-05-09T13:34:00Z	Dan	2		4		3	stability_prepsample140	55	2019-06-25T00:00:00Z										55		189	3.15	3_hours	2	4	A	59674	FALSE	15.8648
O95445	sample_32_32	43176	sample	32	32	0_31	110819_stability_prepsample30-Sample074.mzML.gz_with_dscore_filtered.csv	sample_32	stability_prepsample30	F1	30	127	2019-05-14T11:00:00Z	Dan	30		36		3	stability_prepsample127	74	2019-06-25T00:00:00Z										74		7235	120.583	120_hours	6	36	A	43176	FALSE	15.3979
O95445	sample_33_33	49313	sample	33	33	0_32	110819_stability_prepsample31-Sample065.mzML.gz_with_dscore_filtered.csv	sample_33	stability_prepsample31	F1	31	111	2019-05-09T10:31:00Z	Ryan	31		36		3	stability_prepsample111	65	2019-06-25T00:00:00Z										65		6	0.1	baseline	1	36	B	49313	FALSE	15.5897
O95445	sample_34_34	81737	sample	34	34	0_33	110819_stability_prepsample32-Sample056.mzML.gz_with_dscore_filtered.csv	sample_34	stability_prepsample32	F1	32	161	2019-05-09T13:42:00Z	Ryan	32		36		4	stability_prepsample161	56	2019-06-25T00:00:00Z										56		197	3.28333	3_hours	2	36	B	81737	FALSE	16.3187
O95445	sample_35_35	48328	sample	35	35	0_34	110819_stability_prepsample33-Sample070.mzML.gz_with_dscore_filtered.csv	sample_35	stability_prepsample33	F1	33	123	2019-05-09T16:30:00Z	Ryan	33		36		3	stability_prepsample123	70	2019-06-25T00:00:00Z										70		365	6.08333	6_hours	3	36	B	48328	FALSE	15.5606
O95445	sample_36_36	115890	sample	36	36	0_35	110819_stability_prepsample34-Sample071.mzML.gz_with_dscore_filtered.csv	sample_36	stability_prepsample34	F1	34	136	2019-05-10T10:35:00Z	Ryan	34		36		3	stability_prepsample136	71	2019-06-25T00:00:00Z										71		1450	24.1667	24_hours	4	36	B	115890	FALSE	16.8224
O95445	sample_37_37	169576	sample	37	37	0_36	110819_stability_prepsample35-Sample027.mzML.gz_with_dscore_filtered.csv	sample_37	stability_prepsample35	F1	35	126	2019-05-12T10:30:00Z	Ryan	35		36		3	stability_prepsample126	28	2019-06-25T00:00:00Z										27		4325	72.0833	72_hours	5	36	B	169576	FALSE	17.3716
O95445	sample_38_38	21787	sample	38	38	0_37	110819_stability_prepsample36-Sample044.mzML.gz_with_dscore_filtered.csv	sample_38	stability_prepsample36	F1	36	164	2019-05-09T10:25:00Z	Dan	36		4	check order of 36 and 37	4	stability_prepsample164	44	2019-06-25T00:00:00Z										44		0	0	baseline	1	4	A	21787	FALSE	14.4112
O95445	sample_39_39	41975	sample	39	39	0_38	110819_stability_prepsample37-Sample033.mzML.gz_with_dscore_filtered.csv	sample_39	stability_prepsample37	F1	36 (37 Dan)	182	2019-05-14T11:00:00Z	Ryan	37		36	check order of 36 and 37	4	stability_prepsample182	34	2019-06-25T00:00:00Z										33		7235	120.583	120_hours	6	36	B	41975	FALSE	15.3572
O95445	sample_4_4	58695	sample	4	4	0_3	110819_stability_prepsample10-Sample061.mzML.gz_with_dscore_filtered.csv	sample_4	stability_prepsample10	F1	10	179	2019-05-10T10:35:00Z	Ryan	10		4		4	stability_prepsample179	61	2019-06-25T00:00:00Z										61		1450	24.1667	24_hours	4	4	B	58695	FALSE	15.8409
O95445	sample_40_40	64282	sample	40	40	0_39	110819_stability_prepsample38-Sample037.mzML.gz_with_dscore_filtered.csv	sample_40	stability_prepsample38	F1	38	177	2019-05-09T13:34:00Z	Dan	38		4		4	stability_prepsample177	38	2019-06-25T00:00:00Z										37		189	3.15	3_hours	2	4	A	64282	FALSE	15.9721
O95445	sample_41_41	62691	sample	41	41	0_40	110819_stability_prepsample39-Sample051.mzML.gz_with_dscore_filtered.csv	sample_41	stability_prepsample39	F1	39	115	2019-05-09T16:30:00Z	Dan	39		4		3	stability_prepsample115	51	2019-06-25T00:00:00Z										51		365	6.08333	6_hours	3	4	A	62691	FALSE	15.936
O95445	sample_42_42	46375	sample	42	42	0_41	110819_stability_prepsample3-Sample007.mzML.gz_with_dscore_filtered.csv	sample_42	stability_prepsample3	F1	3	131	2019-05-09T16:30:00Z	Dan	3		4		3	stability_prepsample131	8	2019-06-25T00:00:00Z										7		365	6.08333	6_hours	3	4	A	46375	FALSE	15.5011
O95445	sample_43_43	38472	sample	43	43	0_42	110819_stability_prepsample40-Sample050.mzML.gz_with_dscore_filtered.csv	sample_43	stability_prepsample40	F1	40	173	2019-05-10T10:35:00Z	Dan	40		4		4	stability_prepsample173	50	2019-06-25T00:00:00Z										50		1450	24.1667	24_hours	4	4	A	38472	FALSE	15.2315
O95445	sample_44_44	52239	sample	44	44	0_43	110819_stability_prepsample41-Sample031.mzML.gz_with_dscore_filtered.csv	sample_44	stability_prepsample41	F1	41	121	2019-05-12T10:30:00Z	Dan	41		4		3	stability_prepsample121	32	2019-06-25T00:00:00Z										31		4325	72.0833	72_hours	5	4	A	52239	FALSE	15.6728
O95445	sample_45_45	48119	sample	45	45	0_44	110819_stability_prepsample42-Sample024.mzML.gz_with_dscore_filtered.csv	sample_45	stability_prepsample42	F1	42	141	2019-05-14T11:00:00Z	Dan	42		4		3	stability_prepsample141	25	2019-06-25T00:00:00Z										24		7235	120.583	120_hours	6	4	A	48119	FALSE	15.5543
O95445	sample_46_46	63652	sample	46	46	0_45	110819_stability_prepsample43-Sample068.mzML.gz_with_dscore_filtered.csv	sample_46	stability_prepsample43	F1	43	184	2019-05-09T10:25:00Z	Ryan	43		4		4	stability_prepsample184	68	2019-06-25T00:00:00Z										68		0	0	baseline	1	4	B	63652	FALSE	15.9579
O95445	sample_47_47	43946	sample	47	47	0_46	110819_stability_prepsample44-Sample083.mzML.gz_with_dscore_filtered.csv	sample_47	stability_prepsample44	F1	44	163	2019-05-09T13:34:00Z	Ryan	44		4		4	stability_prepsample163	83	2019-06-25T00:00:00Z										83		189	3.15	3_hours	2	4	B	43946	FALSE	15.4234
O95445	sample_48_48	48751	sample	48	48	0_47	110819_stability_prepsample46-Sample058.mzML.gz_with_dscore_filtered.csv	sample_48	stability_prepsample46	F1	46	151	2019-05-10T10:35:00Z	Ryan	46		4		4	stability_prepsample151	58	2019-06-25T00:00:00Z										58		1450	24.1667	24_hours	4	4	B	48751	FALSE	15.5731
O95445	sample_49_49	73691	sample	49	49	0_48	110819_stability_prepsample47-Sample076.mzML.gz_with_dscore_filtered.csv	sample_49	stability_prepsample47	F1	47	174	2019-05-12T10:30:00Z	Ryan	47		4		4	stability_prepsample174	76	2019-06-25T00:00:00Z										76		4325	72.0833	72_hours	5	4	B	73691	FALSE	16.1692
O95445	sample_51_51	43366	sample	51	51	0_50	110819_stability_prepsample49-Sample047.mzML.gz_with_dscore_filtered.csv	sample_51	stability_prepsample49	F1	49	116	2019-05-09T10:25:00Z	Dan	49		20		3	stability_prepsample116	47	2019-06-25T00:00:00Z										47		0	0	baseline	1	20	A	43366	FALSE	15.4043
O95445	sample_52_52	67226	sample	52	52	0_51	110819_stability_prepsample4-Sample022.mzML.gz_with_dscore_filtered.csv	sample_52	stability_prepsample4	F1	4	166	2019-05-10T10:35:00Z	Dan	4		4		4	stability_prepsample166	23	2019-06-25T00:00:00Z										22		1450	24.1667	24_hours	4	4	A	67226	FALSE	16.0367
O95445	sample_53_53	93513	sample	53	53	0_52	110819_stability_prepsample50-Sample081.mzML.gz_with_dscore_filtered.csv	sample_53	stability_prepsample50	F1	50	133	2019-05-09T13:36:00Z	Dan	50		20		3	stability_prepsample133	81	2019-06-25T00:00:00Z										81		191	3.18333	3_hours	2	20	A	93513	FALSE	16.5129
O95445	sample_54_54	49774	sample	54	54	0_53	110819_stability_prepsample51-Sample013.mzML.gz_with_dscore_filtered.csv	sample_54	stability_prepsample51	F1	51	148	2019-05-09T16:30:00Z	Dan	51		20		3	stability_prepsample148	14	2019-06-25T00:00:00Z										13		365	6.08333	6_hours	3	20	A	49774	FALSE	15.6031
O95445	sample_55_55	53056	sample	55	55	0_54	110819_stability_prepsample52-Sample020.mzML.gz_with_dscore_filtered.csv	sample_55	stability_prepsample52	F1	52	135	2019-05-10T10:35:00Z	Dan	52		20		3	stability_prepsample135	22	2019-06-25T00:00:00Z										20		1450	24.1667	24_hours	4	20	A	53056	FALSE	15.6952
O95445	sample_56_56	49774	sample	56	56	0_55	110819_stability_prepsample53-Sample078.mzML.gz_with_dscore_filtered.csv	sample_56	stability_prepsample53	F1	53	154	2019-05-12T10:30:00Z	Dan	53		20		4	stability_prepsample154	78	2019-06-25T00:00:00Z										78		4325	72.0833	72_hours	5	20	A	49774	FALSE	15.6031
O95445	sample_57_57	57536	sample	57	57	0_56	110819_stability_prepsample54-Sample029.mzML.gz_with_dscore_filtered.csv	sample_57	stability_prepsample54	F1	54	175	2019-05-14T11:00:00Z	Dan	54		20		4	stability_prepsample175	30	2019-06-25T00:00:00Z										29		7235	120.583	120_hours	6	20	A	57536	FALSE	15.8122
O95445	sample_58_58	77520	sample	58	58	0_57	110819_stability_prepsample55-Sample015.mzML.gz_with_dscore_filtered.csv	sample_58	stability_prepsample55	F1	55	169	2019-05-09T10:31:00Z	Ryan	55		20		4	stability_prepsample169	16	2019-06-25T00:00:00Z										15		6	0.1	baseline	1	20	B	77520	FALSE	16.2423
O95445	sample_59_59	169106	sample	59	59	0_58	110819_stability_prepsample56-Sample017.mzML.gz_with_dscore_filtered.csv	sample_59	stability_prepsample56	F1	56	110	2019-05-09T13:36:00Z	Ryan	56		20		3	stability_prepsample110	18	2019-06-25T00:00:00Z										17		191	3.18333	3_hours	2	20	B	169106	FALSE	17.3676
O95445	sample_6_6	102864	sample	6	6	0_5	110819_stability_prepsample11-Sample018.mzML.gz_with_dscore_filtered.csv	sample_6	stability_prepsample11	F1	11	107	2019-05-12T10:30:00Z	Ryan	11		4		3	stability_prepsample107	19	2019-06-25T00:00:00Z										18		4325	72.0833	72_hours	5	4	B	102864	FALSE	16.6504
O95445	sample_60_60	74045	sample	60	60	0_59	110819_stability_prepsample57-Sample002.mzML.gz_with_dscore_filtered.csv	sample_60	stability_prepsample57	F1	57	119	2019-05-09T16:30:00Z	Ryan	57		20		3	stability_prepsample119	3	2019-06-25T00:00:00Z										2		365	6.08333	6_hours	3	20	B	74045	FALSE	16.1761
O95445	sample_62_62	54254	sample	62	62	0_61	110819_stability_prepsample59-Sample041.mzML.gz_with_dscore_filtered.csv	sample_62	stability_prepsample59	F1	59	125	2019-05-12T10:30:00Z	Ryan	59		20		3	stability_prepsample125	41	2019-06-25T00:00:00Z										41		4325	72.0833	72_hours	5	20	B	54254	FALSE	15.7274
O95445	sample_63_63	42470	sample	63	63	0_62	110819_stability_prepsample5-Sample006.mzML.gz_with_dscore_filtered.csv	sample_63	stability_prepsample5	F1	5	108	2019-05-12T10:30:00Z	Dan	5		4		3	stability_prepsample108	7	2019-06-25T00:00:00Z										6		4325	72.0833	72_hours	5	4	A	42470	FALSE	15.3742
O95445	sample_64_64	60030	sample	64	64	0_63	110819_stability_prepsample60-Sample082.mzML.gz_with_dscore_filtered.csv	sample_64	stability_prepsample60	F1	60	159	2019-05-14T11:00:00Z	Ryan	60		20		4	stability_prepsample159	82	2019-06-25T00:00:00Z										82		7235	120.583	120_hours	6	20	B	60030	FALSE	15.8734
O95445	sample_65_65	43933	sample	65	65	0_64	110819_stability_prepsample61-Sample067.mzML.gz_with_dscore_filtered.csv	sample_65	stability_prepsample61	F1	61	180	2019-05-09T10:31:00Z	Dan	61		36		4	stability_prepsample180	67	2019-06-25T00:00:00Z										67		6	0.1	baseline	1	36	A	43933	FALSE	15.423
O95445	sample_66_66	66333	sample	66	66	0_65	110819_stability_prepsample62-Sample023.mzML.gz_with_dscore_filtered.csv	sample_66	stability_prepsample62	F1	62	185	2019-05-09T13:42:00Z	Dan	62		36		4	stability_prepsample185	24	2019-06-25T00:00:00Z										23		197	3.28333	3_hours	2	36	A	66333	FALSE	16.0174
O95445	sample_67_67	67170	sample	67	67	0_66	110819_stability_prepsample63-Sample030.mzML.gz_with_dscore_filtered.csv	sample_67	stability_prepsample63	F1	63	129	2019-05-09T16:30:00Z	Dan	63		36		3	stability_prepsample129	31	2019-06-25T00:00:00Z										30		365	6.08333	6_hours	3	36	A	67170	FALSE	16.0355
O95445	sample_68_68	49052	sample	68	68	0_67	110819_stability_prepsample64-Sample025.mzML.gz_with_dscore_filtered.csv	sample_68	stability_prepsample64	F1	64	113	2019-05-10T10:35:00Z	Dan	64		36		3	stability_prepsample113	26	2019-06-25T00:00:00Z										25		1450	24.1667	24_hours	4	36	A	49052	FALSE	15.582
O95445	sample_69_69	58595	sample	69	69	0_68	110819_stability_prepsample65-Sample011.mzML.gz_with_dscore_filtered.csv	sample_69	stability_prepsample65	F1	65	137	2019-05-12T10:30:00Z	Dan	65		36		3	stability_prepsample137	12	2019-06-25T00:00:00Z										11		4325	72.0833	72_hours	5	36	A	58595	FALSE	15.8385
O95445	sample_70_70	75814	sample	70	70	0_69	110819_stability_prepsample67-Sample036.mzML.gz_with_dscore_filtered.csv	sample_70	stability_prepsample67	F1	67	152	2019-05-09T10:31:00Z	Ryan	67		36		3	stability_prepsample152	37	2019-06-25T00:00:00Z										36		6	0.1	baseline	1	36	B	75814	FALSE	16.2102
O95445	sample_71_71	75171	sample	71	71	0_70	110819_stability_prepsample68-Sample010.mzML.gz_with_dscore_filtered.csv	sample_71	stability_prepsample68	F1	68	147	2019-05-09T13:42:00Z	Ryan	68		36		3	stability_prepsample147	11	2019-06-25T00:00:00Z										10		197	3.28333	3_hours	2	36	B	75171	FALSE	16.1979
O95445	sample_72_72	74823	sample	72	72	0_71	110819_stability_prepsample69-Sample032.mzML.gz_with_dscore_filtered.csv	sample_72	stability_prepsample69	F1	69	181	2019-05-09T16:30:00Z	Ryan	69		36		4	stability_prepsample181	33	2019-06-25T00:00:00Z										32		365	6.08333	6_hours	3	36	B	74823	FALSE	16.1912
O95445	sample_73_73	51538	sample	73	73	0_72	110819_stability_prepsample6-Sample012.mzML.gz_with_dscore_filtered.csv	sample_73	stability_prepsample6	F1	6	120	2019-05-14T11:00:00Z	Dan	6		4		3	stability_prepsample120	13	2019-06-25T00:00:00Z										12		7235	120.583	120_hours	6	4	A	51538	FALSE	15.6533
O95445	sample_74_74	68122	sample	74	74	0_73	110819_stability_prepsample70-Sample053.mzML.gz_with_dscore_filtered.csv	sample_74	stability_prepsample70	F1	70	112	2019-05-10T10:35:00Z	Ryan	70		36		3	stability_prepsample112	53	2019-06-25T00:00:00Z										53		1450	24.1667	24_hours	4	36	B	68122	FALSE	16.0558
O95445	sample_75_75	82830	sample	75	75	0_74	110819_stability_prepsample71-Sample048.mzML.gz_with_dscore_filtered.csv	sample_75	stability_prepsample71	F1	71	138	2019-05-12T10:30:00Z	Ryan	71		36		3	stability_prepsample138	48	2019-06-25T00:00:00Z										48		4325	72.0833	72_hours	5	36	B	82830	FALSE	16.3379
O95445	sample_76_76	62988	sample	76	76	0_75	110819_stability_prepsample72-Sample054.mzML.gz_with_dscore_filtered.csv	sample_76	stability_prepsample72	F1	72	114	2019-05-14T11:00:00Z	Ryan	72		36		3	stability_prepsample114	54	2019-06-25T00:00:00Z										54		7235	120.583	120_hours	6	36	B	62988	FALSE	15.9428
O95445	sample_77_77	73130	sample	77	77	0_76	110819_stability_prepsample7-Sample046.mzML.gz_with_dscore_filtered.csv	sample_77	stability_prepsample7	F1	7	109	2019-05-09T10:25:00Z	Ryan	7		4		3	stability_prepsample109	46	2019-06-25T00:00:00Z										46		0	0	baseline	1	4	B	73130	FALSE	16.1582
O95445	sample_78_78	77634	sample	78	78	0_77	110819_stability_prepsample8-Sample003.mzML.gz_with_dscore_filtered.csv	sample_78	stability_prepsample8	F1	8	183	2019-05-09T13:34:00Z	Ryan	8		4		4	stability_prepsample183	4	2019-06-25T00:00:00Z										3		189	3.15	3_hours	2	4	B	77634	FALSE	16.2444
O95445	sample_79_79	65256	sample	79	79	0_78	110819_stability_prepsample9-Sample052.mzML.gz_with_dscore_filtered.csv	sample_79	stability_prepsample9	F1	9	150	2019-05-09T16:30:00Z	Ryan	9		4		3	stability_prepsample150	52	2019-06-25T00:00:00Z										52		365	6.08333	6_hours	3	4	B	65256	FALSE	15.9938
O95445	sample_8_8	52328	sample	8	8	0_7	110819_stability_prepsample12-Sample001.mzML.gz_with_dscore_filtered.csv	sample_8	stability_prepsample12	F1	12	157	2019-05-14T11:00:00Z	Ryan	12		4		4	stability_prepsample157	2	2019-06-25T00:00:00Z										1		7235	120.583	120_hours	6	4	B	52328	FALSE	15.6753
P00338	sample_10_10	85014	sample	10	10	0_9	110819_stability_prepsample13-Sample057.mzML.gz_with_dscore_filtered.csv	sample_10	stability_prepsample13	F1	13	130	2019-05-09T10:25:00Z	Dan	13		20		3	stability_prepsample130	57	2019-06-25T00:00:00Z										57		0	0	baseline	1	20	A	85014	FALSE	16.3754
P00338	sample_11_11	79718	sample	11	11	0_10	110819_stability_prepsample14-Sample034.mzML.gz_with_dscore_filtered.csv	sample_11	stability_prepsample14	F1	14	158	2019-05-09T13:36:00Z	Dan	14		20		4	stability_prepsample158	35	2019-06-25T00:00:00Z										34		191	3.18333	3_hours	2	20	A	79718	FALSE	16.2826
P00338	sample_13_13	79510	sample	13	13	0_12	110819_stability_prepsample15-Sample014.mzML.gz_with_dscore_filtered.csv	sample_13	stability_prepsample15	F1	15	149	2019-05-09T16:30:00Z	Dan	15		20		3	stability_prepsample149	15	2019-06-25T00:00:00Z										14		365	6.08333	6_hours	3	20	A	79510	FALSE	16.2788
P00338	sample_15_15	117758	sample	15	15	0_14	110819_stability_prepsample16-Sample072.mzML.gz_with_dscore_filtered.csv	sample_15	stability_prepsample16	F1	16	134	2019-05-10T10:35:00Z	Dan	16		20		3	stability_prepsample134	72	2019-06-25T00:00:00Z										72		1450	24.1667	24_hours	4	20	A	117758	FALSE	16.8455
P00338	sample_17_17	67175	sample	17	17	0_16	110819_stability_prepsample17-Sample060.mzML.gz_with_dscore_filtered.csv	sample_17	stability_prepsample17	F1	17	122	2019-05-12T10:30:00Z	Dan	17		20		3	stability_prepsample122	60	2019-06-25T00:00:00Z										60		4325	72.0833	72_hours	5	20	A	67175	FALSE	16.0356
P00338	sample_18_18	136474	sample	18	18	0_17	110819_stability_prepsample18-Sample028.mzML.gz_with_dscore_filtered.csv	sample_18	stability_prepsample18	F1	18	165	2019-05-14T11:00:00Z	Dan	18		20		4	stability_prepsample165	29	2019-06-25T00:00:00Z										28		7235	120.583	120_hours	6	20	A	136474	FALSE	17.0583
P00338	sample_19_19	50934	sample	19	19	0_18	110819_stability_prepsample19-Sample066.mzML.gz_with_dscore_filtered.csv	sample_19	stability_prepsample19	F1	19	132	2019-05-09T10:31:00Z	Ryan	19		20		3	stability_prepsample132	66	2019-06-25T00:00:00Z										66		6	0.1	baseline	1	20	B	50934	FALSE	15.6363
P00338	sample_20_20	164434	sample	20	20	0_19	110819_stability_prepsample1-Sample073.mzML.gz_with_dscore_filtered.csv	sample_20	stability_prepsample1	F1	1	170	2019-05-09T10:25:00Z	Dan	1		4		4	stability_prepsample170	73	2019-06-25T00:00:00Z										73		0	0	baseline	1	4	A	164434	FALSE	17.3271
P00338	sample_21_21	88686	sample	21	21	0_20	110819_stability_prepsample20-Sample004.mzML.gz_with_dscore_filtered.csv	sample_21	stability_prepsample20	F1	20	144	2019-05-09T13:36:00Z	Ryan	20		20	check order of 20 and 21	3	stability_prepsample144	5	2019-06-25T00:00:00Z										4		191	3.18333	3_hours	2	20	B	88686	FALSE	16.4364
P00338	sample_23_23	78868	sample	23	23	0_22	110819_stability_prepsample22-Sample026.mzML.gz_with_dscore_filtered.csv	sample_23	stability_prepsample22	F1	22	168	2019-05-10T10:35:00Z	Ryan	22		20		4	stability_prepsample168	27	2019-06-25T00:00:00Z										26		1450	24.1667	24_hours	4	20	B	78868	FALSE	16.2672
P00338	sample_24_24	87268	sample	24	24	0_23	110819_stability_prepsample23-Sample009.mzML.gz_with_dscore_filtered.csv	sample_24	stability_prepsample23	F1	23	143	2019-05-12T10:30:00Z	Ryan	23		20		3	stability_prepsample143	10	2019-06-25T00:00:00Z										9		4325	72.0833	72_hours	5	20	B	87268	FALSE	16.4132
P00338	sample_26_26	78782	sample	26	26	0_25	110819_stability_prepsample25-Sample064.mzML.gz_with_dscore_filtered.csv	sample_26	stability_prepsample25	F1	25	171	2019-05-09T10:31:00Z	Dan	25		36		4	stability_prepsample171	64	2019-06-25T00:00:00Z										64		6	0.1	baseline	1	36	A	78782	FALSE	16.2656
P00338	sample_27_27	106996	sample	27	27	0_26	110819_stability_prepsample26-Sample077.mzML.gz_with_dscore_filtered.csv	sample_27	stability_prepsample26	F1	26	162	2019-05-09T13:42:00Z	Dan	26		36		4	stability_prepsample162	77	2019-06-25T00:00:00Z										77		197	3.28333	3_hours	2	36	A	106996	FALSE	16.7072
P00338	sample_28_28	81326	sample	28	28	0_27	110819_stability_prepsample27-Sample035.mzML.gz_with_dscore_filtered.csv	sample_28	stability_prepsample27	F1	27	176	2019-05-09T16:30:00Z	Dan	27		36		4	stability_prepsample176	36	2019-06-25T00:00:00Z										35		365	6.08333	6_hours	3	36	A	81326	FALSE	16.3114
P00338	sample_29_29	82240	sample	29	29	0_28	110819_stability_prepsample28-Sample019.mzML.gz_with_dscore_filtered.csv	sample_29	stability_prepsample28	F1	28	172	2019-05-10T10:35:00Z	Dan	28		36		4	stability_prepsample172	20	2019-06-25T00:00:00Z										19		1450	24.1667	24_hours	4	36	A	82240	FALSE	16.3276
P00338	sample_30_30	68842	sample	30	30	0_29	110819_stability_prepsample29-Sample045.mzML.gz_with_dscore_filtered.csv	sample_30	stability_prepsample29	F1	29	155	2019-05-12T10:30:00Z	Dan	29		36		4	stability_prepsample155	45	2019-06-25T00:00:00Z										45		4325	72.0833	72_hours	5	36	A	68842	FALSE	16.071
P00338	sample_31_31	73352	sample	31	31	0_30	110819_stability_prepsample2-Sample055.mzML.gz_with_dscore_filtered.csv	sample_31	stability_prepsample2	F1	2	140	2019-05-09T13:34:00Z	Dan	2		4		3	stability_prepsample140	55	2019-06-25T00:00:00Z										55		189	3.15	3_hours	2	4	A	73352	FALSE	16.1625
P00338	sample_32_32	120064	sample	32	32	0_31	110819_stability_prepsample30-Sample074.mzML.gz_with_dscore_filtered.csv	sample_32	stability_prepsample30	F1	30	127	2019-05-14T11:00:00Z	Dan	30		36		3	stability_prepsample127	74	2019-06-25T00:00:00Z										74		7235	120.583	120_hours	6	36	A	120064	FALSE	16.8734
P00338	sample_33_33	50258	sample	33	33	0_32	110819_stability_prepsample31-Sample065.mzML.gz_with_dscore_filtered.csv	sample_33	stability_prepsample31	F1	31	111	2019-05-09T10:31:00Z	Ryan	31		36		3	stability_prepsample111	65	2019-06-25T00:00:00Z										65		6	0.1	baseline	1	36	B	50258	FALSE	15.6171
P00338	sample_34_34	78209	sample	34	34	0_33	110819_stability_prepsample32-Sample056.mzML.gz_with_dscore_filtered.csv	sample_34	stability_prepsample32	F1	32	161	2019-05-09T13:42:00Z	Ryan	32		36		4	stability_prepsample161	56	2019-06-25T00:00:00Z										56		197	3.28333	3_hours	2	36	B	78209	FALSE	16.255
P00338	sample_35_35	56210	sample	35	35	0_34	110819_stability_prepsample33-Sample070.mzML.gz_with_dscore_filtered.csv	sample_35	stability_prepsample33	F1	33	123	2019-05-09T16:30:00Z	Ryan	33		36		3	stability_prepsample123	70	2019-06-25T00:00:00Z										70		365	6.08333	6_hours	3	36	B	56210	FALSE	15.7785
P00338	sample_36_36	94032	sample	36	36	0_35	110819_stability_prepsample34-Sample071.mzML.gz_with_dscore_filtered.csv	sample_36	stability_prepsample34	F1	34	136	2019-05-10T10:35:00Z	Ryan	34		36		3	stability_prepsample136	71	2019-06-25T00:00:00Z										71		1450	24.1667	24_hours	4	36	B	94032	FALSE	16.5209
P00338	sample_37_37	70958	sample	37	37	0_36	110819_stability_prepsample35-Sample027.mzML.gz_with_dscore_filtered.csv	sample_37	stability_prepsample35	F1	35	126	2019-05-12T10:30:00Z	Ryan	35		36		3	stability_prepsample126	28	2019-06-25T00:00:00Z										27		4325	72.0833	72_hours	5	36	B	70958	FALSE	16.1147
P00338	sample_38_38	30430	sample	38	38	0_37	110819_stability_prepsample36-Sample044.mzML.gz_with_dscore_filtered.csv	sample_38	stability_prepsample36	F1	36	164	2019-05-09T10:25:00Z	Dan	36		4	check order of 36 and 37	4	stability_prepsample164	44	2019-06-25T00:00:00Z										44		0	0	baseline	1	4	A	30430	FALSE	14.8932
P00338	sample_39_39	132008	sample	39	39	0_38	110819_stability_prepsample37-Sample033.mzML.gz_with_dscore_filtered.csv	sample_39	stability_prepsample37	F1	36 (37 Dan)	182	2019-05-14T11:00:00Z	Ryan	37		36	check order of 36 and 37	4	stability_prepsample182	34	2019-06-25T00:00:00Z										33		7235	120.583	120_hours	6	36	B	132008	FALSE	17.0103
P00338	sample_4_4	60656	sample	4	4	0_3	110819_stability_prepsample10-Sample061.mzML.gz_with_dscore_filtered.csv	sample_4	stability_prepsample10	F1	10	179	2019-05-10T10:35:00Z	Ryan	10		4		4	stability_prepsample179	61	2019-06-25T00:00:00Z										61		1450	24.1667	24_hours	4	4	B	60656	FALSE	15.8884
P00338	sample_40_40	84657	sample	40	40	0_39	110819_stability_prepsample38-Sample037.mzML.gz_with_dscore_filtered.csv	sample_40	stability_prepsample38	F1	38	177	2019-05-09T13:34:00Z	Dan	38		4		4	stability_prepsample177	38	2019-06-25T00:00:00Z										37		189	3.15	3_hours	2	4	A	84657	FALSE	16.3693
P00338	sample_41_41	80478	sample	41	41	0_40	110819_stability_prepsample39-Sample051.mzML.gz_with_dscore_filtered.csv	sample_41	stability_prepsample39	F1	39	115	2019-05-09T16:30:00Z	Dan	39		4		3	stability_prepsample115	51	2019-06-25T00:00:00Z										51		365	6.08333	6_hours	3	4	A	80478	FALSE	16.2963
P00338	sample_42_42	104030	sample	42	42	0_41	110819_stability_prepsample3-Sample007.mzML.gz_with_dscore_filtered.csv	sample_42	stability_prepsample3	F1	3	131	2019-05-09T16:30:00Z	Dan	3		4		3	stability_prepsample131	8	2019-06-25T00:00:00Z										7		365	6.08333	6_hours	3	4	A	104030	FALSE	16.6666
P00338	sample_43_43	61556	sample	43	43	0_42	110819_stability_prepsample40-Sample050.mzML.gz_with_dscore_filtered.csv	sample_43	stability_prepsample40	F1	40	173	2019-05-10T10:35:00Z	Dan	40		4		4	stability_prepsample173	50	2019-06-25T00:00:00Z										50		1450	24.1667	24_hours	4	4	A	61556	FALSE	15.9096
P00338	sample_44_44	97276	sample	44	44	0_43	110819_stability_prepsample41-Sample031.mzML.gz_with_dscore_filtered.csv	sample_44	stability_prepsample41	F1	41	121	2019-05-12T10:30:00Z	Dan	41		4		3	stability_prepsample121	32	2019-06-25T00:00:00Z										31		4325	72.0833	72_hours	5	4	A	97276	FALSE	16.5698
P00338	sample_45_45	87926	sample	45	45	0_44	110819_stability_prepsample42-Sample024.mzML.gz_with_dscore_filtered.csv	sample_45	stability_prepsample42	F1	42	141	2019-05-14T11:00:00Z	Dan	42		4		3	stability_prepsample141	25	2019-06-25T00:00:00Z										24		7235	120.583	120_hours	6	4	A	87926	FALSE	16.424
P00338	sample_46_46	66214	sample	46	46	0_45	110819_stability_prepsample43-Sample068.mzML.gz_with_dscore_filtered.csv	sample_46	stability_prepsample43	F1	43	184	2019-05-09T10:25:00Z	Ryan	43		4		4	stability_prepsample184	68	2019-06-25T00:00:00Z										68		0	0	baseline	1	4	B	66214	FALSE	16.0148
P00338	sample_47_47	66816	sample	47	47	0_46	110819_stability_prepsample44-Sample083.mzML.gz_with_dscore_filtered.csv	sample_47	stability_prepsample44	F1	44	163	2019-05-09T13:34:00Z	Ryan	44		4		4	stability_prepsample163	83	2019-06-25T00:00:00Z										83		189	3.15	3_hours	2	4	B	66816	FALSE	16.0279
P00338	sample_48_48	59982	sample	48	48	0_47	110819_stability_prepsample46-Sample058.mzML.gz_with_dscore_filtered.csv	sample_48	stability_prepsample46	F1	46	151	2019-05-10T10:35:00Z	Ryan	46		4		4	stability_prepsample151	58	2019-06-25T00:00:00Z										58		1450	24.1667	24_hours	4	4	B	59982	FALSE	15.8722
P00338	sample_49_49	138606	sample	49	49	0_48	110819_stability_prepsample47-Sample076.mzML.gz_with_dscore_filtered.csv	sample_49	stability_prepsample47	F1	47	174	2019-05-12T10:30:00Z	Ryan	47		4		4	stability_prepsample174	76	2019-06-25T00:00:00Z										76		4325	72.0833	72_hours	5	4	B	138606	FALSE	17.0806
P00338	sample_51_51	64957	sample	51	51	0_50	110819_stability_prepsample49-Sample047.mzML.gz_with_dscore_filtered.csv	sample_51	stability_prepsample49	F1	49	116	2019-05-09T10:25:00Z	Dan	49		20		3	stability_prepsample116	47	2019-06-25T00:00:00Z										47		0	0	baseline	1	20	A	64957	FALSE	15.9872
P00338	sample_52_52	121812	sample	52	52	0_51	110819_stability_prepsample4-Sample022.mzML.gz_with_dscore_filtered.csv	sample_52	stability_prepsample4	F1	4	166	2019-05-10T10:35:00Z	Dan	4		4		4	stability_prepsample166	23	2019-06-25T00:00:00Z										22		1450	24.1667	24_hours	4	4	A	121812	FALSE	16.8943
P00338	sample_53_53	198524	sample	53	53	0_52	110819_stability_prepsample50-Sample081.mzML.gz_with_dscore_filtered.csv	sample_53	stability_prepsample50	F1	50	133	2019-05-09T13:36:00Z	Dan	50		20		3	stability_prepsample133	81	2019-06-25T00:00:00Z										81		191	3.18333	3_hours	2	20	A	198524	FALSE	17.599
P00338	sample_54_54	77548	sample	54	54	0_53	110819_stability_prepsample51-Sample013.mzML.gz_with_dscore_filtered.csv	sample_54	stability_prepsample51	F1	51	148	2019-05-09T16:30:00Z	Dan	51		20		3	stability_prepsample148	14	2019-06-25T00:00:00Z										13		365	6.08333	6_hours	3	20	A	77548	FALSE	16.2428
P00338	sample_55_55	73390	sample	55	55	0_54	110819_stability_prepsample52-Sample020.mzML.gz_with_dscore_filtered.csv	sample_55	stability_prepsample52	F1	52	135	2019-05-10T10:35:00Z	Dan	52		20		3	stability_prepsample135	22	2019-06-25T00:00:00Z										20		1450	24.1667	24_hours	4	20	A	73390	FALSE	16.1633
P00338	sample_56_56	82409	sample	56	56	0_55	110819_stability_prepsample53-Sample078.mzML.gz_with_dscore_filtered.csv	sample_56	stability_prepsample53	F1	53	154	2019-05-12T10:30:00Z	Dan	53		20		4	stability_prepsample154	78	2019-06-25T00:00:00Z										78		4325	72.0833	72_hours	5	20	A	82409	FALSE	16.3305
P00338	sample_57_57	103178	sample	57	57	0_56	110819_stability_prepsample54-Sample029.mzML.gz_with_dscore_filtered.csv	sample_57	stability_prepsample54	F1	54	175	2019-05-14T11:00:00Z	Dan	54		20		4	stability_prepsample175	30	2019-06-25T00:00:00Z										29		7235	120.583	120_hours	6	20	A	103178	FALSE	16.6548
P00338	sample_58_58	152275	sample	58	58	0_57	110819_stability_prepsample55-Sample015.mzML.gz_with_dscore_filtered.csv	sample_58	stability_prepsample55	F1	55	169	2019-05-09T10:31:00Z	Ryan	55		20		4	stability_prepsample169	16	2019-06-25T00:00:00Z										15		6	0.1	baseline	1	20	B	152275	FALSE	17.2163
P00338	sample_59_59	76196	sample	59	59	0_58	110819_stability_prepsample56-Sample017.mzML.gz_with_dscore_filtered.csv	sample_59	stability_prepsample56	F1	56	110	2019-05-09T13:36:00Z	Ryan	56		20		3	stability_prepsample110	18	2019-06-25T00:00:00Z										17		191	3.18333	3_hours	2	20	B	76196	FALSE	16.2174
P00338	sample_6_6	69634	sample	6	6	0_5	110819_stability_prepsample11-Sample018.mzML.gz_with_dscore_filtered.csv	sample_6	stability_prepsample11	F1	11	107	2019-05-12T10:30:00Z	Ryan	11		4		3	stability_prepsample107	19	2019-06-25T00:00:00Z										18		4325	72.0833	72_hours	5	4	B	69634	FALSE	16.0875
P00338	sample_60_60	106947	sample	60	60	0_59	110819_stability_prepsample57-Sample002.mzML.gz_with_dscore_filtered.csv	sample_60	stability_prepsample57	F1	57	119	2019-05-09T16:30:00Z	Ryan	57		20		3	stability_prepsample119	3	2019-06-25T00:00:00Z										2		365	6.08333	6_hours	3	20	B	106947	FALSE	16.7065
P00338	sample_62_62	71466	sample	62	62	0_61	110819_stability_prepsample59-Sample041.mzML.gz_with_dscore_filtered.csv	sample_62	stability_prepsample59	F1	59	125	2019-05-12T10:30:00Z	Ryan	59		20		3	stability_prepsample125	41	2019-06-25T00:00:00Z										41		4325	72.0833	72_hours	5	20	B	71466	FALSE	16.125
P00338	sample_63_63	87742	sample	63	63	0_62	110819_stability_prepsample5-Sample006.mzML.gz_with_dscore_filtered.csv	sample_63	stability_prepsample5	F1	5	108	2019-05-12T10:30:00Z	Dan	5		4		3	stability_prepsample108	7	2019-06-25T00:00:00Z										6		4325	72.0833	72_hours	5	4	A	87742	FALSE	16.421
P00338	sample_64_64	79558	sample	64	64	0_63	110819_stability_prepsample60-Sample082.mzML.gz_with_dscore_filtered.csv	sample_64	stability_prepsample60	F1	60	159	2019-05-14T11:00:00Z	Ryan	60		20		4	stability_prepsample159	82	2019-06-25T00:00:00Z										82		7235	120.583	120_hours	6	20	B	79558	FALSE	16.2797
P00338	sample_65_65	74896	sample	65	65	0_64	110819_stability_prepsample61-Sample067.mzML.gz_with_dscore_filtered.csv	sample_65	stability_prepsample61	F1	61	180	2019-05-09T10:31:00Z	Dan	61		36		4	stability_prepsample180	67	2019-06-25T00:00:00Z										67		6	0.1	baseline	1	36	A	74896	FALSE	16.1926
P00338	sample_66_66	86451	sample	66	66	0_65	110819_stability_prepsample62-Sample023.mzML.gz_with_dscore_filtered.csv	sample_66	stability_prepsample62	F1	62	185	2019-05-09T13:42:00Z	Dan	62		36		4	stability_prepsample185	24	2019-06-25T00:00:00Z										23		197	3.28333	3_hours	2	36	A	86451	FALSE	16.3996
P00338	sample_67_67	88814	sample	67	67	0_66	110819_stability_prepsample63-Sample030.mzML.gz_with_dscore_filtered.csv	sample_67	stability_prepsample63	F1	63	129	2019-05-09T16:30:00Z	Dan	63		36		3	stability_prepsample129	31	2019-06-25T00:00:00Z										30		365	6.08333	6_hours	3	36	A	88814	FALSE	16.4385
P00338	sample_68_68	76756	sample	68	68	0_67	110819_stability_prepsample64-Sample025.mzML.gz_with_dscore_filtered.csv	sample_68	stability_prepsample64	F1	64	113	2019-05-10T10:35:00Z	Dan	64		36		3	stability_prepsample113	26	2019-06-25T00:00:00Z										25		1450	24.1667	24_hours	4	36	A	76756	FALSE	16.228
P00338	sample_69_69	89594	sample	69	69	0_68	110819_stability_prepsample65-Sample011.mzML.gz_with_dscore_filtered.csv	sample_69	stability_prepsample65	F1	65	137	2019-05-12T10:30:00Z	Dan	65		36		3	stability_prepsample137	12	2019-06-25T00:00:00Z										11		4325	72.0833	72_hours	5	36	A	89594	FALSE	16.4511
P00338	sample_70_70	83198	sample	70	70	0_69	110819_stability_prepsample67-Sample036.mzML.gz_with_dscore_filtered.csv	sample_70	stability_prepsample67	F1	67	152	2019-05-09T10:31:00Z	Ryan	67		36		3	stability_prepsample152	37	2019-06-25T00:00:00Z										36		6	0.1	baseline	1	36	B	83198	FALSE	16.3443
P00338	sample_71_71	103484	sample	71	71	0_70	110819_stability_prepsample68-Sample010.mzML.gz_with_dscore_filtered.csv	sample_71	stability_prepsample68	F1	68	147	2019-05-09T13:42:00Z	Ryan	68		36		3	stability_prepsample147	11	2019-06-25T00:00:00Z										10		197	3.28333	3_hours	2	36	B	103484	FALSE	16.659
P00338	sample_72_72	75142	sample	72	72	0_71	110819_stability_prepsample69-Sample032.mzML.gz_with_dscore_filtered.csv	sample_72	stability_prepsample69	F1	69	181	2019-05-09T16:30:00Z	Ryan	69		36		4	stability_prepsample181	33	2019-06-25T00:00:00Z										32		365	6.08333	6_hours	3	36	B	75142	FALSE	16.1973
P00338	sample_73_73	71412	sample	73	73	0_72	110819_stability_prepsample6-Sample012.mzML.gz_with_dscore_filtered.csv	sample_73	stability_prepsample6	F1	6	120	2019-05-14T11:00:00Z	Dan	6		4		3	stability_prepsample120	13	2019-06-25T00:00:00Z										12		7235	120.583	120_hours	6	4	A	71412	FALSE	16.1239
P00338	sample_74_74	73694	sample	74	74	0_73	110819_stability_prepsample70-Sample053.mzML.gz_with_dscore_filtered.csv	sample_74	stability_prepsample70	F1	70	112	2019-05-10T10:35:00Z	Ryan	70		36		3	stability_prepsample112	53	2019-06-25T00:00:00Z										53		1450	24.1667	24_hours	4	36	B	73694	FALSE	16.1693
P00338	sample_75_75	21638	sample	75	75	0_74	110819_stability_prepsample71-Sample048.mzML.gz_with_dscore_filtered.csv	sample_75	stability_prepsample71	F1	71	138	2019-05-12T10:30:00Z	Ryan	71		36		3	stability_prepsample138	48	2019-06-25T00:00:00Z										48		4325	72.0833	72_hours	5	36	B	21638	FALSE	14.4013
P00338	sample_76_76	78634	sample	76	76	0_75	110819_stability_prepsample72-Sample054.mzML.gz_with_dscore_filtered.csv	sample_76	stability_prepsample72	F1	72	114	2019-05-14T11:00:00Z	Ryan	72		36		3	stability_prepsample114	54	2019-06-25T00:00:00Z										54		7235	120.583	120_hours	6	36	B	78634	FALSE	16.2629
P00338	sample_77_77	89754	sample	77	77	0_76	110819_stability_prepsample7-Sample046.mzML.gz_with_dscore_filtered.csv	sample_77	stability_prepsample7	F1	7	109	2019-05-09T10:25:00Z	Ryan	7		4		3	stability_prepsample109	46	2019-06-25T00:00:00Z										46		0	0	baseline	1	4	B	89754	FALSE	16.4537
P00338	sample_78_78	96528	sample	78	78	0_77	110819_stability_prepsample8-Sample003.mzML.gz_with_dscore_filtered.csv	sample_78	stability_prepsample8	F1	8	183	2019-05-09T13:34:00Z	Ryan	8		4		4	stability_prepsample183	4	2019-06-25T00:00:00Z										3		189	3.15	3_hours	2	4	B	96528	FALSE	16.5587
P00338	sample_79_79	65773	sample	79	79	0_78	110819_stability_prepsample9-Sample052.mzML.gz_with_dscore_filtered.csv	sample_79	stability_prepsample9	F1	9	150	2019-05-09T16:30:00Z	Ryan	9		4		3	stability_prepsample150	52	2019-06-25T00:00:00Z										52		365	6.08333	6_hours	3	4	B	65773	FALSE	16.0052
P00338	sample_8_8	98040	sample	8	8	0_7	110819_stability_prepsample12-Sample001.mzML.gz_with_dscore_filtered.csv	sample_8	stability_prepsample12	F1	12	157	2019-05-14T11:00:00Z	Ryan	12		4		4	stability_prepsample157	2	2019-06-25T00:00:00Z										1		7235	120.583	120_hours	6	4	B	98040	FALSE	16.5811
P00441	sample_10_10	219752	sample	10	10	0_9	110819_stability_prepsample13-Sample057.mzML.gz_with_dscore_filtered.csv	sample_10	stability_prepsample13	F1	13	130	2019-05-09T10:25:00Z	Dan	13		20		3	stability_prepsample130	57	2019-06-25T00:00:00Z										57		0	0	baseline	1	20	A	219752	FALSE	17.7455
P00441	sample_11_11	136257	sample	11	11	0_10	110819_stability_prepsample14-Sample034.mzML.gz_with_dscore_filtered.csv	sample_11	stability_prepsample14	F1	14	158	2019-05-09T13:36:00Z	Dan	14		20		4	stability_prepsample158	35	2019-06-25T00:00:00Z										34		191	3.18333	3_hours	2	20	A	136257	FALSE	17.056
P00441	sample_13_13	98359	sample	13	13	0_12	110819_stability_prepsample15-Sample014.mzML.gz_with_dscore_filtered.csv	sample_13	stability_prepsample15	F1	15	149	2019-05-09T16:30:00Z	Dan	15		20		3	stability_prepsample149	15	2019-06-25T00:00:00Z										14		365	6.08333	6_hours	3	20	A	98359	FALSE	16.5858
P00441	sample_15_15	1022989	sample	15	15	0_14	110819_stability_prepsample16-Sample072.mzML.gz_with_dscore_filtered.csv	sample_15	stability_prepsample16	F1	16	134	2019-05-10T10:35:00Z	Dan	16		20		3	stability_prepsample134	72	2019-06-25T00:00:00Z										72		1450	24.1667	24_hours	4	20	A	1022989	FALSE	19.9644
P00441	sample_17_17	131669	sample	17	17	0_16	110819_stability_prepsample17-Sample060.mzML.gz_with_dscore_filtered.csv	sample_17	stability_prepsample17	F1	17	122	2019-05-12T10:30:00Z	Dan	17		20		3	stability_prepsample122	60	2019-06-25T00:00:00Z										60		4325	72.0833	72_hours	5	20	A	131669	FALSE	17.0066
P00441	sample_18_18	125599	sample	18	18	0_17	110819_stability_prepsample18-Sample028.mzML.gz_with_dscore_filtered.csv	sample_18	stability_prepsample18	F1	18	165	2019-05-14T11:00:00Z	Dan	18		20		4	stability_prepsample165	29	2019-06-25T00:00:00Z										28		7235	120.583	120_hours	6	20	A	125599	FALSE	16.9385
P00441	sample_19_19	171343	sample	19	19	0_18	110819_stability_prepsample19-Sample066.mzML.gz_with_dscore_filtered.csv	sample_19	stability_prepsample19	F1	19	132	2019-05-09T10:31:00Z	Ryan	19		20		3	stability_prepsample132	66	2019-06-25T00:00:00Z										66		6	0.1	baseline	1	20	B	171343	FALSE	17.3865
P00441	sample_20_20	1174610	sample	20	20	0_19	110819_stability_prepsample1-Sample073.mzML.gz_with_dscore_filtered.csv	sample_20	stability_prepsample1	F1	1	170	2019-05-09T10:25:00Z	Dan	1		4		4	stability_prepsample170	73	2019-06-25T00:00:00Z										73		0	0	baseline	1	4	A	1174610	FALSE	20.1638
P00441	sample_21_21	182367	sample	21	21	0_20	110819_stability_prepsample20-Sample004.mzML.gz_with_dscore_filtered.csv	sample_21	stability_prepsample20	F1	20	144	2019-05-09T13:36:00Z	Ryan	20		20	check order of 20 and 21	3	stability_prepsample144	5	2019-06-25T00:00:00Z										4		191	3.18333	3_hours	2	20	B	182367	FALSE	17.4765
P00441	sample_23_23	164517	sample	23	23	0_22	110819_stability_prepsample22-Sample026.mzML.gz_with_dscore_filtered.csv	sample_23	stability_prepsample22	F1	22	168	2019-05-10T10:35:00Z	Ryan	22		20		4	stability_prepsample168	27	2019-06-25T00:00:00Z										26		1450	24.1667	24_hours	4	20	B	164517	FALSE	17.3279
P00441	sample_24_24	137905	sample	24	24	0_23	110819_stability_prepsample23-Sample009.mzML.gz_with_dscore_filtered.csv	sample_24	stability_prepsample23	F1	23	143	2019-05-12T10:30:00Z	Ryan	23		20		3	stability_prepsample143	10	2019-06-25T00:00:00Z										9		4325	72.0833	72_hours	5	20	B	137905	FALSE	17.0733
P00441	sample_26_26	318877	sample	26	26	0_25	110819_stability_prepsample25-Sample064.mzML.gz_with_dscore_filtered.csv	sample_26	stability_prepsample25	F1	25	171	2019-05-09T10:31:00Z	Dan	25		36		4	stability_prepsample171	64	2019-06-25T00:00:00Z										64		6	0.1	baseline	1	36	A	318877	FALSE	18.2826
P00441	sample_27_27	915526	sample	27	27	0_26	110819_stability_prepsample26-Sample077.mzML.gz_with_dscore_filtered.csv	sample_27	stability_prepsample26	F1	26	162	2019-05-09T13:42:00Z	Dan	26		36		4	stability_prepsample162	77	2019-06-25T00:00:00Z										77		197	3.28333	3_hours	2	36	A	915526	FALSE	19.8042
P00441	sample_28_28	77850	sample	28	28	0_27	110819_stability_prepsample27-Sample035.mzML.gz_with_dscore_filtered.csv	sample_28	stability_prepsample27	F1	27	176	2019-05-09T16:30:00Z	Dan	27		36		4	stability_prepsample176	36	2019-06-25T00:00:00Z										35		365	6.08333	6_hours	3	36	A	77850	FALSE	16.2484
P00441	sample_29_29	116479	sample	29	29	0_28	110819_stability_prepsample28-Sample019.mzML.gz_with_dscore_filtered.csv	sample_29	stability_prepsample28	F1	28	172	2019-05-10T10:35:00Z	Dan	28		36		4	stability_prepsample172	20	2019-06-25T00:00:00Z										19		1450	24.1667	24_hours	4	36	A	116479	FALSE	16.8297
P00441	sample_30_30	96007	sample	30	30	0_29	110819_stability_prepsample29-Sample045.mzML.gz_with_dscore_filtered.csv	sample_30	stability_prepsample29	F1	29	155	2019-05-12T10:30:00Z	Dan	29		36		4	stability_prepsample155	45	2019-06-25T00:00:00Z										45		4325	72.0833	72_hours	5	36	A	96007	FALSE	16.5509
P00441	sample_31_31	110250	sample	31	31	0_30	110819_stability_prepsample2-Sample055.mzML.gz_with_dscore_filtered.csv	sample_31	stability_prepsample2	F1	2	140	2019-05-09T13:34:00Z	Dan	2		4		3	stability_prepsample140	55	2019-06-25T00:00:00Z										55		189	3.15	3_hours	2	4	A	110250	FALSE	16.7504
P00441	sample_32_32	701832	sample	32	32	0_31	110819_stability_prepsample30-Sample074.mzML.gz_with_dscore_filtered.csv	sample_32	stability_prepsample30	F1	30	127	2019-05-14T11:00:00Z	Dan	30		36		3	stability_prepsample127	74	2019-06-25T00:00:00Z										74		7235	120.583	120_hours	6	36	A	701832	FALSE	19.4208
P00441	sample_33_33	102004	sample	33	33	0_32	110819_stability_prepsample31-Sample065.mzML.gz_with_dscore_filtered.csv	sample_33	stability_prepsample31	F1	31	111	2019-05-09T10:31:00Z	Ryan	31		36		3	stability_prepsample111	65	2019-06-25T00:00:00Z										65		6	0.1	baseline	1	36	B	102004	FALSE	16.6383
P00441	sample_34_34	176752	sample	34	34	0_33	110819_stability_prepsample32-Sample056.mzML.gz_with_dscore_filtered.csv	sample_34	stability_prepsample32	F1	32	161	2019-05-09T13:42:00Z	Ryan	32		36		4	stability_prepsample161	56	2019-06-25T00:00:00Z										56		197	3.28333	3_hours	2	36	B	176752	FALSE	17.4314
P00441	sample_35_35	130326	sample	35	35	0_34	110819_stability_prepsample33-Sample070.mzML.gz_with_dscore_filtered.csv	sample_35	stability_prepsample33	F1	33	123	2019-05-09T16:30:00Z	Ryan	33		36		3	stability_prepsample123	70	2019-06-25T00:00:00Z										70		365	6.08333	6_hours	3	36	B	130326	FALSE	16.9918
P00441	sample_36_36	239300	sample	36	36	0_35	110819_stability_prepsample34-Sample071.mzML.gz_with_dscore_filtered.csv	sample_36	stability_prepsample34	F1	34	136	2019-05-10T10:35:00Z	Ryan	34		36		3	stability_prepsample136	71	2019-06-25T00:00:00Z										71		1450	24.1667	24_hours	4	36	B	239300	FALSE	17.8685
P00441	sample_37_37	95706	sample	37	37	0_36	110819_stability_prepsample35-Sample027.mzML.gz_with_dscore_filtered.csv	sample_37	stability_prepsample35	F1	35	126	2019-05-12T10:30:00Z	Ryan	35		36		3	stability_prepsample126	28	2019-06-25T00:00:00Z										27		4325	72.0833	72_hours	5	36	B	95706	FALSE	16.5463
P00441	sample_38_38	51318	sample	38	38	0_37	110819_stability_prepsample36-Sample044.mzML.gz_with_dscore_filtered.csv	sample_38	stability_prepsample36	F1	36	164	2019-05-09T10:25:00Z	Dan	36		4	check order of 36 and 37	4	stability_prepsample164	44	2019-06-25T00:00:00Z										44		0	0	baseline	1	4	A	51318	FALSE	15.6472
P00441	sample_39_39	101602	sample	39	39	0_38	110819_stability_prepsample37-Sample033.mzML.gz_with_dscore_filtered.csv	sample_39	stability_prepsample37	F1	36 (37 Dan)	182	2019-05-14T11:00:00Z	Ryan	37		36	check order of 36 and 37	4	stability_prepsample182	34	2019-06-25T00:00:00Z										33		7235	120.583	120_hours	6	36	B	101602	FALSE	16.6326
P00441	sample_4_4	182005	sample	4	4	0_3	110819_stability_prepsample10-Sample061.mzML.gz_with_dscore_filtered.csv	sample_4	stability_prepsample10	F1	10	179	2019-05-10T10:35:00Z	Ryan	10		4		4	stability_prepsample179	61	2019-06-25T00:00:00Z										61		1450	24.1667	24_hours	4	4	B	182005	FALSE	17.4736
P00441	sample_40_40	241023	sample	40	40	0_39	110819_stability_prepsample38-Sample037.mzML.gz_with_dscore_filtered.csv	sample_40	stability_prepsample38	F1	38	177	2019-05-09T13:34:00Z	Dan	38		4		4	stability_prepsample177	38	2019-06-25T00:00:00Z										37		189	3.15	3_hours	2	4	A	241023	FALSE	17.8788
P00441	sample_41_41	230761	sample	41	41	0_40	110819_stability_prepsample39-Sample051.mzML.gz_with_dscore_filtered.csv	sample_41	stability_prepsample39	F1	39	115	2019-05-09T16:30:00Z	Dan	39		4		3	stability_prepsample115	51	2019-06-25T00:00:00Z										51		365	6.08333	6_hours	3	4	A	230761	FALSE	17.816
P00441	sample_42_42	141412	sample	42	42	0_41	110819_stability_prepsample3-Sample007.mzML.gz_with_dscore_filtered.csv	sample_42	stability_prepsample3	F1	3	131	2019-05-09T16:30:00Z	Dan	3		4		3	stability_prepsample131	8	2019-06-25T00:00:00Z										7		365	6.08333	6_hours	3	4	A	141412	FALSE	17.1095
P00441	sample_43_43	83803	sample	43	43	0_42	110819_stability_prepsample40-Sample050.mzML.gz_with_dscore_filtered.csv	sample_43	stability_prepsample40	F1	40	173	2019-05-10T10:35:00Z	Dan	40		4		4	stability_prepsample173	50	2019-06-25T00:00:00Z										50		1450	24.1667	24_hours	4	4	A	83803	FALSE	16.3547
P00441	sample_44_44	87718	sample	44	44	0_43	110819_stability_prepsample41-Sample031.mzML.gz_with_dscore_filtered.csv	sample_44	stability_prepsample41	F1	41	121	2019-05-12T10:30:00Z	Dan	41		4		3	stability_prepsample121	32	2019-06-25T00:00:00Z										31		4325	72.0833	72_hours	5	4	A	87718	FALSE	16.4206
P00441	sample_45_45	147659	sample	45	45	0_44	110819_stability_prepsample42-Sample024.mzML.gz_with_dscore_filtered.csv	sample_45	stability_prepsample42	F1	42	141	2019-05-14T11:00:00Z	Dan	42		4		3	stability_prepsample141	25	2019-06-25T00:00:00Z										24		7235	120.583	120_hours	6	4	A	147659	FALSE	17.1719
P00441	sample_46_46	209458	sample	46	46	0_45	110819_stability_prepsample43-Sample068.mzML.gz_with_dscore_filtered.csv	sample_46	stability_prepsample43	F1	43	184	2019-05-09T10:25:00Z	Ryan	43		4		4	stability_prepsample184	68	2019-06-25T00:00:00Z										68		0	0	baseline	1	4	B	209458	FALSE	17.6763
P00441	sample_47_47	974143	sample	47	47	0_46	110819_stability_prepsample44-Sample083.mzML.gz_with_dscore_filtered.csv	sample_47	stability_prepsample44	F1	44	163	2019-05-09T13:34:00Z	Ryan	44		4		4	stability_prepsample163	83	2019-06-25T00:00:00Z										83		189	3.15	3_hours	2	4	B	974143	FALSE	19.8938
P00441	sample_48_48	115393	sample	48	48	0_47	110819_stability_prepsample46-Sample058.mzML.gz_with_dscore_filtered.csv	sample_48	stability_prepsample46	F1	46	151	2019-05-10T10:35:00Z	Ryan	46		4		4	stability_prepsample151	58	2019-06-25T00:00:00Z										58		1450	24.1667	24_hours	4	4	B	115393	FALSE	16.8162
P00441	sample_49_49	1042559	sample	49	49	0_48	110819_stability_prepsample47-Sample076.mzML.gz_with_dscore_filtered.csv	sample_49	stability_prepsample47	F1	47	174	2019-05-12T10:30:00Z	Ryan	47		4		4	stability_prepsample174	76	2019-06-25T00:00:00Z										76		4325	72.0833	72_hours	5	4	B	1042559	FALSE	19.9917
P00441	sample_51_51	144408	sample	51	51	0_50	110819_stability_prepsample49-Sample047.mzML.gz_with_dscore_filtered.csv	sample_51	stability_prepsample49	F1	49	116	2019-05-09T10:25:00Z	Dan	49		20		3	stability_prepsample116	47	2019-06-25T00:00:00Z										47		0	0	baseline	1	20	A	144408	FALSE	17.1398
P00441	sample_52_52	209341	sample	52	52	0_51	110819_stability_prepsample4-Sample022.mzML.gz_with_dscore_filtered.csv	sample_52	stability_prepsample4	F1	4	166	2019-05-10T10:35:00Z	Dan	4		4		4	stability_prepsample166	23	2019-06-25T00:00:00Z										22		1450	24.1667	24_hours	4	4	A	209341	FALSE	17.6755
P00441	sample_53_53	1327435	sample	53	53	0_52	110819_stability_prepsample50-Sample081.mzML.gz_with_dscore_filtered.csv	sample_53	stability_prepsample50	F1	50	133	2019-05-09T13:36:00Z	Dan	50		20		3	stability_prepsample133	81	2019-06-25T00:00:00Z										81		191	3.18333	3_hours	2	20	A	1327435	FALSE	20.3402
P00441	sample_54_54	175980	sample	54	54	0_53	110819_stability_prepsample51-Sample013.mzML.gz_with_dscore_filtered.csv	sample_54	stability_prepsample51	F1	51	148	2019-05-09T16:30:00Z	Dan	51		20		3	stability_prepsample148	14	2019-06-25T00:00:00Z										13		365	6.08333	6_hours	3	20	A	175980	FALSE	17.4251
P00441	sample_55_55	97547	sample	55	55	0_54	110819_stability_prepsample52-Sample020.mzML.gz_with_dscore_filtered.csv	sample_55	stability_prepsample52	F1	52	135	2019-05-10T10:35:00Z	Dan	52		20		3	stability_prepsample135	22	2019-06-25T00:00:00Z										20		1450	24.1667	24_hours	4	20	A	97547	FALSE	16.5738
P00441	sample_56_56	962680	sample	56	56	0_55	110819_stability_prepsample53-Sample078.mzML.gz_with_dscore_filtered.csv	sample_56	stability_prepsample53	F1	53	154	2019-05-12T10:30:00Z	Dan	53		20		4	stability_prepsample154	78	2019-06-25T00:00:00Z										78		4325	72.0833	72_hours	5	20	A	962680	FALSE	19.8767
P00441	sample_57_57	86678	sample	57	57	0_56	110819_stability_prepsample54-Sample029.mzML.gz_with_dscore_filtered.csv	sample_57	stability_prepsample54	F1	54	175	2019-05-14T11:00:00Z	Dan	54		20		4	stability_prepsample175	30	2019-06-25T00:00:00Z										29		7235	120.583	120_hours	6	20	A	86678	FALSE	16.4034
P00441	sample_58_58	119904	sample	58	58	0_57	110819_stability_prepsample55-Sample015.mzML.gz_with_dscore_filtered.csv	sample_58	stability_prepsample55	F1	55	169	2019-05-09T10:31:00Z	Ryan	55		20		4	stability_prepsample169	16	2019-06-25T00:00:00Z										15		6	0.1	baseline	1	20	B	119904	FALSE	16.8715
P00441	sample_59_59	151971	sample	59	59	0_58	110819_stability_prepsample56-Sample017.mzML.gz_with_dscore_filtered.csv	sample_59	stability_prepsample56	F1	56	110	2019-05-09T13:36:00Z	Ryan	56		20		3	stability_prepsample110	18	2019-06-25T00:00:00Z										17		191	3.18333	3_hours	2	20	B	151971	FALSE	17.2134
P00441	sample_6_6	104432	sample	6	6	0_5	110819_stability_prepsample11-Sample018.mzML.gz_with_dscore_filtered.csv	sample_6	stability_prepsample11	F1	11	107	2019-05-12T10:30:00Z	Ryan	11		4		3	stability_prepsample107	19	2019-06-25T00:00:00Z										18		4325	72.0833	72_hours	5	4	B	104432	FALSE	16.6722
P00441	sample_60_60	221604	sample	60	60	0_59	110819_stability_prepsample57-Sample002.mzML.gz_with_dscore_filtered.csv	sample_60	stability_prepsample57	F1	57	119	2019-05-09T16:30:00Z	Ryan	57		20		3	stability_prepsample119	3	2019-06-25T00:00:00Z										2		365	6.08333	6_hours	3	20	B	221604	FALSE	17.7576
P00441	sample_62_62	24037	sample	62	62	0_61	110819_stability_prepsample59-Sample041.mzML.gz_with_dscore_filtered.csv	sample_62	stability_prepsample59	F1	59	125	2019-05-12T10:30:00Z	Ryan	59		20		3	stability_prepsample125	41	2019-06-25T00:00:00Z										41		4325	72.0833	72_hours	5	20	B	24037	FALSE	14.553
P00441	sample_63_63	190326	sample	63	63	0_62	110819_stability_prepsample5-Sample006.mzML.gz_with_dscore_filtered.csv	sample_63	stability_prepsample5	F1	5	108	2019-05-12T10:30:00Z	Dan	5		4		3	stability_prepsample108	7	2019-06-25T00:00:00Z										6		4325	72.0833	72_hours	5	4	A	190326	FALSE	17.5381
P00441	sample_64_64	677552	sample	64	64	0_63	110819_stability_prepsample60-Sample082.mzML.gz_with_dscore_filtered.csv	sample_64	stability_prepsample60	F1	60	159	2019-05-14T11:00:00Z	Ryan	60		20		4	stability_prepsample159	82	2019-06-25T00:00:00Z										82		7235	120.583	120_hours	6	20	B	677552	FALSE	19.37
P00441	sample_65_65	197430	sample	65	65	0_64	110819_stability_prepsample61-Sample067.mzML.gz_with_dscore_filtered.csv	sample_65	stability_prepsample61	F1	61	180	2019-05-09T10:31:00Z	Dan	61		36		4	stability_prepsample180	67	2019-06-25T00:00:00Z										67		6	0.1	baseline	1	36	A	197430	FALSE	17.591
P00441	sample_66_66	175090	sample	66	66	0_65	110819_stability_prepsample62-Sample023.mzML.gz_with_dscore_filtered.csv	sample_66	stability_prepsample62	F1	62	185	2019-05-09T13:42:00Z	Dan	62		36		4	stability_prepsample185	24	2019-06-25T00:00:00Z										23		197	3.28333	3_hours	2	36	A	175090	FALSE	17.4177
P00441	sample_67_67	83410	sample	67	67	0_66	110819_stability_prepsample63-Sample030.mzML.gz_with_dscore_filtered.csv	sample_67	stability_prepsample63	F1	63	129	2019-05-09T16:30:00Z	Dan	63		36		3	stability_prepsample129	31	2019-06-25T00:00:00Z										30		365	6.08333	6_hours	3	36	A	83410	FALSE	16.3479
P00441	sample_68_68	113039	sample	68	68	0_67	110819_stability_prepsample64-Sample025.mzML.gz_with_dscore_filtered.csv	sample_68	stability_prepsample64	F1	64	113	2019-05-10T10:35:00Z	Dan	64		36		3	stability_prepsample113	26	2019-06-25T00:00:00Z										25		1450	24.1667	24_hours	4	36	A	113039	FALSE	16.7865
P00441	sample_69_69	121947	sample	69	69	0_68	110819_stability_prepsample65-Sample011.mzML.gz_with_dscore_filtered.csv	sample_69	stability_prepsample65	F1	65	137	2019-05-12T10:30:00Z	Dan	65		36		3	stability_prepsample137	12	2019-06-25T00:00:00Z										11		4325	72.0833	72_hours	5	36	A	121947	FALSE	16.8959
P00441	sample_70_70	263948	sample	70	70	0_69	110819_stability_prepsample67-Sample036.mzML.gz_with_dscore_filtered.csv	sample_70	stability_prepsample67	F1	67	152	2019-05-09T10:31:00Z	Ryan	67		36		3	stability_prepsample152	37	2019-06-25T00:00:00Z										36		6	0.1	baseline	1	36	B	263948	FALSE	18.0099
P00441	sample_71_71	245068	sample	71	71	0_70	110819_stability_prepsample68-Sample010.mzML.gz_with_dscore_filtered.csv	sample_71	stability_prepsample68	F1	68	147	2019-05-09T13:42:00Z	Ryan	68		36		3	stability_prepsample147	11	2019-06-25T00:00:00Z										10		197	3.28333	3_hours	2	36	B	245068	FALSE	17.9028
P00441	sample_72_72	86948	sample	72	72	0_71	110819_stability_prepsample69-Sample032.mzML.gz_with_dscore_filtered.csv	sample_72	stability_prepsample69	F1	69	181	2019-05-09T16:30:00Z	Ryan	69		36		4	stability_prepsample181	33	2019-06-25T00:00:00Z										32		365	6.08333	6_hours	3	36	B	86948	FALSE	16.4079
P00441	sample_73_73	96047	sample	73	73	0_72	110819_stability_prepsample6-Sample012.mzML.gz_with_dscore_filtered.csv	sample_73	stability_prepsample6	F1	6	120	2019-05-14T11:00:00Z	Dan	6		4		3	stability_prepsample120	13	2019-06-25T00:00:00Z										12		7235	120.583	120_hours	6	4	A	96047	FALSE	16.5515
P00441	sample_74_74	149741	sample	74	74	0_73	110819_stability_prepsample70-Sample053.mzML.gz_with_dscore_filtered.csv	sample_74	stability_prepsample70	F1	70	112	2019-05-10T10:35:00Z	Ryan	70		36		3	stability_prepsample112	53	2019-06-25T00:00:00Z										53		1450	24.1667	24_hours	4	36	B	149741	FALSE	17.1921
P00441	sample_75_75		sample	75	75	0_74	110819_stability_prepsample71-Sample048.mzML.gz_with_dscore_filtered.csv	sample_75	stability_prepsample71	F1	71	138	2019-05-12T10:30:00Z	Ryan	71		36		3	stability_prepsample138	48	2019-06-25T00:00:00Z										48		4325	72.0833	72_hours	5	36	B	96027	TRUE	16.5512
P00441	sample_76_76	69883	sample	76	76	0_75	110819_stability_prepsample72-Sample054.mzML.gz_with_dscore_filtered.csv	sample_76	stability_prepsample72	F1	72	114	2019-05-14T11:00:00Z	Ryan	72		36		3	stability_prepsample114	54	2019-06-25T00:00:00Z										54		7235	120.583	120_hours	6	36	B	69883	FALSE	16.0927
P00441	sample_77_77	98944	sample	77	77	0_76	110819_stability_prepsample7-Sample046.mzML.gz_with_dscore_filtered.csv	sample_77	stability_prepsample7	F1	7	109	2019-05-09T10:25:00Z	Ryan	7		4		3	stability_prepsample109	46	2019-06-25T00:00:00Z										46		0	0	baseline	1	4	B	98944	FALSE	16.5943
P00441	sample_78_78	219904	sample	78	78	0_77	110819_stability_prepsample8-Sample003.mzML.gz_with_dscore_filtered.csv	sample_78	stability_prepsample8	F1	8	183	2019-05-09T13:34:00Z	Ryan	8		4		4	stability_prepsample183	4	2019-06-25T00:00:00Z										3		189	3.15	3_hours	2	4	B	219904	FALSE	17.7465
P00441	sample_79_79	145844	sample	79	79	0_78	110819_stability_prepsample9-Sample052.mzML.gz_with_dscore_filtered.csv	sample_79	stability_prepsample9	F1	9	150	2019-05-09T16:30:00Z	Ryan	9		4		3	stability_prepsample150	52	2019-06-25T00:00:00Z										52		365	6.08333	6_hours	3	4	B	145844	FALSE	17.1541
P00441	sample_8_8	181543	sample	8	8	0_7	110819_stability_prepsample12-Sample001.mzML.gz_with_dscore_filtered.csv	sample_8	stability_prepsample12	F1	12	157	2019-05-14T11:00:00Z	Ryan	12		4		4	stability_prepsample157	2	2019-06-25T00:00:00Z										1		7235	120.583	120_hours	6	4	B	181543	FALSE	17.47
P00450	sample_10_10	597223	sample	10	10	0_9	110819_stability_prepsample13-Sample057.mzML.gz_with_dscore_filtered.csv	sample_10	stability_prepsample13	F1	13	130	2019-05-09T10:25:00Z	Dan	13		20		3	stability_prepsample130	57	2019-06-25T00:00:00Z										57		0	0	baseline	1	20	A	597223	FALSE	19.1879
P00450	sample_11_11	428797	sample	11	11	0_10	110819_stability_prepsample14-Sample034.mzML.gz_with_dscore_filtered.csv	sample_11	stability_prepsample14	F1	14	158	2019-05-09T13:36:00Z	Dan	14		20		4	stability_prepsample158	35	2019-06-25T00:00:00Z										34		191	3.18333	3_hours	2	20	A	428797	FALSE	18.7099
P00450	sample_13_13	350451	sample	13	13	0_12	110819_stability_prepsample15-Sample014.mzML.gz_with_dscore_filtered.csv	sample_13	stability_prepsample15	F1	15	149	2019-05-09T16:30:00Z	Dan	15		20		3	stability_prepsample149	15	2019-06-25T00:00:00Z										14		365	6.08333	6_hours	3	20	A	350451	FALSE	18.4189
P00450	sample_15_15	385383	sample	15	15	0_14	110819_stability_prepsample16-Sample072.mzML.gz_with_dscore_filtered.csv	sample_15	stability_prepsample16	F1	16	134	2019-05-10T10:35:00Z	Dan	16		20		3	stability_prepsample134	72	2019-06-25T00:00:00Z										72		1450	24.1667	24_hours	4	20	A	385383	FALSE	18.5559
P00450	sample_17_17	364525	sample	17	17	0_16	110819_stability_prepsample17-Sample060.mzML.gz_with_dscore_filtered.csv	sample_17	stability_prepsample17	F1	17	122	2019-05-12T10:30:00Z	Dan	17		20		3	stability_prepsample122	60	2019-06-25T00:00:00Z										60		4325	72.0833	72_hours	5	20	A	364525	FALSE	18.4757
P00450	sample_18_18	438664	sample	18	18	0_17	110819_stability_prepsample18-Sample028.mzML.gz_with_dscore_filtered.csv	sample_18	stability_prepsample18	F1	18	165	2019-05-14T11:00:00Z	Dan	18		20		4	stability_prepsample165	29	2019-06-25T00:00:00Z										28		7235	120.583	120_hours	6	20	A	438664	FALSE	18.7428
P00450	sample_19_19	962637	sample	19	19	0_18	110819_stability_prepsample19-Sample066.mzML.gz_with_dscore_filtered.csv	sample_19	stability_prepsample19	F1	19	132	2019-05-09T10:31:00Z	Ryan	19		20		3	stability_prepsample132	66	2019-06-25T00:00:00Z										66		6	0.1	baseline	1	20	B	962637	FALSE	19.8766
P00450	sample_20_20	693081	sample	20	20	0_19	110819_stability_prepsample1-Sample073.mzML.gz_with_dscore_filtered.csv	sample_20	stability_prepsample1	F1	1	170	2019-05-09T10:25:00Z	Dan	1		4		4	stability_prepsample170	73	2019-06-25T00:00:00Z										73		0	0	baseline	1	4	A	693081	FALSE	19.4027
P00450	sample_21_21	758134	sample	21	21	0_20	110819_stability_prepsample20-Sample004.mzML.gz_with_dscore_filtered.csv	sample_21	stability_prepsample20	F1	20	144	2019-05-09T13:36:00Z	Ryan	20		20	check order of 20 and 21	3	stability_prepsample144	5	2019-06-25T00:00:00Z										4		191	3.18333	3_hours	2	20	B	758134	FALSE	19.5321
P00450	sample_23_23	700194	sample	23	23	0_22	110819_stability_prepsample22-Sample026.mzML.gz_with_dscore_filtered.csv	sample_23	stability_prepsample22	F1	22	168	2019-05-10T10:35:00Z	Ryan	22		20		4	stability_prepsample168	27	2019-06-25T00:00:00Z										26		1450	24.1667	24_hours	4	20	B	700194	FALSE	19.4174
P00450	sample_24_24	746737	sample	24	24	0_23	110819_stability_prepsample23-Sample009.mzML.gz_with_dscore_filtered.csv	sample_24	stability_prepsample23	F1	23	143	2019-05-12T10:30:00Z	Ryan	23		20		3	stability_prepsample143	10	2019-06-25T00:00:00Z										9		4325	72.0833	72_hours	5	20	B	746737	FALSE	19.5102
P00450	sample_26_26	636432	sample	26	26	0_25	110819_stability_prepsample25-Sample064.mzML.gz_with_dscore_filtered.csv	sample_26	stability_prepsample25	F1	25	171	2019-05-09T10:31:00Z	Dan	25		36		4	stability_prepsample171	64	2019-06-25T00:00:00Z										64		6	0.1	baseline	1	36	A	636432	FALSE	19.2796
P00450	sample_27_27	593308	sample	27	27	0_26	110819_stability_prepsample26-Sample077.mzML.gz_with_dscore_filtered.csv	sample_27	stability_prepsample26	F1	26	162	2019-05-09T13:42:00Z	Dan	26		36		4	stability_prepsample162	77	2019-06-25T00:00:00Z										77		197	3.28333	3_hours	2	36	A	593308	FALSE	19.1784
P00450	sample_28_28	396151	sample	28	28	0_27	110819_stability_prepsample27-Sample035.mzML.gz_with_dscore_filtered.csv	sample_28	stability_prepsample27	F1	27	176	2019-05-09T16:30:00Z	Dan	27		36		4	stability_prepsample176	36	2019-06-25T00:00:00Z										35		365	6.08333	6_hours	3	36	A	396151	FALSE	18.5957
P00450	sample_29_29	290845	sample	29	29	0_28	110819_stability_prepsample28-Sample019.mzML.gz_with_dscore_filtered.csv	sample_29	stability_prepsample28	F1	28	172	2019-05-10T10:35:00Z	Dan	28		36		4	stability_prepsample172	20	2019-06-25T00:00:00Z										19		1450	24.1667	24_hours	4	36	A	290845	FALSE	18.1499
P00450	sample_30_30	166816	sample	30	30	0_29	110819_stability_prepsample29-Sample045.mzML.gz_with_dscore_filtered.csv	sample_30	stability_prepsample29	F1	29	155	2019-05-12T10:30:00Z	Dan	29		36		4	stability_prepsample155	45	2019-06-25T00:00:00Z										45		4325	72.0833	72_hours	5	36	A	166816	FALSE	17.3479
P00450	sample_31_31	306512	sample	31	31	0_30	110819_stability_prepsample2-Sample055.mzML.gz_with_dscore_filtered.csv	sample_31	stability_prepsample2	F1	2	140	2019-05-09T13:34:00Z	Dan	2		4		3	stability_prepsample140	55	2019-06-25T00:00:00Z										55		189	3.15	3_hours	2	4	A	306512	FALSE	18.2256
P00450	sample_32_32	362813	sample	32	32	0_31	110819_stability_prepsample30-Sample074.mzML.gz_with_dscore_filtered.csv	sample_32	stability_prepsample30	F1	30	127	2019-05-14T11:00:00Z	Dan	30		36		3	stability_prepsample127	74	2019-06-25T00:00:00Z										74		7235	120.583	120_hours	6	36	A	362813	FALSE	18.4689
P00450	sample_33_33	933517	sample	33	33	0_32	110819_stability_prepsample31-Sample065.mzML.gz_with_dscore_filtered.csv	sample_33	stability_prepsample31	F1	31	111	2019-05-09T10:31:00Z	Ryan	31		36		3	stability_prepsample111	65	2019-06-25T00:00:00Z										65		6	0.1	baseline	1	36	B	933517	FALSE	19.8323
P00450	sample_34_34	744167	sample	34	34	0_33	110819_stability_prepsample32-Sample056.mzML.gz_with_dscore_filtered.csv	sample_34	stability_prepsample32	F1	32	161	2019-05-09T13:42:00Z	Ryan	32		36		4	stability_prepsample161	56	2019-06-25T00:00:00Z										56		197	3.28333	3_hours	2	36	B	744167	FALSE	19.5053
P00450	sample_35_35	721496	sample	35	35	0_34	110819_stability_prepsample33-Sample070.mzML.gz_with_dscore_filtered.csv	sample_35	stability_prepsample33	F1	33	123	2019-05-09T16:30:00Z	Ryan	33		36		3	stability_prepsample123	70	2019-06-25T00:00:00Z										70		365	6.08333	6_hours	3	36	B	721496	FALSE	19.4606
P00450	sample_36_36	742738	sample	36	36	0_35	110819_stability_prepsample34-Sample071.mzML.gz_with_dscore_filtered.csv	sample_36	stability_prepsample34	F1	34	136	2019-05-10T10:35:00Z	Ryan	34		36		3	stability_prepsample136	71	2019-06-25T00:00:00Z										71		1450	24.1667	24_hours	4	36	B	742738	FALSE	19.5025
P00450	sample_37_37	712943	sample	37	37	0_36	110819_stability_prepsample35-Sample027.mzML.gz_with_dscore_filtered.csv	sample_37	stability_prepsample35	F1	35	126	2019-05-12T10:30:00Z	Ryan	35		36		3	stability_prepsample126	28	2019-06-25T00:00:00Z										27		4325	72.0833	72_hours	5	36	B	712943	FALSE	19.4434
P00450	sample_38_38	131415	sample	38	38	0_37	110819_stability_prepsample36-Sample044.mzML.gz_with_dscore_filtered.csv	sample_38	stability_prepsample36	F1	36	164	2019-05-09T10:25:00Z	Dan	36		4	check order of 36 and 37	4	stability_prepsample164	44	2019-06-25T00:00:00Z										44		0	0	baseline	1	4	A	131415	FALSE	17.0038
P00450	sample_39_39	405262	sample	39	39	0_38	110819_stability_prepsample37-Sample033.mzML.gz_with_dscore_filtered.csv	sample_39	stability_prepsample37	F1	36 (37 Dan)	182	2019-05-14T11:00:00Z	Ryan	37		36	check order of 36 and 37	4	stability_prepsample182	34	2019-06-25T00:00:00Z										33		7235	120.583	120_hours	6	36	B	405262	FALSE	18.6285
P00450	sample_4_4	704942	sample	4	4	0_3	110819_stability_prepsample10-Sample061.mzML.gz_with_dscore_filtered.csv	sample_4	stability_prepsample10	F1	10	179	2019-05-10T10:35:00Z	Ryan	10		4		4	stability_prepsample179	61	2019-06-25T00:00:00Z										61		1450	24.1667	24_hours	4	4	B	704942	FALSE	19.4271
P00450	sample_40_40	495030	sample	40	40	0_39	110819_stability_prepsample38-Sample037.mzML.gz_with_dscore_filtered.csv	sample_40	stability_prepsample38	F1	38	177	2019-05-09T13:34:00Z	Dan	38		4		4	stability_prepsample177	38	2019-06-25T00:00:00Z										37		189	3.15	3_hours	2	4	A	495030	FALSE	18.9172
P00450	sample_41_41	402082	sample	41	41	0_40	110819_stability_prepsample39-Sample051.mzML.gz_with_dscore_filtered.csv	sample_41	stability_prepsample39	F1	39	115	2019-05-09T16:30:00Z	Dan	39		4		3	stability_prepsample115	51	2019-06-25T00:00:00Z										51		365	6.08333	6_hours	3	4	A	402082	FALSE	18.6171
P00450	sample_42_42	312918	sample	42	42	0_41	110819_stability_prepsample3-Sample007.mzML.gz_with_dscore_filtered.csv	sample_42	stability_prepsample3	F1	3	131	2019-05-09T16:30:00Z	Dan	3		4		3	stability_prepsample131	8	2019-06-25T00:00:00Z										7		365	6.08333	6_hours	3	4	A	312918	FALSE	18.2554
P00450	sample_43_43	308709	sample	43	43	0_42	110819_stability_prepsample40-Sample050.mzML.gz_with_dscore_filtered.csv	sample_43	stability_prepsample40	F1	40	173	2019-05-10T10:35:00Z	Dan	40		4		4	stability_prepsample173	50	2019-06-25T00:00:00Z										50		1450	24.1667	24_hours	4	4	A	308709	FALSE	18.2359
P00450	sample_44_44	279836	sample	44	44	0_43	110819_stability_prepsample41-Sample031.mzML.gz_with_dscore_filtered.csv	sample_44	stability_prepsample41	F1	41	121	2019-05-12T10:30:00Z	Dan	41		4		3	stability_prepsample121	32	2019-06-25T00:00:00Z										31		4325	72.0833	72_hours	5	4	A	279836	FALSE	18.0942
P00450	sample_45_45	454689	sample	45	45	0_44	110819_stability_prepsample42-Sample024.mzML.gz_with_dscore_filtered.csv	sample_45	stability_prepsample42	F1	42	141	2019-05-14T11:00:00Z	Dan	42		4		3	stability_prepsample141	25	2019-06-25T00:00:00Z										24		7235	120.583	120_hours	6	4	A	454689	FALSE	18.7945
P00450	sample_46_46	1002032	sample	46	46	0_45	110819_stability_prepsample43-Sample068.mzML.gz_with_dscore_filtered.csv	sample_46	stability_prepsample43	F1	43	184	2019-05-09T10:25:00Z	Ryan	43		4		4	stability_prepsample184	68	2019-06-25T00:00:00Z										68		0	0	baseline	1	4	B	1002032	FALSE	19.9345
P00450	sample_47_47	391624	sample	47	47	0_46	110819_stability_prepsample44-Sample083.mzML.gz_with_dscore_filtered.csv	sample_47	stability_prepsample44	F1	44	163	2019-05-09T13:34:00Z	Ryan	44		4		4	stability_prepsample163	83	2019-06-25T00:00:00Z										83		189	3.15	3_hours	2	4	B	391624	FALSE	18.5791
P00450	sample_48_48	469149	sample	48	48	0_47	110819_stability_prepsample46-Sample058.mzML.gz_with_dscore_filtered.csv	sample_48	stability_prepsample46	F1	46	151	2019-05-10T10:35:00Z	Ryan	46		4		4	stability_prepsample151	58	2019-06-25T00:00:00Z										58		1450	24.1667	24_hours	4	4	B	469149	FALSE	18.8397
P00450	sample_49_49	800631	sample	49	49	0_48	110819_stability_prepsample47-Sample076.mzML.gz_with_dscore_filtered.csv	sample_49	stability_prepsample47	F1	47	174	2019-05-12T10:30:00Z	Ryan	47		4		4	stability_prepsample174	76	2019-06-25T00:00:00Z										76		4325	72.0833	72_hours	5	4	B	800631	FALSE	19.6108
P00450	sample_51_51	385392	sample	51	51	0_50	110819_stability_prepsample49-Sample047.mzML.gz_with_dscore_filtered.csv	sample_51	stability_prepsample49	F1	49	116	2019-05-09T10:25:00Z	Dan	49		20		3	stability_prepsample116	47	2019-06-25T00:00:00Z										47		0	0	baseline	1	20	A	385392	FALSE	18.556
P00450	sample_52_52	377775	sample	52	52	0_51	110819_stability_prepsample4-Sample022.mzML.gz_with_dscore_filtered.csv	sample_52	stability_prepsample4	F1	4	166	2019-05-10T10:35:00Z	Dan	4		4		4	stability_prepsample166	23	2019-06-25T00:00:00Z										22		1450	24.1667	24_hours	4	4	A	377775	FALSE	18.5272
P00450	sample_53_53	750248	sample	53	53	0_52	110819_stability_prepsample50-Sample081.mzML.gz_with_dscore_filtered.csv	sample_53	stability_prepsample50	F1	50	133	2019-05-09T13:36:00Z	Dan	50		20		3	stability_prepsample133	81	2019-06-25T00:00:00Z										81		191	3.18333	3_hours	2	20	A	750248	FALSE	19.517
P00450	sample_54_54	355441	sample	54	54	0_53	110819_stability_prepsample51-Sample013.mzML.gz_with_dscore_filtered.csv	sample_54	stability_prepsample51	F1	51	148	2019-05-09T16:30:00Z	Dan	51		20		3	stability_prepsample148	14	2019-06-25T00:00:00Z										13		365	6.08333	6_hours	3	20	A	355441	FALSE	18.4393
P00450	sample_55_55	337688	sample	55	55	0_54	110819_stability_prepsample52-Sample020.mzML.gz_with_dscore_filtered.csv	sample_55	stability_prepsample52	F1	52	135	2019-05-10T10:35:00Z	Dan	52		20		3	stability_prepsample135	22	2019-06-25T00:00:00Z										20		1450	24.1667	24_hours	4	20	A	337688	FALSE	18.3653
P00450	sample_56_56	464727	sample	56	56	0_55	110819_stability_prepsample53-Sample078.mzML.gz_with_dscore_filtered.csv	sample_56	stability_prepsample53	F1	53	154	2019-05-12T10:30:00Z	Dan	53		20		4	stability_prepsample154	78	2019-06-25T00:00:00Z										78		4325	72.0833	72_hours	5	20	A	464727	FALSE	18.826
P00450	sample_57_57	279113	sample	57	57	0_56	110819_stability_prepsample54-Sample029.mzML.gz_with_dscore_filtered.csv	sample_57	stability_prepsample54	F1	54	175	2019-05-14T11:00:00Z	Dan	54		20		4	stability_prepsample175	30	2019-06-25T00:00:00Z										29		7235	120.583	120_hours	6	20	A	279113	FALSE	18.0905
P00450	sample_58_58	519365	sample	58	58	0_57	110819_stability_prepsample55-Sample015.mzML.gz_with_dscore_filtered.csv	sample_58	stability_prepsample55	F1	55	169	2019-05-09T10:31:00Z	Ryan	55		20		4	stability_prepsample169	16	2019-06-25T00:00:00Z										15		6	0.1	baseline	1	20	B	519365	FALSE	18.9864
P00450	sample_59_59	661612	sample	59	59	0_58	110819_stability_prepsample56-Sample017.mzML.gz_with_dscore_filtered.csv	sample_59	stability_prepsample56	F1	56	110	2019-05-09T13:36:00Z	Ryan	56		20		3	stability_prepsample110	18	2019-06-25T00:00:00Z										17		191	3.18333	3_hours	2	20	B	661612	FALSE	19.3356
P00450	sample_6_6	470725	sample	6	6	0_5	110819_stability_prepsample11-Sample018.mzML.gz_with_dscore_filtered.csv	sample_6	stability_prepsample11	F1	11	107	2019-05-12T10:30:00Z	Ryan	11		4		3	stability_prepsample107	19	2019-06-25T00:00:00Z										18		4325	72.0833	72_hours	5	4	B	470725	FALSE	18.8445
P00450	sample_60_60	645561	sample	60	60	0_59	110819_stability_prepsample57-Sample002.mzML.gz_with_dscore_filtered.csv	sample_60	stability_prepsample57	F1	57	119	2019-05-09T16:30:00Z	Ryan	57		20		3	stability_prepsample119	3	2019-06-25T00:00:00Z										2		365	6.08333	6_hours	3	20	B	645561	FALSE	19.3002
P00450	sample_62_62	244736	sample	62	62	0_61	110819_stability_prepsample59-Sample041.mzML.gz_with_dscore_filtered.csv	sample_62	stability_prepsample59	F1	59	125	2019-05-12T10:30:00Z	Ryan	59		20		3	stability_prepsample125	41	2019-06-25T00:00:00Z										41		4325	72.0833	72_hours	5	20	B	244736	FALSE	17.9009
P00450	sample_63_63	324359	sample	63	63	0_62	110819_stability_prepsample5-Sample006.mzML.gz_with_dscore_filtered.csv	sample_63	stability_prepsample5	F1	5	108	2019-05-12T10:30:00Z	Dan	5		4		3	stability_prepsample108	7	2019-06-25T00:00:00Z										6		4325	72.0833	72_hours	5	4	A	324359	FALSE	18.3072
P00450	sample_64_64	603558	sample	64	64	0_63	110819_stability_prepsample60-Sample082.mzML.gz_with_dscore_filtered.csv	sample_64	stability_prepsample60	F1	60	159	2019-05-14T11:00:00Z	Ryan	60		20		4	stability_prepsample159	82	2019-06-25T00:00:00Z										82		7235	120.583	120_hours	6	20	B	603558	FALSE	19.2031
P00450	sample_65_65	744640	sample	65	65	0_64	110819_stability_prepsample61-Sample067.mzML.gz_with_dscore_filtered.csv	sample_65	stability_prepsample61	F1	61	180	2019-05-09T10:31:00Z	Dan	61		36		4	stability_prepsample180	67	2019-06-25T00:00:00Z										67		6	0.1	baseline	1	36	A	744640	FALSE	19.5062
P00450	sample_66_66	604407	sample	66	66	0_65	110819_stability_prepsample62-Sample023.mzML.gz_with_dscore_filtered.csv	sample_66	stability_prepsample62	F1	62	185	2019-05-09T13:42:00Z	Dan	62		36		4	stability_prepsample185	24	2019-06-25T00:00:00Z										23		197	3.28333	3_hours	2	36	A	604407	FALSE	19.2052
P00450	sample_67_67	336896	sample	67	67	0_66	110819_stability_prepsample63-Sample030.mzML.gz_with_dscore_filtered.csv	sample_67	stability_prepsample63	F1	63	129	2019-05-09T16:30:00Z	Dan	63		36		3	stability_prepsample129	31	2019-06-25T00:00:00Z										30		365	6.08333	6_hours	3	36	A	336896	FALSE	18.3619
P00450	sample_68_68	358111	sample	68	68	0_67	110819_stability_prepsample64-Sample025.mzML.gz_with_dscore_filtered.csv	sample_68	stability_prepsample64	F1	64	113	2019-05-10T10:35:00Z	Dan	64		36		3	stability_prepsample113	26	2019-06-25T00:00:00Z										25		1450	24.1667	24_hours	4	36	A	358111	FALSE	18.45
P00450	sample_69_69	379492	sample	69	69	0_68	110819_stability_prepsample65-Sample011.mzML.gz_with_dscore_filtered.csv	sample_69	stability_prepsample65	F1	65	137	2019-05-12T10:30:00Z	Dan	65		36		3	stability_prepsample137	12	2019-06-25T00:00:00Z										11		4325	72.0833	72_hours	5	36	A	379492	FALSE	18.5337
P00450	sample_70_70	833937	sample	70	70	0_69	110819_stability_prepsample67-Sample036.mzML.gz_with_dscore_filtered.csv	sample_70	stability_prepsample67	F1	67	152	2019-05-09T10:31:00Z	Ryan	67		36		3	stability_prepsample152	37	2019-06-25T00:00:00Z										36		6	0.1	baseline	1	36	B	833937	FALSE	19.6696
P00450	sample_71_71	806630	sample	71	71	0_70	110819_stability_prepsample68-Sample010.mzML.gz_with_dscore_filtered.csv	sample_71	stability_prepsample68	F1	68	147	2019-05-09T13:42:00Z	Ryan	68		36		3	stability_prepsample147	11	2019-06-25T00:00:00Z										10		197	3.28333	3_hours	2	36	B	806630	FALSE	19.6215
P00450	sample_72_72	701967	sample	72	72	0_71	110819_stability_prepsample69-Sample032.mzML.gz_with_dscore_filtered.csv	sample_72	stability_prepsample69	F1	69	181	2019-05-09T16:30:00Z	Ryan	69		36		4	stability_prepsample181	33	2019-06-25T00:00:00Z										32		365	6.08333	6_hours	3	36	B	701967	FALSE	19.421
P00450	sample_73_73	298395	sample	73	73	0_72	110819_stability_prepsample6-Sample012.mzML.gz_with_dscore_filtered.csv	sample_73	stability_prepsample6	F1	6	120	2019-05-14T11:00:00Z	Dan	6		4		3	stability_prepsample120	13	2019-06-25T00:00:00Z										12		7235	120.583	120_hours	6	4	A	298395	FALSE	18.1869
P00450	sample_74_74	727266	sample	74	74	0_73	110819_stability_prepsample70-Sample053.mzML.gz_with_dscore_filtered.csv	sample_74	stability_prepsample70	F1	70	112	2019-05-10T10:35:00Z	Ryan	70		36		3	stability_prepsample112	53	2019-06-25T00:00:00Z										53		1450	24.1667	24_hours	4	36	B	727266	FALSE	19.4721
P00450	sample_75_75	434929	sample	75	75	0_74	110819_stability_prepsample71-Sample048.mzML.gz_with_dscore_filtered.csv	sample_75	stability_prepsample71	F1	71	138	2019-05-12T10:30:00Z	Ryan	71		36		3	stability_prepsample138	48	2019-06-25T00:00:00Z										48		4325	72.0833	72_hours	5	36	B	434929	FALSE	18.7304
P00450	sample_76_76	539871	sample	76	76	0_75	110819_stability_prepsample72-Sample054.mzML.gz_with_dscore_filtered.csv	sample_76	stability_prepsample72	F1	72	114	2019-05-14T11:00:00Z	Ryan	72		36		3	stability_prepsample114	54	2019-06-25T00:00:00Z										54		7235	120.583	120_hours	6	36	B	539871	FALSE	19.0423
P00450	sample_77_77	700157	sample	77	77	0_76	110819_stability_prepsample7-Sample046.mzML.gz_with_dscore_filtered.csv	sample_77	stability_prepsample7	F1	7	109	2019-05-09T10:25:00Z	Ryan	7		4		3	stability_prepsample109	46	2019-06-25T00:00:00Z										46		0	0	baseline	1	4	B	700157	FALSE	19.4173
P00450	sample_78_78	663954	sample	78	78	0_77	110819_stability_prepsample8-Sample003.mzML.gz_with_dscore_filtered.csv	sample_78	stability_prepsample8	F1	8	183	2019-05-09T13:34:00Z	Ryan	8		4		4	stability_prepsample183	4	2019-06-25T00:00:00Z										3		189	3.15	3_hours	2	4	B	663954	FALSE	19.3407
P00450	sample_79_79	691021	sample	79	79	0_78	110819_stability_prepsample9-Sample052.mzML.gz_with_dscore_filtered.csv	sample_79	stability_prepsample9	F1	9	150	2019-05-09T16:30:00Z	Ryan	9		4		3	stability_prepsample150	52	2019-06-25T00:00:00Z										52		365	6.08333	6_hours	3	4	B	691021	FALSE	19.3984
P00450	sample_8_8	566389	sample	8	8	0_7	110819_stability_prepsample12-Sample001.mzML.gz_with_dscore_filtered.csv	sample_8	stability_prepsample12	F1	12	157	2019-05-14T11:00:00Z	Ryan	12		4		4	stability_prepsample157	2	2019-06-25T00:00:00Z										1		7235	120.583	120_hours	6	4	B	566389	FALSE	19.1114
P00491	sample_10_10	58097	sample	10	10	0_9	110819_stability_prepsample13-Sample057.mzML.gz_with_dscore_filtered.csv	sample_10	stability_prepsample13	F1	13	130	2019-05-09T10:25:00Z	Dan	13		20		3	stability_prepsample130	57	2019-06-25T00:00:00Z										57		0	0	baseline	1	20	A	58097	FALSE	15.8262
P00491	sample_11_11	41617	sample	11	11	0_10	110819_stability_prepsample14-Sample034.mzML.gz_with_dscore_filtered.csv	sample_11	stability_prepsample14	F1	14	158	2019-05-09T13:36:00Z	Dan	14		20		4	stability_prepsample158	35	2019-06-25T00:00:00Z										34		191	3.18333	3_hours	2	20	A	41617	FALSE	15.3449
P00491	sample_13_13	48740	sample	13	13	0_12	110819_stability_prepsample15-Sample014.mzML.gz_with_dscore_filtered.csv	sample_13	stability_prepsample15	F1	15	149	2019-05-09T16:30:00Z	Dan	15		20		3	stability_prepsample149	15	2019-06-25T00:00:00Z										14		365	6.08333	6_hours	3	20	A	48740	FALSE	15.5728
P00491	sample_15_15		sample	15	15	0_14	110819_stability_prepsample16-Sample072.mzML.gz_with_dscore_filtered.csv	sample_15	stability_prepsample16	F1	16	134	2019-05-10T10:35:00Z	Dan	16		20		3	stability_prepsample134	72	2019-06-25T00:00:00Z										72		1450	24.1667	24_hours	4	20	A	64076	TRUE	15.9675
P00491	sample_17_17	49827	sample	17	17	0_16	110819_stability_prepsample17-Sample060.mzML.gz_with_dscore_filtered.csv	sample_17	stability_prepsample17	F1	17	122	2019-05-12T10:30:00Z	Dan	17		20		3	stability_prepsample122	60	2019-06-25T00:00:00Z										60		4325	72.0833	72_hours	5	20	A	49827	FALSE	15.6046
P00491	sample_18_18	95616	sample	18	18	0_17	110819_stability_prepsample18-Sample028.mzML.gz_with_dscore_filtered.csv	sample_18	stability_prepsample18	F1	18	165	2019-05-14T11:00:00Z	Dan	18		20		4	stability_prepsample165	29	2019-06-25T00:00:00Z										28		7235	120.583	120_hours	6	20	A	95616	FALSE	16.545
P00491	sample_19_19		sample	19	19	0_18	110819_stability_prepsample19-Sample066.mzML.gz_with_dscore_filtered.csv	sample_19	stability_prepsample19	F1	19	132	2019-05-09T10:31:00Z	Ryan	19		20		3	stability_prepsample132	66	2019-06-25T00:00:00Z										66		6	0.1	baseline	1	20	B	57951.5	TRUE	15.8226
P00491	sample_20_20		sample	20	20	0_19	110819_stability_prepsample1-Sample073.mzML.gz_with_dscore_filtered.csv	sample_20	stability_prepsample1	F1	1	170	2019-05-09T10:25:00Z	Dan	1		4		4	stability_prepsample170	73	2019-06-25T00:00:00Z										73		0	0	baseline	1	4	A	53177	TRUE	15.6985
P00491	sample_21_21	45834	sample	21	21	0_20	110819_stability_prepsample20-Sample004.mzML.gz_with_dscore_filtered.csv	sample_21	stability_prepsample20	F1	20	144	2019-05-09T13:36:00Z	Ryan	20		20	check order of 20 and 21	3	stability_prepsample144	5	2019-06-25T00:00:00Z										4		191	3.18333	3_hours	2	20	B	45834	FALSE	15.4841
P00491	sample_23_23	40159	sample	23	23	0_22	110819_stability_prepsample22-Sample026.mzML.gz_with_dscore_filtered.csv	sample_23	stability_prepsample22	F1	22	168	2019-05-10T10:35:00Z	Ryan	22		20		4	stability_prepsample168	27	2019-06-25T00:00:00Z										26		1450	24.1667	24_hours	4	20	B	40159	FALSE	15.2934
P00491	sample_24_24	33495	sample	24	24	0_23	110819_stability_prepsample23-Sample009.mzML.gz_with_dscore_filtered.csv	sample_24	stability_prepsample23	F1	23	143	2019-05-12T10:30:00Z	Ryan	23		20		3	stability_prepsample143	10	2019-06-25T00:00:00Z										9		4325	72.0833	72_hours	5	20	B	33495	FALSE	15.0317
P00491	sample_26_26	109180	sample	26	26	0_25	110819_stability_prepsample25-Sample064.mzML.gz_with_dscore_filtered.csv	sample_26	stability_prepsample25	F1	25	171	2019-05-09T10:31:00Z	Dan	25		36		4	stability_prepsample171	64	2019-06-25T00:00:00Z										64		6	0.1	baseline	1	36	A	109180	FALSE	16.7363
P00491	sample_27_27		sample	27	27	0_26	110819_stability_prepsample26-Sample077.mzML.gz_with_dscore_filtered.csv	sample_27	stability_prepsample26	F1	26	162	2019-05-09T13:42:00Z	Dan	26		36		4	stability_prepsample162	77	2019-06-25T00:00:00Z										77		197	3.28333	3_hours	2	36	A	46528	TRUE	15.5058
P00491	sample_28_28	44945	sample	28	28	0_27	110819_stability_prepsample27-Sample035.mzML.gz_with_dscore_filtered.csv	sample_28	stability_prepsample27	F1	27	176	2019-05-09T16:30:00Z	Dan	27		36		4	stability_prepsample176	36	2019-06-25T00:00:00Z										35		365	6.08333	6_hours	3	36	A	44945	FALSE	15.4559
P00491	sample_29_29	55092	sample	29	29	0_28	110819_stability_prepsample28-Sample019.mzML.gz_with_dscore_filtered.csv	sample_29	stability_prepsample28	F1	28	172	2019-05-10T10:35:00Z	Dan	28		36		4	stability_prepsample172	20	2019-06-25T00:00:00Z										19		1450	24.1667	24_hours	4	36	A	55092	FALSE	15.7496
P00491	sample_30_30	49087	sample	30	30	0_29	110819_stability_prepsample29-Sample045.mzML.gz_with_dscore_filtered.csv	sample_30	stability_prepsample29	F1	29	155	2019-05-12T10:30:00Z	Dan	29		36		4	stability_prepsample155	45	2019-06-25T00:00:00Z										45		4325	72.0833	72_hours	5	36	A	49087	FALSE	15.5831
P00491	sample_31_31	49171	sample	31	31	0_30	110819_stability_prepsample2-Sample055.mzML.gz_with_dscore_filtered.csv	sample_31	stability_prepsample2	F1	2	140	2019-05-09T13:34:00Z	Dan	2		4		3	stability_prepsample140	55	2019-06-25T00:00:00Z										55		189	3.15	3_hours	2	4	A	49171	FALSE	15.5855
P00491	sample_32_32	51117	sample	32	32	0_31	110819_stability_prepsample30-Sample074.mzML.gz_with_dscore_filtered.csv	sample_32	stability_prepsample30	F1	30	127	2019-05-14T11:00:00Z	Dan	30		36		3	stability_prepsample127	74	2019-06-25T00:00:00Z										74		7235	120.583	120_hours	6	36	A	51117	FALSE	15.6415
P00491	sample_33_33		sample	33	33	0_32	110819_stability_prepsample31-Sample065.mzML.gz_with_dscore_filtered.csv	sample_33	stability_prepsample31	F1	31	111	2019-05-09T10:31:00Z	Ryan	31		36		3	stability_prepsample111	65	2019-06-25T00:00:00Z										65		6	0.1	baseline	1	36	B	45669.5	TRUE	15.4789
P00491	sample_34_34	39604	sample	34	34	0_33	110819_stability_prepsample32-Sample056.mzML.gz_with_dscore_filtered.csv	sample_34	stability_prepsample32	F1	32	161	2019-05-09T13:42:00Z	Ryan	32		36		4	stability_prepsample161	56	2019-06-25T00:00:00Z										56		197	3.28333	3_hours	2	36	B	39604	FALSE	15.2734
P00491	sample_35_35		sample	35	35	0_34	110819_stability_prepsample33-Sample070.mzML.gz_with_dscore_filtered.csv	sample_35	stability_prepsample33	F1	33	123	2019-05-09T16:30:00Z	Ryan	33		36		3	stability_prepsample123	70	2019-06-25T00:00:00Z										70		365	6.08333	6_hours	3	36	B	59610.5	TRUE	15.8633
P00491	sample_36_36		sample	36	36	0_35	110819_stability_prepsample34-Sample071.mzML.gz_with_dscore_filtered.csv	sample_36	stability_prepsample34	F1	34	136	2019-05-10T10:35:00Z	Ryan	34		36		3	stability_prepsample136	71	2019-06-25T00:00:00Z										71		1450	24.1667	24_hours	4	36	B	63437	TRUE	15.953
P00491	sample_37_37	67919	sample	37	37	0_36	110819_stability_prepsample35-Sample027.mzML.gz_with_dscore_filtered.csv	sample_37	stability_prepsample35	F1	35	126	2019-05-12T10:30:00Z	Ryan	35		36		3	stability_prepsample126	28	2019-06-25T00:00:00Z										27		4325	72.0833	72_hours	5	36	B	67919	FALSE	16.0515
P00491	sample_38_38		sample	38	38	0_37	110819_stability_prepsample36-Sample044.mzML.gz_with_dscore_filtered.csv	sample_38	stability_prepsample36	F1	36	164	2019-05-09T10:25:00Z	Dan	36		4	check order of 36 and 37	4	stability_prepsample164	44	2019-06-25T00:00:00Z										44		0	0	baseline	1	4	A	51358.5	TRUE	15.6483
P00491	sample_39_39	81254	sample	39	39	0_38	110819_stability_prepsample37-Sample033.mzML.gz_with_dscore_filtered.csv	sample_39	stability_prepsample37	F1	36 (37 Dan)	182	2019-05-14T11:00:00Z	Ryan	37		36	check order of 36 and 37	4	stability_prepsample182	34	2019-06-25T00:00:00Z										33		7235	120.583	120_hours	6	36	B	81254	FALSE	16.3102
P00491	sample_4_4	39235	sample	4	4	0_3	110819_stability_prepsample10-Sample061.mzML.gz_with_dscore_filtered.csv	sample_4	stability_prepsample10	F1	10	179	2019-05-10T10:35:00Z	Ryan	10		4		4	stability_prepsample179	61	2019-06-25T00:00:00Z										61		1450	24.1667	24_hours	4	4	B	39235	FALSE	15.2599
P00491	sample_40_40	89399	sample	40	40	0_39	110819_stability_prepsample38-Sample037.mzML.gz_with_dscore_filtered.csv	sample_40	stability_prepsample38	F1	38	177	2019-05-09T13:34:00Z	Dan	38		4		4	stability_prepsample177	38	2019-06-25T00:00:00Z										37		189	3.15	3_hours	2	4	A	89399	FALSE	16.448
P00491	sample_41_41	101263	sample	41	41	0_40	110819_stability_prepsample39-Sample051.mzML.gz_with_dscore_filtered.csv	sample_41	stability_prepsample39	F1	39	115	2019-05-09T16:30:00Z	Dan	39		4		3	stability_prepsample115	51	2019-06-25T00:00:00Z										51		365	6.08333	6_hours	3	4	A	101263	FALSE	16.6277
P00491	sample_42_42	108683	sample	42	42	0_41	110819_stability_prepsample3-Sample007.mzML.gz_with_dscore_filtered.csv	sample_42	stability_prepsample3	F1	3	131	2019-05-09T16:30:00Z	Dan	3		4		3	stability_prepsample131	8	2019-06-25T00:00:00Z										7		365	6.08333	6_hours	3	4	A	108683	FALSE	16.7298
P00491	sample_43_43		sample	43	43	0_42	110819_stability_prepsample40-Sample050.mzML.gz_with_dscore_filtered.csv	sample_43	stability_prepsample40	F1	40	173	2019-05-10T10:35:00Z	Dan	40		4		4	stability_prepsample173	50	2019-06-25T00:00:00Z										50		1450	24.1667	24_hours	4	4	A	47016	TRUE	15.5209
P00491	sample_44_44	56971	sample	44	44	0_43	110819_stability_prepsample41-Sample031.mzML.gz_with_dscore_filtered.csv	sample_44	stability_prepsample41	F1	41	121	2019-05-12T10:30:00Z	Dan	41		4		3	stability_prepsample121	32	2019-06-25T00:00:00Z										31		4325	72.0833	72_hours	5	4	A	56971	FALSE	15.7979
P00491	sample_45_45	60811	sample	45	45	0_44	110819_stability_prepsample42-Sample024.mzML.gz_with_dscore_filtered.csv	sample_45	stability_prepsample42	F1	42	141	2019-05-14T11:00:00Z	Dan	42		4		3	stability_prepsample141	25	2019-06-25T00:00:00Z										24		7235	120.583	120_hours	6	4	A	60811	FALSE	15.892
P00491	sample_46_46	43395	sample	46	46	0_45	110819_stability_prepsample43-Sample068.mzML.gz_with_dscore_filtered.csv	sample_46	stability_prepsample43	F1	43	184	2019-05-09T10:25:00Z	Ryan	43		4		4	stability_prepsample184	68	2019-06-25T00:00:00Z										68		0	0	baseline	1	4	B	43395	FALSE	15.4052
P00491	sample_47_47		sample	47	47	0_46	110819_stability_prepsample44-Sample083.mzML.gz_with_dscore_filtered.csv	sample_47	stability_prepsample44	F1	44	163	2019-05-09T13:34:00Z	Ryan	44		4		4	stability_prepsample163	83	2019-06-25T00:00:00Z										83		189	3.15	3_hours	2	4	B	46644.5	TRUE	15.5094
P00491	sample_48_48	31621	sample	48	48	0_47	110819_stability_prepsample46-Sample058.mzML.gz_with_dscore_filtered.csv	sample_48	stability_prepsample46	F1	46	151	2019-05-10T10:35:00Z	Ryan	46		4		4	stability_prepsample151	58	2019-06-25T00:00:00Z										58		1450	24.1667	24_hours	4	4	B	31621	FALSE	14.9486
P00491	sample_49_49		sample	49	49	0_48	110819_stability_prepsample47-Sample076.mzML.gz_with_dscore_filtered.csv	sample_49	stability_prepsample47	F1	47	174	2019-05-12T10:30:00Z	Ryan	47		4		4	stability_prepsample174	76	2019-06-25T00:00:00Z										76		4325	72.0833	72_hours	5	4	B	50818	TRUE	15.6331
P00491	sample_51_51		sample	51	51	0_50	110819_stability_prepsample49-Sample047.mzML.gz_with_dscore_filtered.csv	sample_51	stability_prepsample49	F1	49	116	2019-05-09T10:25:00Z	Dan	49		20		3	stability_prepsample116	47	2019-06-25T00:00:00Z										47		0	0	baseline	1	20	A	66124.5	TRUE	16.0129
P00491	sample_52_52	66537	sample	52	52	0_51	110819_stability_prepsample4-Sample022.mzML.gz_with_dscore_filtered.csv	sample_52	stability_prepsample4	F1	4	166	2019-05-10T10:35:00Z	Dan	4		4		4	stability_prepsample166	23	2019-06-25T00:00:00Z										22		1450	24.1667	24_hours	4	4	A	66537	FALSE	16.0219
P00491	sample_53_53		sample	53	53	0_52	110819_stability_prepsample50-Sample081.mzML.gz_with_dscore_filtered.csv	sample_53	stability_prepsample50	F1	50	133	2019-05-09T13:36:00Z	Dan	50		20		3	stability_prepsample133	81	2019-06-25T00:00:00Z										81		191	3.18333	3_hours	2	20	A	74586.5	TRUE	16.1866
P00491	sample_54_54	44316	sample	54	54	0_53	110819_stability_prepsample51-Sample013.mzML.gz_with_dscore_filtered.csv	sample_54	stability_prepsample51	F1	51	148	2019-05-09T16:30:00Z	Dan	51		20		3	stability_prepsample148	14	2019-06-25T00:00:00Z										13		365	6.08333	6_hours	3	20	A	44316	FALSE	15.4355
P00491	sample_55_55	84907	sample	55	55	0_54	110819_stability_prepsample52-Sample020.mzML.gz_with_dscore_filtered.csv	sample_55	stability_prepsample52	F1	52	135	2019-05-10T10:35:00Z	Dan	52		20		3	stability_prepsample135	22	2019-06-25T00:00:00Z										20		1450	24.1667	24_hours	4	20	A	84907	FALSE	16.3736
P00491	sample_56_56		sample	56	56	0_55	110819_stability_prepsample53-Sample078.mzML.gz_with_dscore_filtered.csv	sample_56	stability_prepsample53	F1	53	154	2019-05-12T10:30:00Z	Dan	53		20		4	stability_prepsample154	78	2019-06-25T00:00:00Z										78		4325	72.0833	72_hours	5	20	A	47188	TRUE	15.5261
P00491	sample_57_57	73295	sample	57	57	0_56	110819_stability_prepsample54-Sample029.mzML.gz_with_dscore_filtered.csv	sample_57	stability_prepsample54	F1	54	175	2019-05-14T11:00:00Z	Dan	54		20		4	stability_prepsample175	30	2019-06-25T00:00:00Z										29		7235	120.583	120_hours	6	20	A	73295	FALSE	16.1614
P00491	sample_58_58		sample	58	58	0_57	110819_stability_prepsample55-Sample015.mzML.gz_with_dscore_filtered.csv	sample_58	stability_prepsample55	F1	55	169	2019-05-09T10:31:00Z	Ryan	55		20		4	stability_prepsample169	16	2019-06-25T00:00:00Z										15		6	0.1	baseline	1	20	B	46889	TRUE	15.517
P00491	sample_59_59		sample	59	59	0_58	110819_stability_prepsample56-Sample017.mzML.gz_with_dscore_filtered.csv	sample_59	stability_prepsample56	F1	56	110	2019-05-09T13:36:00Z	Ryan	56		20		3	stability_prepsample110	18	2019-06-25T00:00:00Z										17		191	3.18333	3_hours	2	20	B	55948.5	TRUE	15.7718
P00491	sample_6_6	42346	sample	6	6	0_5	110819_stability_prepsample11-Sample018.mzML.gz_with_dscore_filtered.csv	sample_6	stability_prepsample11	F1	11	107	2019-05-12T10:30:00Z	Ryan	11		4		3	stability_prepsample107	19	2019-06-25T00:00:00Z										18		4325	72.0833	72_hours	5	4	B	42346	FALSE	15.3699
P00491	sample_60_60	109060	sample	60	60	0_59	110819_stability_prepsample57-Sample002.mzML.gz_with_dscore_filtered.csv	sample_60	stability_prepsample57	F1	57	119	2019-05-09T16:30:00Z	Ryan	57		20		3	stability_prepsample119	3	2019-06-25T00:00:00Z										2		365	6.08333	6_hours	3	20	B	109060	FALSE	16.7348
P00491	sample_62_62		sample	62	62	0_61	110819_stability_prepsample59-Sample041.mzML.gz_with_dscore_filtered.csv	sample_62	stability_prepsample59	F1	59	125	2019-05-12T10:30:00Z	Ryan	59		20		3	stability_prepsample125	41	2019-06-25T00:00:00Z										41		4325	72.0833	72_hours	5	20	B	48913.5	TRUE	15.5779
P00491	sample_63_63	67341	sample	63	63	0_62	110819_stability_prepsample5-Sample006.mzML.gz_with_dscore_filtered.csv	sample_63	stability_prepsample5	F1	5	108	2019-05-12T10:30:00Z	Dan	5		4		3	stability_prepsample108	7	2019-06-25T00:00:00Z										6		4325	72.0833	72_hours	5	4	A	67341	FALSE	16.0392
P00491	sample_64_64		sample	64	64	0_63	110819_stability_prepsample60-Sample082.mzML.gz_with_dscore_filtered.csv	sample_64	stability_prepsample60	F1	60	159	2019-05-14T11:00:00Z	Ryan	60		20		4	stability_prepsample159	82	2019-06-25T00:00:00Z										82		7235	120.583	120_hours	6	20	B	52103	TRUE	15.6691
P00491	sample_65_65	78405	sample	65	65	0_64	110819_stability_prepsample61-Sample067.mzML.gz_with_dscore_filtered.csv	sample_65	stability_prepsample61	F1	61	180	2019-05-09T10:31:00Z	Dan	61		36		4	stability_prepsample180	67	2019-06-25T00:00:00Z										67		6	0.1	baseline	1	36	A	78405	FALSE	16.2587
P00491	sample_66_66	66186	sample	66	66	0_65	110819_stability_prepsample62-Sample023.mzML.gz_with_dscore_filtered.csv	sample_66	stability_prepsample62	F1	62	185	2019-05-09T13:42:00Z	Dan	62		36		4	stability_prepsample185	24	2019-06-25T00:00:00Z										23		197	3.28333	3_hours	2	36	A	66186	FALSE	16.0142
P00491	sample_67_67	52890	sample	67	67	0_66	110819_stability_prepsample63-Sample030.mzML.gz_with_dscore_filtered.csv	sample_67	stability_prepsample63	F1	63	129	2019-05-09T16:30:00Z	Dan	63		36		3	stability_prepsample129	31	2019-06-25T00:00:00Z										30		365	6.08333	6_hours	3	36	A	52890	FALSE	15.6907
P00491	sample_68_68	66063	sample	68	68	0_67	110819_stability_prepsample64-Sample025.mzML.gz_with_dscore_filtered.csv	sample_68	stability_prepsample64	F1	64	113	2019-05-10T10:35:00Z	Dan	64		36		3	stability_prepsample113	26	2019-06-25T00:00:00Z										25		1450	24.1667	24_hours	4	36	A	66063	FALSE	16.0116
P00491	sample_69_69	58410	sample	69	69	0_68	110819_stability_prepsample65-Sample011.mzML.gz_with_dscore_filtered.csv	sample_69	stability_prepsample65	F1	65	137	2019-05-12T10:30:00Z	Dan	65		36		3	stability_prepsample137	12	2019-06-25T00:00:00Z										11		4325	72.0833	72_hours	5	36	A	58410	FALSE	15.8339
P00491	sample_70_70	47944	sample	70	70	0_69	110819_stability_prepsample67-Sample036.mzML.gz_with_dscore_filtered.csv	sample_70	stability_prepsample67	F1	67	152	2019-05-09T10:31:00Z	Ryan	67		36		3	stability_prepsample152	37	2019-06-25T00:00:00Z										36		6	0.1	baseline	1	36	B	47944	FALSE	15.5491
P00491	sample_71_71	98345	sample	71	71	0_70	110819_stability_prepsample68-Sample010.mzML.gz_with_dscore_filtered.csv	sample_71	stability_prepsample68	F1	68	147	2019-05-09T13:42:00Z	Ryan	68		36		3	stability_prepsample147	11	2019-06-25T00:00:00Z										10		197	3.28333	3_hours	2	36	B	98345	FALSE	16.5856
P00491	sample_72_72	36562	sample	72	72	0_71	110819_stability_prepsample69-Sample032.mzML.gz_with_dscore_filtered.csv	sample_72	stability_prepsample69	F1	69	181	2019-05-09T16:30:00Z	Ryan	69		36		4	stability_prepsample181	33	2019-06-25T00:00:00Z										32		365	6.08333	6_hours	3	36	B	36562	FALSE	15.1581
P00491	sample_73_73	44549	sample	73	73	0_72	110819_stability_prepsample6-Sample012.mzML.gz_with_dscore_filtered.csv	sample_73	stability_prepsample6	F1	6	120	2019-05-14T11:00:00Z	Dan	6		4		3	stability_prepsample120	13	2019-06-25T00:00:00Z										12		7235	120.583	120_hours	6	4	A	44549	FALSE	15.4431
P00491	sample_74_74	81291	sample	74	74	0_73	110819_stability_prepsample70-Sample053.mzML.gz_with_dscore_filtered.csv	sample_74	stability_prepsample70	F1	70	112	2019-05-10T10:35:00Z	Ryan	70		36		3	stability_prepsample112	53	2019-06-25T00:00:00Z										53		1450	24.1667	24_hours	4	36	B	81291	FALSE	16.3108
P00491	sample_75_75		sample	75	75	0_74	110819_stability_prepsample71-Sample048.mzML.gz_with_dscore_filtered.csv	sample_75	stability_prepsample71	F1	71	138	2019-05-12T10:30:00Z	Ryan	71		36		3	stability_prepsample138	48	2019-06-25T00:00:00Z										48		4325	72.0833	72_hours	5	36	B	44747	TRUE	15.4495
P00491	sample_76_76		sample	76	76	0_75	110819_stability_prepsample72-Sample054.mzML.gz_with_dscore_filtered.csv	sample_76	stability_prepsample72	F1	72	114	2019-05-14T11:00:00Z	Ryan	72		36		3	stability_prepsample114	54	2019-06-25T00:00:00Z										54		7235	120.583	120_hours	6	36	B	44432.5	TRUE	15.4393
P00491	sample_77_77		sample	77	77	0_76	110819_stability_prepsample7-Sample046.mzML.gz_with_dscore_filtered.csv	sample_77	stability_prepsample7	F1	7	109	2019-05-09T10:25:00Z	Ryan	7		4		3	stability_prepsample109	46	2019-06-25T00:00:00Z										46		0	0	baseline	1	4	B	42870.5	TRUE	15.3877
P00491	sample_78_78	43185	sample	78	78	0_77	110819_stability_prepsample8-Sample003.mzML.gz_with_dscore_filtered.csv	sample_78	stability_prepsample8	F1	8	183	2019-05-09T13:34:00Z	Ryan	8		4		4	stability_prepsample183	4	2019-06-25T00:00:00Z										3		189	3.15	3_hours	2	4	B	43185	FALSE	15.3982
P00491	sample_79_79		sample	79	79	0_78	110819_stability_prepsample9-Sample052.mzML.gz_with_dscore_filtered.csv	sample_79	stability_prepsample9	F1	9	150	2019-05-09T16:30:00Z	Ryan	9		4		3	stability_prepsample150	52	2019-06-25T00:00:00Z										52		365	6.08333	6_hours	3	4	B	66300	TRUE	16.0167
P00491	sample_8_8	53692	sample	8	8	0_7	110819_stability_prepsample12-Sample001.mzML.gz_with_dscore_filtered.csv	sample_8	stability_prepsample12	F1	12	157	2019-05-14T11:00:00Z	Ryan	12		4		4	stability_prepsample157	2	2019-06-25T00:00:00Z										1		7235	120.583	120_hours	6	4	B	53692	FALSE	15.7124
P00558	sample_10_10	99980	sample	10	10	0_9	110819_stability_prepsample13-Sample057.mzML.gz_with_dscore_filtered.csv	sample_10	stability_prepsample13	F1	13	130	2019-05-09T10:25:00Z	Dan	13		20		3	stability_prepsample130	57	2019-06-25T00:00:00Z										57		0	0	baseline	1	20	A	99980	FALSE	16.6094
P00558	sample_11_11	30024	sample	11	11	0_10	110819_stability_prepsample14-Sample034.mzML.gz_with_dscore_filtered.csv	sample_11	stability_prepsample14	F1	14	158	2019-05-09T13:36:00Z	Dan	14		20		4	stability_prepsample158	35	2019-06-25T00:00:00Z										34		191	3.18333	3_hours	2	20	A	30024	FALSE	14.8738
P00558	sample_13_13	34807	sample	13	13	0_12	110819_stability_prepsample15-Sample014.mzML.gz_with_dscore_filtered.csv	sample_13	stability_prepsample15	F1	15	149	2019-05-09T16:30:00Z	Dan	15		20		3	stability_prepsample149	15	2019-06-25T00:00:00Z										14		365	6.08333	6_hours	3	20	A	34807	FALSE	15.0871
P00558	sample_15_15	28874	sample	15	15	0_14	110819_stability_prepsample16-Sample072.mzML.gz_with_dscore_filtered.csv	sample_15	stability_prepsample16	F1	16	134	2019-05-10T10:35:00Z	Dan	16		20		3	stability_prepsample134	72	2019-06-25T00:00:00Z										72		1450	24.1667	24_hours	4	20	A	28874	FALSE	14.8175
P00558	sample_17_17	36355	sample	17	17	0_16	110819_stability_prepsample17-Sample060.mzML.gz_with_dscore_filtered.csv	sample_17	stability_prepsample17	F1	17	122	2019-05-12T10:30:00Z	Dan	17		20		3	stability_prepsample122	60	2019-06-25T00:00:00Z										60		4325	72.0833	72_hours	5	20	A	36355	FALSE	15.1499
P00558	sample_18_18	19247	sample	18	18	0_17	110819_stability_prepsample18-Sample028.mzML.gz_with_dscore_filtered.csv	sample_18	stability_prepsample18	F1	18	165	2019-05-14T11:00:00Z	Dan	18		20		4	stability_prepsample165	29	2019-06-25T00:00:00Z										28		7235	120.583	120_hours	6	20	A	19247	FALSE	14.2323
P00558	sample_19_19	48753	sample	19	19	0_18	110819_stability_prepsample19-Sample066.mzML.gz_with_dscore_filtered.csv	sample_19	stability_prepsample19	F1	19	132	2019-05-09T10:31:00Z	Ryan	19		20		3	stability_prepsample132	66	2019-06-25T00:00:00Z										66		6	0.1	baseline	1	20	B	48753	FALSE	15.5732
P00558	sample_20_20	122661	sample	20	20	0_19	110819_stability_prepsample1-Sample073.mzML.gz_with_dscore_filtered.csv	sample_20	stability_prepsample1	F1	1	170	2019-05-09T10:25:00Z	Dan	1		4		4	stability_prepsample170	73	2019-06-25T00:00:00Z										73		0	0	baseline	1	4	A	122661	FALSE	16.9043
P00558	sample_21_21	50765	sample	21	21	0_20	110819_stability_prepsample20-Sample004.mzML.gz_with_dscore_filtered.csv	sample_21	stability_prepsample20	F1	20	144	2019-05-09T13:36:00Z	Ryan	20		20	check order of 20 and 21	3	stability_prepsample144	5	2019-06-25T00:00:00Z										4		191	3.18333	3_hours	2	20	B	50765	FALSE	15.6315
P00558	sample_23_23	23405	sample	23	23	0_22	110819_stability_prepsample22-Sample026.mzML.gz_with_dscore_filtered.csv	sample_23	stability_prepsample22	F1	22	168	2019-05-10T10:35:00Z	Ryan	22		20		4	stability_prepsample168	27	2019-06-25T00:00:00Z										26		1450	24.1667	24_hours	4	20	B	23405	FALSE	14.5145
P00558	sample_24_24	57279	sample	24	24	0_23	110819_stability_prepsample23-Sample009.mzML.gz_with_dscore_filtered.csv	sample_24	stability_prepsample23	F1	23	143	2019-05-12T10:30:00Z	Ryan	23		20		3	stability_prepsample143	10	2019-06-25T00:00:00Z										9		4325	72.0833	72_hours	5	20	B	57279	FALSE	15.8057
P00558	sample_26_26	115659	sample	26	26	0_25	110819_stability_prepsample25-Sample064.mzML.gz_with_dscore_filtered.csv	sample_26	stability_prepsample25	F1	25	171	2019-05-09T10:31:00Z	Dan	25		36		4	stability_prepsample171	64	2019-06-25T00:00:00Z										64		6	0.1	baseline	1	36	A	115659	FALSE	16.8195
P00558	sample_27_27		sample	27	27	0_26	110819_stability_prepsample26-Sample077.mzML.gz_with_dscore_filtered.csv	sample_27	stability_prepsample26	F1	26	162	2019-05-09T13:42:00Z	Dan	26		36		4	stability_prepsample162	77	2019-06-25T00:00:00Z										77		197	3.28333	3_hours	2	36	A	36484.5	TRUE	15.155
P00558	sample_28_28	25881	sample	28	28	0_27	110819_stability_prepsample27-Sample035.mzML.gz_with_dscore_filtered.csv	sample_28	stability_prepsample27	F1	27	176	2019-05-09T16:30:00Z	Dan	27		36		4	stability_prepsample176	36	2019-06-25T00:00:00Z										35		365	6.08333	6_hours	3	36	A	25881	FALSE	14.6596
P00558	sample_29_29	40807	sample	29	29	0_28	110819_stability_prepsample28-Sample019.mzML.gz_with_dscore_filtered.csv	sample_29	stability_prepsample28	F1	28	172	2019-05-10T10:35:00Z	Dan	28		36		4	stability_prepsample172	20	2019-06-25T00:00:00Z										19		1450	24.1667	24_hours	4	36	A	40807	FALSE	15.3165
P00558	sample_30_30	37842	sample	30	30	0_29	110819_stability_prepsample29-Sample045.mzML.gz_with_dscore_filtered.csv	sample_30	stability_prepsample29	F1	29	155	2019-05-12T10:30:00Z	Dan	29		36		4	stability_prepsample155	45	2019-06-25T00:00:00Z										45		4325	72.0833	72_hours	5	36	A	37842	FALSE	15.2077
P00558	sample_31_31	43776	sample	31	31	0_30	110819_stability_prepsample2-Sample055.mzML.gz_with_dscore_filtered.csv	sample_31	stability_prepsample2	F1	2	140	2019-05-09T13:34:00Z	Dan	2		4		3	stability_prepsample140	55	2019-06-25T00:00:00Z										55		189	3.15	3_hours	2	4	A	43776	FALSE	15.4179
P00558	sample_32_32	21257	sample	32	32	0_31	110819_stability_prepsample30-Sample074.mzML.gz_with_dscore_filtered.csv	sample_32	stability_prepsample30	F1	30	127	2019-05-14T11:00:00Z	Dan	30		36		3	stability_prepsample127	74	2019-06-25T00:00:00Z										74		7235	120.583	120_hours	6	36	A	21257	FALSE	14.3757
P00558	sample_33_33	59513	sample	33	33	0_32	110819_stability_prepsample31-Sample065.mzML.gz_with_dscore_filtered.csv	sample_33	stability_prepsample31	F1	31	111	2019-05-09T10:31:00Z	Ryan	31		36		3	stability_prepsample111	65	2019-06-25T00:00:00Z										65		6	0.1	baseline	1	36	B	59513	FALSE	15.8609
P00558	sample_34_34		sample	34	34	0_33	110819_stability_prepsample32-Sample056.mzML.gz_with_dscore_filtered.csv	sample_34	stability_prepsample32	F1	32	161	2019-05-09T13:42:00Z	Ryan	32		36		4	stability_prepsample161	56	2019-06-25T00:00:00Z										56		197	3.28333	3_hours	2	36	B	46874	TRUE	15.5165
P00558	sample_35_35	38162	sample	35	35	0_34	110819_stability_prepsample33-Sample070.mzML.gz_with_dscore_filtered.csv	sample_35	stability_prepsample33	F1	33	123	2019-05-09T16:30:00Z	Ryan	33		36		3	stability_prepsample123	70	2019-06-25T00:00:00Z										70		365	6.08333	6_hours	3	36	B	38162	FALSE	15.2198
P00558	sample_36_36	48219	sample	36	36	0_35	110819_stability_prepsample34-Sample071.mzML.gz_with_dscore_filtered.csv	sample_36	stability_prepsample34	F1	34	136	2019-05-10T10:35:00Z	Ryan	34		36		3	stability_prepsample136	71	2019-06-25T00:00:00Z										71		1450	24.1667	24_hours	4	36	B	48219	FALSE	15.5573
P00558	sample_37_37	78648	sample	37	37	0_36	110819_stability_prepsample35-Sample027.mzML.gz_with_dscore_filtered.csv	sample_37	stability_prepsample35	F1	35	126	2019-05-12T10:30:00Z	Ryan	35		36		3	stability_prepsample126	28	2019-06-25T00:00:00Z										27		4325	72.0833	72_hours	5	36	B	78648	FALSE	16.2631
P00558	sample_38_38		sample	38	38	0_37	110819_stability_prepsample36-Sample044.mzML.gz_with_dscore_filtered.csv	sample_38	stability_prepsample36	F1	36	164	2019-05-09T10:25:00Z	Dan	36		4	check order of 36 and 37	4	stability_prepsample164	44	2019-06-25T00:00:00Z										44		0	0	baseline	1	4	A	36191.5	TRUE	15.1434
P00558	sample_39_39	42987	sample	39	39	0_38	110819_stability_prepsample37-Sample033.mzML.gz_with_dscore_filtered.csv	sample_39	stability_prepsample37	F1	36 (37 Dan)	182	2019-05-14T11:00:00Z	Ryan	37		36	check order of 36 and 37	4	stability_prepsample182	34	2019-06-25T00:00:00Z										33		7235	120.583	120_hours	6	36	B	42987	FALSE	15.3916
P00558	sample_4_4	44134	sample	4	4	0_3	110819_stability_prepsample10-Sample061.mzML.gz_with_dscore_filtered.csv	sample_4	stability_prepsample10	F1	10	179	2019-05-10T10:35:00Z	Ryan	10		4		4	stability_prepsample179	61	2019-06-25T00:00:00Z										61		1450	24.1667	24_hours	4	4	B	44134	FALSE	15.4296
P00558	sample_40_40	54263	sample	40	40	0_39	110819_stability_prepsample38-Sample037.mzML.gz_with_dscore_filtered.csv	sample_40	stability_prepsample38	F1	38	177	2019-05-09T13:34:00Z	Dan	38		4		4	stability_prepsample177	38	2019-06-25T00:00:00Z										37		189	3.15	3_hours	2	4	A	54263	FALSE	15.7277
P00558	sample_41_41	53444	sample	41	41	0_40	110819_stability_prepsample39-Sample051.mzML.gz_with_dscore_filtered.csv	sample_41	stability_prepsample39	F1	39	115	2019-05-09T16:30:00Z	Dan	39		4		3	stability_prepsample115	51	2019-06-25T00:00:00Z										51		365	6.08333	6_hours	3	4	A	53444	FALSE	15.7057
P00558	sample_42_42	53769	sample	42	42	0_41	110819_stability_prepsample3-Sample007.mzML.gz_with_dscore_filtered.csv	sample_42	stability_prepsample3	F1	3	131	2019-05-09T16:30:00Z	Dan	3		4		3	stability_prepsample131	8	2019-06-25T00:00:00Z										7		365	6.08333	6_hours	3	4	A	53769	FALSE	15.7145
P00558	sample_43_43	36028	sample	43	43	0_42	110819_stability_prepsample40-Sample050.mzML.gz_with_dscore_filtered.csv	sample_43	stability_prepsample40	F1	40	173	2019-05-10T10:35:00Z	Dan	40		4		4	stability_prepsample173	50	2019-06-25T00:00:00Z										50		1450	24.1667	24_hours	4	4	A	36028	FALSE	15.1368
P00558	sample_44_44	39896	sample	44	44	0_43	110819_stability_prepsample41-Sample031.mzML.gz_with_dscore_filtered.csv	sample_44	stability_prepsample41	F1	41	121	2019-05-12T10:30:00Z	Dan	41		4		3	stability_prepsample121	32	2019-06-25T00:00:00Z										31		4325	72.0833	72_hours	5	4	A	39896	FALSE	15.284
P00558	sample_45_45	46409	sample	45	45	0_44	110819_stability_prepsample42-Sample024.mzML.gz_with_dscore_filtered.csv	sample_45	stability_prepsample42	F1	42	141	2019-05-14T11:00:00Z	Dan	42		4		3	stability_prepsample141	25	2019-06-25T00:00:00Z										24		7235	120.583	120_hours	6	4	A	46409	FALSE	15.5021
P00558	sample_46_46	95455	sample	46	46	0_45	110819_stability_prepsample43-Sample068.mzML.gz_with_dscore_filtered.csv	sample_46	stability_prepsample43	F1	43	184	2019-05-09T10:25:00Z	Ryan	43		4		4	stability_prepsample184	68	2019-06-25T00:00:00Z										68		0	0	baseline	1	4	B	95455	FALSE	16.5425
P00558	sample_47_47		sample	47	47	0_46	110819_stability_prepsample44-Sample083.mzML.gz_with_dscore_filtered.csv	sample_47	stability_prepsample44	F1	44	163	2019-05-09T13:34:00Z	Ryan	44		4		4	stability_prepsample163	83	2019-06-25T00:00:00Z										83		189	3.15	3_hours	2	4	B	36935	TRUE	15.1727
P00558	sample_48_48	15916	sample	48	48	0_47	110819_stability_prepsample46-Sample058.mzML.gz_with_dscore_filtered.csv	sample_48	stability_prepsample46	F1	46	151	2019-05-10T10:35:00Z	Ryan	46		4		4	stability_prepsample151	58	2019-06-25T00:00:00Z										58		1450	24.1667	24_hours	4	4	B	15916	FALSE	13.9582
P00558	sample_49_49	38200	sample	49	49	0_48	110819_stability_prepsample47-Sample076.mzML.gz_with_dscore_filtered.csv	sample_49	stability_prepsample47	F1	47	174	2019-05-12T10:30:00Z	Ryan	47		4		4	stability_prepsample174	76	2019-06-25T00:00:00Z										76		4325	72.0833	72_hours	5	4	B	38200	FALSE	15.2213
P00558	sample_51_51	48741	sample	51	51	0_50	110819_stability_prepsample49-Sample047.mzML.gz_with_dscore_filtered.csv	sample_51	stability_prepsample49	F1	49	116	2019-05-09T10:25:00Z	Dan	49		20		3	stability_prepsample116	47	2019-06-25T00:00:00Z										47		0	0	baseline	1	20	A	48741	FALSE	15.5728
P00558	sample_52_52	48307	sample	52	52	0_51	110819_stability_prepsample4-Sample022.mzML.gz_with_dscore_filtered.csv	sample_52	stability_prepsample4	F1	4	166	2019-05-10T10:35:00Z	Dan	4		4		4	stability_prepsample166	23	2019-06-25T00:00:00Z										22		1450	24.1667	24_hours	4	4	A	48307	FALSE	15.5599
P00558	sample_53_53	128842	sample	53	53	0_52	110819_stability_prepsample50-Sample081.mzML.gz_with_dscore_filtered.csv	sample_53	stability_prepsample50	F1	50	133	2019-05-09T13:36:00Z	Dan	50		20		3	stability_prepsample133	81	2019-06-25T00:00:00Z										81		191	3.18333	3_hours	2	20	A	128842	FALSE	16.9752
P00558	sample_54_54	18058	sample	54	54	0_53	110819_stability_prepsample51-Sample013.mzML.gz_with_dscore_filtered.csv	sample_54	stability_prepsample51	F1	51	148	2019-05-09T16:30:00Z	Dan	51		20		3	stability_prepsample148	14	2019-06-25T00:00:00Z										13		365	6.08333	6_hours	3	20	A	18058	FALSE	14.1404
P00558	sample_55_55	34300	sample	55	55	0_54	110819_stability_prepsample52-Sample020.mzML.gz_with_dscore_filtered.csv	sample_55	stability_prepsample52	F1	52	135	2019-05-10T10:35:00Z	Dan	52		20		3	stability_prepsample135	22	2019-06-25T00:00:00Z										20		1450	24.1667	24_hours	4	20	A	34300	FALSE	15.0659
P00558	sample_56_56		sample	56	56	0_55	110819_stability_prepsample53-Sample078.mzML.gz_with_dscore_filtered.csv	sample_56	stability_prepsample53	F1	53	154	2019-05-12T10:30:00Z	Dan	53		20		4	stability_prepsample154	78	2019-06-25T00:00:00Z										78		4325	72.0833	72_hours	5	20	A	40081	TRUE	15.2906
P00558	sample_57_57	15205	sample	57	57	0_56	110819_stability_prepsample54-Sample029.mzML.gz_with_dscore_filtered.csv	sample_57	stability_prepsample54	F1	54	175	2019-05-14T11:00:00Z	Dan	54		20		4	stability_prepsample175	30	2019-06-25T00:00:00Z										29		7235	120.583	120_hours	6	20	A	15205	FALSE	13.8923
P00558	sample_58_58	73105	sample	58	58	0_57	110819_stability_prepsample55-Sample015.mzML.gz_with_dscore_filtered.csv	sample_58	stability_prepsample55	F1	55	169	2019-05-09T10:31:00Z	Ryan	55		20		4	stability_prepsample169	16	2019-06-25T00:00:00Z										15		6	0.1	baseline	1	20	B	73105	FALSE	16.1577
P00558	sample_59_59	46902	sample	59	59	0_58	110819_stability_prepsample56-Sample017.mzML.gz_with_dscore_filtered.csv	sample_59	stability_prepsample56	F1	56	110	2019-05-09T13:36:00Z	Ryan	56		20		3	stability_prepsample110	18	2019-06-25T00:00:00Z										17		191	3.18333	3_hours	2	20	B	46902	FALSE	15.5174
P00558	sample_6_6	38907	sample	6	6	0_5	110819_stability_prepsample11-Sample018.mzML.gz_with_dscore_filtered.csv	sample_6	stability_prepsample11	F1	11	107	2019-05-12T10:30:00Z	Ryan	11		4		3	stability_prepsample107	19	2019-06-25T00:00:00Z										18		4325	72.0833	72_hours	5	4	B	38907	FALSE	15.2477
P00558	sample_60_60	110616	sample	60	60	0_59	110819_stability_prepsample57-Sample002.mzML.gz_with_dscore_filtered.csv	sample_60	stability_prepsample57	F1	57	119	2019-05-09T16:30:00Z	Ryan	57		20		3	stability_prepsample119	3	2019-06-25T00:00:00Z										2		365	6.08333	6_hours	3	20	B	110616	FALSE	16.7552
P00558	sample_62_62		sample	62	62	0_61	110819_stability_prepsample59-Sample041.mzML.gz_with_dscore_filtered.csv	sample_62	stability_prepsample59	F1	59	125	2019-05-12T10:30:00Z	Ryan	59		20		3	stability_prepsample125	41	2019-06-25T00:00:00Z										41		4325	72.0833	72_hours	5	20	B	35417.5	TRUE	15.1122
P00558	sample_63_63	49614	sample	63	63	0_62	110819_stability_prepsample5-Sample006.mzML.gz_with_dscore_filtered.csv	sample_63	stability_prepsample5	F1	5	108	2019-05-12T10:30:00Z	Dan	5		4		3	stability_prepsample108	7	2019-06-25T00:00:00Z										6		4325	72.0833	72_hours	5	4	A	49614	FALSE	15.5985
P00558	sample_64_64	25410	sample	64	64	0_63	110819_stability_prepsample60-Sample082.mzML.gz_with_dscore_filtered.csv	sample_64	stability_prepsample60	F1	60	159	2019-05-14T11:00:00Z	Ryan	60		20		4	stability_prepsample159	82	2019-06-25T00:00:00Z										82		7235	120.583	120_hours	6	20	B	25410	FALSE	14.6331
P00558	sample_65_65	63167	sample	65	65	0_64	110819_stability_prepsample61-Sample067.mzML.gz_with_dscore_filtered.csv	sample_65	stability_prepsample61	F1	61	180	2019-05-09T10:31:00Z	Dan	61		36		4	stability_prepsample180	67	2019-06-25T00:00:00Z										67		6	0.1	baseline	1	36	A	63167	FALSE	15.9469
P00558	sample_66_66	48647	sample	66	66	0_65	110819_stability_prepsample62-Sample023.mzML.gz_with_dscore_filtered.csv	sample_66	stability_prepsample62	F1	62	185	2019-05-09T13:42:00Z	Dan	62		36		4	stability_prepsample185	24	2019-06-25T00:00:00Z										23		197	3.28333	3_hours	2	36	A	48647	FALSE	15.5701
P00558	sample_67_67	29010	sample	67	67	0_66	110819_stability_prepsample63-Sample030.mzML.gz_with_dscore_filtered.csv	sample_67	stability_prepsample63	F1	63	129	2019-05-09T16:30:00Z	Dan	63		36		3	stability_prepsample129	31	2019-06-25T00:00:00Z										30		365	6.08333	6_hours	3	36	A	29010	FALSE	14.8243
P00558	sample_68_68	44005	sample	68	68	0_67	110819_stability_prepsample64-Sample025.mzML.gz_with_dscore_filtered.csv	sample_68	stability_prepsample64	F1	64	113	2019-05-10T10:35:00Z	Dan	64		36		3	stability_prepsample113	26	2019-06-25T00:00:00Z										25		1450	24.1667	24_hours	4	36	A	44005	FALSE	15.4254
P00558	sample_69_69	36909	sample	69	69	0_68	110819_stability_prepsample65-Sample011.mzML.gz_with_dscore_filtered.csv	sample_69	stability_prepsample65	F1	65	137	2019-05-12T10:30:00Z	Dan	65		36		3	stability_prepsample137	12	2019-06-25T00:00:00Z										11		4325	72.0833	72_hours	5	36	A	36909	FALSE	15.1717
P00558	sample_70_70	51067	sample	70	70	0_69	110819_stability_prepsample67-Sample036.mzML.gz_with_dscore_filtered.csv	sample_70	stability_prepsample67	F1	67	152	2019-05-09T10:31:00Z	Ryan	67		36		3	stability_prepsample152	37	2019-06-25T00:00:00Z										36		6	0.1	baseline	1	36	B	51067	FALSE	15.6401
P00558	sample_71_71	60374	sample	71	71	0_70	110819_stability_prepsample68-Sample010.mzML.gz_with_dscore_filtered.csv	sample_71	stability_prepsample68	F1	68	147	2019-05-09T13:42:00Z	Ryan	68		36		3	stability_prepsample147	11	2019-06-25T00:00:00Z										10		197	3.28333	3_hours	2	36	B	60374	FALSE	15.8816
P00558	sample_72_72	34810	sample	72	72	0_71	110819_stability_prepsample69-Sample032.mzML.gz_with_dscore_filtered.csv	sample_72	stability_prepsample69	F1	69	181	2019-05-09T16:30:00Z	Ryan	69		36		4	stability_prepsample181	33	2019-06-25T00:00:00Z										32		365	6.08333	6_hours	3	36	B	34810	FALSE	15.0872
P00558	sample_73_73	115707	sample	73	73	0_72	110819_stability_prepsample6-Sample012.mzML.gz_with_dscore_filtered.csv	sample_73	stability_prepsample6	F1	6	120	2019-05-14T11:00:00Z	Dan	6		4		3	stability_prepsample120	13	2019-06-25T00:00:00Z										12		7235	120.583	120_hours	6	4	A	115707	FALSE	16.8201
P00558	sample_74_74	40449	sample	74	74	0_73	110819_stability_prepsample70-Sample053.mzML.gz_with_dscore_filtered.csv	sample_74	stability_prepsample70	F1	70	112	2019-05-10T10:35:00Z	Ryan	70		36		3	stability_prepsample112	53	2019-06-25T00:00:00Z										53		1450	24.1667	24_hours	4	36	B	40449	FALSE	15.3038
P00558	sample_75_75		sample	75	75	0_74	110819_stability_prepsample71-Sample048.mzML.gz_with_dscore_filtered.csv	sample_75	stability_prepsample71	F1	71	138	2019-05-12T10:30:00Z	Ryan	71		36		3	stability_prepsample138	48	2019-06-25T00:00:00Z										48		4325	72.0833	72_hours	5	36	B	38002	TRUE	15.2138
P00558	sample_76_76		sample	76	76	0_75	110819_stability_prepsample72-Sample054.mzML.gz_with_dscore_filtered.csv	sample_76	stability_prepsample72	F1	72	114	2019-05-14T11:00:00Z	Ryan	72		36		3	stability_prepsample114	54	2019-06-25T00:00:00Z										54		7235	120.583	120_hours	6	36	B	37095	TRUE	15.1789
P00558	sample_77_77	30834	sample	77	77	0_76	110819_stability_prepsample7-Sample046.mzML.gz_with_dscore_filtered.csv	sample_77	stability_prepsample7	F1	7	109	2019-05-09T10:25:00Z	Ryan	7		4		3	stability_prepsample109	46	2019-06-25T00:00:00Z										46		0	0	baseline	1	4	B	30834	FALSE	14.9122
P00558	sample_78_78	58685	sample	78	78	0_77	110819_stability_prepsample8-Sample003.mzML.gz_with_dscore_filtered.csv	sample_78	stability_prepsample8	F1	8	183	2019-05-09T13:34:00Z	Ryan	8		4		4	stability_prepsample183	4	2019-06-25T00:00:00Z										3		189	3.15	3_hours	2	4	B	58685	FALSE	15.8407
P00558	sample_79_79	72777	sample	79	79	0_78	110819_stability_prepsample9-Sample052.mzML.gz_with_dscore_filtered.csv	sample_79	stability_prepsample9	F1	9	150	2019-05-09T16:30:00Z	Ryan	9		4		3	stability_prepsample150	52	2019-06-25T00:00:00Z										52		365	6.08333	6_hours	3	4	B	72777	FALSE	16.1512
P00558	sample_8_8	56587	sample	8	8	0_7	110819_stability_prepsample12-Sample001.mzML.gz_with_dscore_filtered.csv	sample_8	stability_prepsample12	F1	12	157	2019-05-14T11:00:00Z	Ryan	12		4		4	stability_prepsample157	2	2019-06-25T00:00:00Z										1		7235	120.583	120_hours	6	4	B	56587	FALSE	15.7882
P00568	sample_10_10	44577	sample	10	10	0_9	110819_stability_prepsample13-Sample057.mzML.gz_with_dscore_filtered.csv	sample_10	stability_prepsample13	F1	13	130	2019-05-09T10:25:00Z	Dan	13		20		3	stability_prepsample130	57	2019-06-25T00:00:00Z										57		0	0	baseline	1	20	A	44577	FALSE	15.444
P00568	sample_11_11	35837	sample	11	11	0_10	110819_stability_prepsample14-Sample034.mzML.gz_with_dscore_filtered.csv	sample_11	stability_prepsample14	F1	14	158	2019-05-09T13:36:00Z	Dan	14		20		4	stability_prepsample158	35	2019-06-25T00:00:00Z										34		191	3.18333	3_hours	2	20	A	35837	FALSE	15.1292
P00568	sample_13_13	40819	sample	13	13	0_12	110819_stability_prepsample15-Sample014.mzML.gz_with_dscore_filtered.csv	sample_13	stability_prepsample15	F1	15	149	2019-05-09T16:30:00Z	Dan	15		20		3	stability_prepsample149	15	2019-06-25T00:00:00Z										14		365	6.08333	6_hours	3	20	A	40819	FALSE	15.317
P00568	sample_15_15	60694	sample	15	15	0_14	110819_stability_prepsample16-Sample072.mzML.gz_with_dscore_filtered.csv	sample_15	stability_prepsample16	F1	16	134	2019-05-10T10:35:00Z	Dan	16		20		3	stability_prepsample134	72	2019-06-25T00:00:00Z										72		1450	24.1667	24_hours	4	20	A	60694	FALSE	15.8893
P00568	sample_17_17	35172	sample	17	17	0_16	110819_stability_prepsample17-Sample060.mzML.gz_with_dscore_filtered.csv	sample_17	stability_prepsample17	F1	17	122	2019-05-12T10:30:00Z	Dan	17		20		3	stability_prepsample122	60	2019-06-25T00:00:00Z										60		4325	72.0833	72_hours	5	20	A	35172	FALSE	15.1021
P00568	sample_18_18	104342	sample	18	18	0_17	110819_stability_prepsample18-Sample028.mzML.gz_with_dscore_filtered.csv	sample_18	stability_prepsample18	F1	18	165	2019-05-14T11:00:00Z	Dan	18		20		4	stability_prepsample165	29	2019-06-25T00:00:00Z										28		7235	120.583	120_hours	6	20	A	104342	FALSE	16.671
P00568	sample_19_19	44207	sample	19	19	0_18	110819_stability_prepsample19-Sample066.mzML.gz_with_dscore_filtered.csv	sample_19	stability_prepsample19	F1	19	132	2019-05-09T10:31:00Z	Ryan	19		20		3	stability_prepsample132	66	2019-06-25T00:00:00Z										66		6	0.1	baseline	1	20	B	44207	FALSE	15.432
P00568	sample_20_20	74339	sample	20	20	0_19	110819_stability_prepsample1-Sample073.mzML.gz_with_dscore_filtered.csv	sample_20	stability_prepsample1	F1	1	170	2019-05-09T10:25:00Z	Dan	1		4		4	stability_prepsample170	73	2019-06-25T00:00:00Z										73		0	0	baseline	1	4	A	74339	FALSE	16.1818
P00568	sample_21_21	124587	sample	21	21	0_20	110819_stability_prepsample20-Sample004.mzML.gz_with_dscore_filtered.csv	sample_21	stability_prepsample20	F1	20	144	2019-05-09T13:36:00Z	Ryan	20		20	check order of 20 and 21	3	stability_prepsample144	5	2019-06-25T00:00:00Z										4		191	3.18333	3_hours	2	20	B	124587	FALSE	16.9268
P00568	sample_23_23	146767	sample	23	23	0_22	110819_stability_prepsample22-Sample026.mzML.gz_with_dscore_filtered.csv	sample_23	stability_prepsample22	F1	22	168	2019-05-10T10:35:00Z	Ryan	22		20		4	stability_prepsample168	27	2019-06-25T00:00:00Z										26		1450	24.1667	24_hours	4	20	B	146767	FALSE	17.1632
P00568	sample_24_24	46319	sample	24	24	0_23	110819_stability_prepsample23-Sample009.mzML.gz_with_dscore_filtered.csv	sample_24	stability_prepsample23	F1	23	143	2019-05-12T10:30:00Z	Ryan	23		20		3	stability_prepsample143	10	2019-06-25T00:00:00Z										9		4325	72.0833	72_hours	5	20	B	46319	FALSE	15.4993
P00568	sample_26_26	63572	sample	26	26	0_25	110819_stability_prepsample25-Sample064.mzML.gz_with_dscore_filtered.csv	sample_26	stability_prepsample25	F1	25	171	2019-05-09T10:31:00Z	Dan	25		36		4	stability_prepsample171	64	2019-06-25T00:00:00Z										64		6	0.1	baseline	1	36	A	63572	FALSE	15.9561
P00568	sample_27_27	38938	sample	27	27	0_26	110819_stability_prepsample26-Sample077.mzML.gz_with_dscore_filtered.csv	sample_27	stability_prepsample26	F1	26	162	2019-05-09T13:42:00Z	Dan	26		36		4	stability_prepsample162	77	2019-06-25T00:00:00Z										77		197	3.28333	3_hours	2	36	A	38938	FALSE	15.2489
P00568	sample_28_28	34104	sample	28	28	0_27	110819_stability_prepsample27-Sample035.mzML.gz_with_dscore_filtered.csv	sample_28	stability_prepsample27	F1	27	176	2019-05-09T16:30:00Z	Dan	27		36		4	stability_prepsample176	36	2019-06-25T00:00:00Z										35		365	6.08333	6_hours	3	36	A	34104	FALSE	15.0577
P00568	sample_29_29	62339	sample	29	29	0_28	110819_stability_prepsample28-Sample019.mzML.gz_with_dscore_filtered.csv	sample_29	stability_prepsample28	F1	28	172	2019-05-10T10:35:00Z	Dan	28		36		4	stability_prepsample172	20	2019-06-25T00:00:00Z										19		1450	24.1667	24_hours	4	36	A	62339	FALSE	15.9278
P00568	sample_30_30	53380	sample	30	30	0_29	110819_stability_prepsample29-Sample045.mzML.gz_with_dscore_filtered.csv	sample_30	stability_prepsample29	F1	29	155	2019-05-12T10:30:00Z	Dan	29		36		4	stability_prepsample155	45	2019-06-25T00:00:00Z										45		4325	72.0833	72_hours	5	36	A	53380	FALSE	15.704
P00568	sample_31_31	40336	sample	31	31	0_30	110819_stability_prepsample2-Sample055.mzML.gz_with_dscore_filtered.csv	sample_31	stability_prepsample2	F1	2	140	2019-05-09T13:34:00Z	Dan	2		4		3	stability_prepsample140	55	2019-06-25T00:00:00Z										55		189	3.15	3_hours	2	4	A	40336	FALSE	15.2998
P00568	sample_32_32	53826	sample	32	32	0_31	110819_stability_prepsample30-Sample074.mzML.gz_with_dscore_filtered.csv	sample_32	stability_prepsample30	F1	30	127	2019-05-14T11:00:00Z	Dan	30		36		3	stability_prepsample127	74	2019-06-25T00:00:00Z										74		7235	120.583	120_hours	6	36	A	53826	FALSE	15.716
P00568	sample_33_33	42093	sample	33	33	0_32	110819_stability_prepsample31-Sample065.mzML.gz_with_dscore_filtered.csv	sample_33	stability_prepsample31	F1	31	111	2019-05-09T10:31:00Z	Ryan	31		36		3	stability_prepsample111	65	2019-06-25T00:00:00Z										65		6	0.1	baseline	1	36	B	42093	FALSE	15.3613
P00568	sample_34_34	85545	sample	34	34	0_33	110819_stability_prepsample32-Sample056.mzML.gz_with_dscore_filtered.csv	sample_34	stability_prepsample32	F1	32	161	2019-05-09T13:42:00Z	Ryan	32		36		4	stability_prepsample161	56	2019-06-25T00:00:00Z										56		197	3.28333	3_hours	2	36	B	85545	FALSE	16.3844
P00568	sample_35_35	76913	sample	35	35	0_34	110819_stability_prepsample33-Sample070.mzML.gz_with_dscore_filtered.csv	sample_35	stability_prepsample33	F1	33	123	2019-05-09T16:30:00Z	Ryan	33		36		3	stability_prepsample123	70	2019-06-25T00:00:00Z										70		365	6.08333	6_hours	3	36	B	76913	FALSE	16.2309
P00568	sample_36_36	118334	sample	36	36	0_35	110819_stability_prepsample34-Sample071.mzML.gz_with_dscore_filtered.csv	sample_36	stability_prepsample34	F1	34	136	2019-05-10T10:35:00Z	Ryan	34		36		3	stability_prepsample136	71	2019-06-25T00:00:00Z										71		1450	24.1667	24_hours	4	36	B	118334	FALSE	16.8525
P00568	sample_37_37	60603	sample	37	37	0_36	110819_stability_prepsample35-Sample027.mzML.gz_with_dscore_filtered.csv	sample_37	stability_prepsample35	F1	35	126	2019-05-12T10:30:00Z	Ryan	35		36		3	stability_prepsample126	28	2019-06-25T00:00:00Z										27		4325	72.0833	72_hours	5	36	B	60603	FALSE	15.8871
P00568	sample_38_38	45090	sample	38	38	0_37	110819_stability_prepsample36-Sample044.mzML.gz_with_dscore_filtered.csv	sample_38	stability_prepsample36	F1	36	164	2019-05-09T10:25:00Z	Dan	36		4	check order of 36 and 37	4	stability_prepsample164	44	2019-06-25T00:00:00Z										44		0	0	baseline	1	4	A	45090	FALSE	15.4605
P00568	sample_39_39	198042	sample	39	39	0_38	110819_stability_prepsample37-Sample033.mzML.gz_with_dscore_filtered.csv	sample_39	stability_prepsample37	F1	36 (37 Dan)	182	2019-05-14T11:00:00Z	Ryan	37		36	check order of 36 and 37	4	stability_prepsample182	34	2019-06-25T00:00:00Z										33		7235	120.583	120_hours	6	36	B	198042	FALSE	17.5954
P00568	sample_4_4	40454	sample	4	4	0_3	110819_stability_prepsample10-Sample061.mzML.gz_with_dscore_filtered.csv	sample_4	stability_prepsample10	F1	10	179	2019-05-10T10:35:00Z	Ryan	10		4		4	stability_prepsample179	61	2019-06-25T00:00:00Z										61		1450	24.1667	24_hours	4	4	B	40454	FALSE	15.304
P00568	sample_40_40	54198	sample	40	40	0_39	110819_stability_prepsample38-Sample037.mzML.gz_with_dscore_filtered.csv	sample_40	stability_prepsample38	F1	38	177	2019-05-09T13:34:00Z	Dan	38		4		4	stability_prepsample177	38	2019-06-25T00:00:00Z										37		189	3.15	3_hours	2	4	A	54198	FALSE	15.726
P00568	sample_41_41	37272	sample	41	41	0_40	110819_stability_prepsample39-Sample051.mzML.gz_with_dscore_filtered.csv	sample_41	stability_prepsample39	F1	39	115	2019-05-09T16:30:00Z	Dan	39		4		3	stability_prepsample115	51	2019-06-25T00:00:00Z										51		365	6.08333	6_hours	3	4	A	37272	FALSE	15.1858
P00568	sample_42_42	126798	sample	42	42	0_41	110819_stability_prepsample3-Sample007.mzML.gz_with_dscore_filtered.csv	sample_42	stability_prepsample3	F1	3	131	2019-05-09T16:30:00Z	Dan	3		4		3	stability_prepsample131	8	2019-06-25T00:00:00Z										7		365	6.08333	6_hours	3	4	A	126798	FALSE	16.9522
P00568	sample_43_43	29842	sample	43	43	0_42	110819_stability_prepsample40-Sample050.mzML.gz_with_dscore_filtered.csv	sample_43	stability_prepsample40	F1	40	173	2019-05-10T10:35:00Z	Dan	40		4		4	stability_prepsample173	50	2019-06-25T00:00:00Z										50		1450	24.1667	24_hours	4	4	A	29842	FALSE	14.8651
P00568	sample_44_44	110532	sample	44	44	0_43	110819_stability_prepsample41-Sample031.mzML.gz_with_dscore_filtered.csv	sample_44	stability_prepsample41	F1	41	121	2019-05-12T10:30:00Z	Dan	41		4		3	stability_prepsample121	32	2019-06-25T00:00:00Z										31		4325	72.0833	72_hours	5	4	A	110532	FALSE	16.7541
P00568	sample_45_45	76415	sample	45	45	0_44	110819_stability_prepsample42-Sample024.mzML.gz_with_dscore_filtered.csv	sample_45	stability_prepsample42	F1	42	141	2019-05-14T11:00:00Z	Dan	42		4		3	stability_prepsample141	25	2019-06-25T00:00:00Z										24		7235	120.583	120_hours	6	4	A	76415	FALSE	16.2216
P00568	sample_46_46	83211	sample	46	46	0_45	110819_stability_prepsample43-Sample068.mzML.gz_with_dscore_filtered.csv	sample_46	stability_prepsample43	F1	43	184	2019-05-09T10:25:00Z	Ryan	43		4		4	stability_prepsample184	68	2019-06-25T00:00:00Z										68		0	0	baseline	1	4	B	83211	FALSE	16.3445
P00568	sample_47_47	124842	sample	47	47	0_46	110819_stability_prepsample44-Sample083.mzML.gz_with_dscore_filtered.csv	sample_47	stability_prepsample44	F1	44	163	2019-05-09T13:34:00Z	Ryan	44		4		4	stability_prepsample163	83	2019-06-25T00:00:00Z										83		189	3.15	3_hours	2	4	B	124842	FALSE	16.9297
P00568	sample_48_48	61108	sample	48	48	0_47	110819_stability_prepsample46-Sample058.mzML.gz_with_dscore_filtered.csv	sample_48	stability_prepsample46	F1	46	151	2019-05-10T10:35:00Z	Ryan	46		4		4	stability_prepsample151	58	2019-06-25T00:00:00Z										58		1450	24.1667	24_hours	4	4	B	61108	FALSE	15.8991
P00568	sample_49_49	139536	sample	49	49	0_48	110819_stability_prepsample47-Sample076.mzML.gz_with_dscore_filtered.csv	sample_49	stability_prepsample47	F1	47	174	2019-05-12T10:30:00Z	Ryan	47		4		4	stability_prepsample174	76	2019-06-25T00:00:00Z										76		4325	72.0833	72_hours	5	4	B	139536	FALSE	17.0903
P00568	sample_51_51	45912	sample	51	51	0_50	110819_stability_prepsample49-Sample047.mzML.gz_with_dscore_filtered.csv	sample_51	stability_prepsample49	F1	49	116	2019-05-09T10:25:00Z	Dan	49		20		3	stability_prepsample116	47	2019-06-25T00:00:00Z										47		0	0	baseline	1	20	A	45912	FALSE	15.4866
P00568	sample_52_52	72209	sample	52	52	0_51	110819_stability_prepsample4-Sample022.mzML.gz_with_dscore_filtered.csv	sample_52	stability_prepsample4	F1	4	166	2019-05-10T10:35:00Z	Dan	4		4		4	stability_prepsample166	23	2019-06-25T00:00:00Z										22		1450	24.1667	24_hours	4	4	A	72209	FALSE	16.1399
P00568	sample_53_53	50011	sample	53	53	0_52	110819_stability_prepsample50-Sample081.mzML.gz_with_dscore_filtered.csv	sample_53	stability_prepsample50	F1	50	133	2019-05-09T13:36:00Z	Dan	50		20		3	stability_prepsample133	81	2019-06-25T00:00:00Z										81		191	3.18333	3_hours	2	20	A	50011	FALSE	15.61
P00568	sample_54_54	23897	sample	54	54	0_53	110819_stability_prepsample51-Sample013.mzML.gz_with_dscore_filtered.csv	sample_54	stability_prepsample51	F1	51	148	2019-05-09T16:30:00Z	Dan	51		20		3	stability_prepsample148	14	2019-06-25T00:00:00Z										13		365	6.08333	6_hours	3	20	A	23897	FALSE	14.5445
P00568	sample_55_55	74776	sample	55	55	0_54	110819_stability_prepsample52-Sample020.mzML.gz_with_dscore_filtered.csv	sample_55	stability_prepsample52	F1	52	135	2019-05-10T10:35:00Z	Dan	52		20		3	stability_prepsample135	22	2019-06-25T00:00:00Z										20		1450	24.1667	24_hours	4	20	A	74776	FALSE	16.1903
P00568	sample_56_56	27984	sample	56	56	0_55	110819_stability_prepsample53-Sample078.mzML.gz_with_dscore_filtered.csv	sample_56	stability_prepsample53	F1	53	154	2019-05-12T10:30:00Z	Dan	53		20		4	stability_prepsample154	78	2019-06-25T00:00:00Z										78		4325	72.0833	72_hours	5	20	A	27984	FALSE	14.7723
P00568	sample_57_57	102084	sample	57	57	0_56	110819_stability_prepsample54-Sample029.mzML.gz_with_dscore_filtered.csv	sample_57	stability_prepsample54	F1	54	175	2019-05-14T11:00:00Z	Dan	54		20		4	stability_prepsample175	30	2019-06-25T00:00:00Z										29		7235	120.583	120_hours	6	20	A	102084	FALSE	16.6394
P00568	sample_58_58	88660	sample	58	58	0_57	110819_stability_prepsample55-Sample015.mzML.gz_with_dscore_filtered.csv	sample_58	stability_prepsample55	F1	55	169	2019-05-09T10:31:00Z	Ryan	55		20		4	stability_prepsample169	16	2019-06-25T00:00:00Z										15		6	0.1	baseline	1	20	B	88660	FALSE	16.436
P00568	sample_59_59	144320	sample	59	59	0_58	110819_stability_prepsample56-Sample017.mzML.gz_with_dscore_filtered.csv	sample_59	stability_prepsample56	F1	56	110	2019-05-09T13:36:00Z	Ryan	56		20		3	stability_prepsample110	18	2019-06-25T00:00:00Z										17		191	3.18333	3_hours	2	20	B	144320	FALSE	17.1389
P00568	sample_6_6	134543	sample	6	6	0_5	110819_stability_prepsample11-Sample018.mzML.gz_with_dscore_filtered.csv	sample_6	stability_prepsample11	F1	11	107	2019-05-12T10:30:00Z	Ryan	11		4		3	stability_prepsample107	19	2019-06-25T00:00:00Z										18		4325	72.0833	72_hours	5	4	B	134543	FALSE	17.0377
P00568	sample_60_60	186794	sample	60	60	0_59	110819_stability_prepsample57-Sample002.mzML.gz_with_dscore_filtered.csv	sample_60	stability_prepsample57	F1	57	119	2019-05-09T16:30:00Z	Ryan	57		20		3	stability_prepsample119	3	2019-06-25T00:00:00Z										2		365	6.08333	6_hours	3	20	B	186794	FALSE	17.5111
P00568	sample_62_62	83483	sample	62	62	0_61	110819_stability_prepsample59-Sample041.mzML.gz_with_dscore_filtered.csv	sample_62	stability_prepsample59	F1	59	125	2019-05-12T10:30:00Z	Ryan	59		20		3	stability_prepsample125	41	2019-06-25T00:00:00Z										41		4325	72.0833	72_hours	5	20	B	83483	FALSE	16.3492
P00568	sample_63_63	49804	sample	63	63	0_62	110819_stability_prepsample5-Sample006.mzML.gz_with_dscore_filtered.csv	sample_63	stability_prepsample5	F1	5	108	2019-05-12T10:30:00Z	Dan	5		4		3	stability_prepsample108	7	2019-06-25T00:00:00Z										6		4325	72.0833	72_hours	5	4	A	49804	FALSE	15.604
P00568	sample_64_64	37629	sample	64	64	0_63	110819_stability_prepsample60-Sample082.mzML.gz_with_dscore_filtered.csv	sample_64	stability_prepsample60	F1	60	159	2019-05-14T11:00:00Z	Ryan	60		20		4	stability_prepsample159	82	2019-06-25T00:00:00Z										82		7235	120.583	120_hours	6	20	B	37629	FALSE	15.1996
P00568	sample_65_65	50736	sample	65	65	0_64	110819_stability_prepsample61-Sample067.mzML.gz_with_dscore_filtered.csv	sample_65	stability_prepsample61	F1	61	180	2019-05-09T10:31:00Z	Dan	61		36		4	stability_prepsample180	67	2019-06-25T00:00:00Z										67		6	0.1	baseline	1	36	A	50736	FALSE	15.6307
P00568	sample_66_66	81654	sample	66	66	0_65	110819_stability_prepsample62-Sample023.mzML.gz_with_dscore_filtered.csv	sample_66	stability_prepsample62	F1	62	185	2019-05-09T13:42:00Z	Dan	62		36		4	stability_prepsample185	24	2019-06-25T00:00:00Z										23		197	3.28333	3_hours	2	36	A	81654	FALSE	16.3172
P00568	sample_67_67	40154	sample	67	67	0_66	110819_stability_prepsample63-Sample030.mzML.gz_with_dscore_filtered.csv	sample_67	stability_prepsample63	F1	63	129	2019-05-09T16:30:00Z	Dan	63		36		3	stability_prepsample129	31	2019-06-25T00:00:00Z										30		365	6.08333	6_hours	3	36	A	40154	FALSE	15.2933
P00568	sample_68_68	52615	sample	68	68	0_67	110819_stability_prepsample64-Sample025.mzML.gz_with_dscore_filtered.csv	sample_68	stability_prepsample64	F1	64	113	2019-05-10T10:35:00Z	Dan	64		36		3	stability_prepsample113	26	2019-06-25T00:00:00Z										25		1450	24.1667	24_hours	4	36	A	52615	FALSE	15.6832
P00568	sample_69_69	64849	sample	69	69	0_68	110819_stability_prepsample65-Sample011.mzML.gz_with_dscore_filtered.csv	sample_69	stability_prepsample65	F1	65	137	2019-05-12T10:30:00Z	Dan	65		36		3	stability_prepsample137	12	2019-06-25T00:00:00Z										11		4325	72.0833	72_hours	5	36	A	64849	FALSE	15.9848
P00568	sample_70_70	124915	sample	70	70	0_69	110819_stability_prepsample67-Sample036.mzML.gz_with_dscore_filtered.csv	sample_70	stability_prepsample67	F1	67	152	2019-05-09T10:31:00Z	Ryan	67		36		3	stability_prepsample152	37	2019-06-25T00:00:00Z										36		6	0.1	baseline	1	36	B	124915	FALSE	16.9306
P00568	sample_71_71	98777	sample	71	71	0_70	110819_stability_prepsample68-Sample010.mzML.gz_with_dscore_filtered.csv	sample_71	stability_prepsample68	F1	68	147	2019-05-09T13:42:00Z	Ryan	68		36		3	stability_prepsample147	11	2019-06-25T00:00:00Z										10		197	3.28333	3_hours	2	36	B	98777	FALSE	16.5919
P00568	sample_72_72	85092	sample	72	72	0_71	110819_stability_prepsample69-Sample032.mzML.gz_with_dscore_filtered.csv	sample_72	stability_prepsample69	F1	69	181	2019-05-09T16:30:00Z	Ryan	69		36		4	stability_prepsample181	33	2019-06-25T00:00:00Z										32		365	6.08333	6_hours	3	36	B	85092	FALSE	16.3767
P00568	sample_73_73	26425	sample	73	73	0_72	110819_stability_prepsample6-Sample012.mzML.gz_with_dscore_filtered.csv	sample_73	stability_prepsample6	F1	6	120	2019-05-14T11:00:00Z	Dan	6		4		3	stability_prepsample120	13	2019-06-25T00:00:00Z										12		7235	120.583	120_hours	6	4	A	26425	FALSE	14.6896
P00568	sample_74_74	68093	sample	74	74	0_73	110819_stability_prepsample70-Sample053.mzML.gz_with_dscore_filtered.csv	sample_74	stability_prepsample70	F1	70	112	2019-05-10T10:35:00Z	Ryan	70		36		3	stability_prepsample112	53	2019-06-25T00:00:00Z										53		1450	24.1667	24_hours	4	36	B	68093	FALSE	16.0552
P00568	sample_75_75	27260	sample	75	75	0_74	110819_stability_prepsample71-Sample048.mzML.gz_with_dscore_filtered.csv	sample_75	stability_prepsample71	F1	71	138	2019-05-12T10:30:00Z	Ryan	71		36		3	stability_prepsample138	48	2019-06-25T00:00:00Z										48		4325	72.0833	72_hours	5	36	B	27260	FALSE	14.7345
P00568	sample_76_76	50856	sample	76	76	0_75	110819_stability_prepsample72-Sample054.mzML.gz_with_dscore_filtered.csv	sample_76	stability_prepsample72	F1	72	114	2019-05-14T11:00:00Z	Ryan	72		36		3	stability_prepsample114	54	2019-06-25T00:00:00Z										54		7235	120.583	120_hours	6	36	B	50856	FALSE	15.6341
P00568	sample_77_77	217319	sample	77	77	0_76	110819_stability_prepsample7-Sample046.mzML.gz_with_dscore_filtered.csv	sample_77	stability_prepsample7	F1	7	109	2019-05-09T10:25:00Z	Ryan	7		4		3	stability_prepsample109	46	2019-06-25T00:00:00Z										46		0	0	baseline	1	4	B	217319	FALSE	17.7295
P00568	sample_78_78	190293	sample	78	78	0_77	110819_stability_prepsample8-Sample003.mzML.gz_with_dscore_filtered.csv	sample_78	stability_prepsample8	F1	8	183	2019-05-09T13:34:00Z	Ryan	8		4		4	stability_prepsample183	4	2019-06-25T00:00:00Z										3		189	3.15	3_hours	2	4	B	190293	FALSE	17.5379
P00568	sample_79_79	105193	sample	79	79	0_78	110819_stability_prepsample9-Sample052.mzML.gz_with_dscore_filtered.csv	sample_79	stability_prepsample9	F1	9	150	2019-05-09T16:30:00Z	Ryan	9		4		3	stability_prepsample150	52	2019-06-25T00:00:00Z										52		365	6.08333	6_hours	3	4	B	105193	FALSE	16.6827
P00568	sample_8_8	261782	sample	8	8	0_7	110819_stability_prepsample12-Sample001.mzML.gz_with_dscore_filtered.csv	sample_8	stability_prepsample12	F1	12	157	2019-05-14T11:00:00Z	Ryan	12		4		4	stability_prepsample157	2	2019-06-25T00:00:00Z										1		7235	120.583	120_hours	6	4	B	261782	FALSE	17.998
P00738	sample_10_10	4870474	sample	10	10	0_9	110819_stability_prepsample13-Sample057.mzML.gz_with_dscore_filtered.csv	sample_10	stability_prepsample13	F1	13	130	2019-05-09T10:25:00Z	Dan	13		20		3	stability_prepsample130	57	2019-06-25T00:00:00Z										57		0	0	baseline	1	20	A	4870474	FALSE	22.2156
P00738	sample_11_11	7251266	sample	11	11	0_10	110819_stability_prepsample14-Sample034.mzML.gz_with_dscore_filtered.csv	sample_11	stability_prepsample14	F1	14	158	2019-05-09T13:36:00Z	Dan	14		20		4	stability_prepsample158	35	2019-06-25T00:00:00Z										34		191	3.18333	3_hours	2	20	A	7251266	FALSE	22.7898
P00738	sample_13_13	5661249	sample	13	13	0_12	110819_stability_prepsample15-Sample014.mzML.gz_with_dscore_filtered.csv	sample_13	stability_prepsample15	F1	15	149	2019-05-09T16:30:00Z	Dan	15		20		3	stability_prepsample149	15	2019-06-25T00:00:00Z										14		365	6.08333	6_hours	3	20	A	5661249	FALSE	22.4327
P00738	sample_15_15	5115520	sample	15	15	0_14	110819_stability_prepsample16-Sample072.mzML.gz_with_dscore_filtered.csv	sample_15	stability_prepsample16	F1	16	134	2019-05-10T10:35:00Z	Dan	16		20		3	stability_prepsample134	72	2019-06-25T00:00:00Z										72		1450	24.1667	24_hours	4	20	A	5115520	FALSE	22.2864
P00738	sample_17_17	5069687	sample	17	17	0_16	110819_stability_prepsample17-Sample060.mzML.gz_with_dscore_filtered.csv	sample_17	stability_prepsample17	F1	17	122	2019-05-12T10:30:00Z	Dan	17		20		3	stability_prepsample122	60	2019-06-25T00:00:00Z										60		4325	72.0833	72_hours	5	20	A	5069687	FALSE	22.2735
P00738	sample_18_18	7750468	sample	18	18	0_17	110819_stability_prepsample18-Sample028.mzML.gz_with_dscore_filtered.csv	sample_18	stability_prepsample18	F1	18	165	2019-05-14T11:00:00Z	Dan	18		20		4	stability_prepsample165	29	2019-06-25T00:00:00Z										28		7235	120.583	120_hours	6	20	A	7750468	FALSE	22.8859
P00738	sample_19_19	660736	sample	19	19	0_18	110819_stability_prepsample19-Sample066.mzML.gz_with_dscore_filtered.csv	sample_19	stability_prepsample19	F1	19	132	2019-05-09T10:31:00Z	Ryan	19		20		3	stability_prepsample132	66	2019-06-25T00:00:00Z										66		6	0.1	baseline	1	20	B	660736	FALSE	19.3337
P00738	sample_20_20	15720603	sample	20	20	0_19	110819_stability_prepsample1-Sample073.mzML.gz_with_dscore_filtered.csv	sample_20	stability_prepsample1	F1	1	170	2019-05-09T10:25:00Z	Dan	1		4		4	stability_prepsample170	73	2019-06-25T00:00:00Z										73		0	0	baseline	1	4	A	15720603	FALSE	23.9062
P00738	sample_21_21	1310415	sample	21	21	0_20	110819_stability_prepsample20-Sample004.mzML.gz_with_dscore_filtered.csv	sample_21	stability_prepsample20	F1	20	144	2019-05-09T13:36:00Z	Ryan	20		20	check order of 20 and 21	3	stability_prepsample144	5	2019-06-25T00:00:00Z										4		191	3.18333	3_hours	2	20	B	1310415	FALSE	20.3216
P00738	sample_23_23	1289924	sample	23	23	0_22	110819_stability_prepsample22-Sample026.mzML.gz_with_dscore_filtered.csv	sample_23	stability_prepsample22	F1	22	168	2019-05-10T10:35:00Z	Ryan	22		20		4	stability_prepsample168	27	2019-06-25T00:00:00Z										26		1450	24.1667	24_hours	4	20	B	1289924	FALSE	20.2989
P00738	sample_24_24	1442726	sample	24	24	0_23	110819_stability_prepsample23-Sample009.mzML.gz_with_dscore_filtered.csv	sample_24	stability_prepsample23	F1	23	143	2019-05-12T10:30:00Z	Ryan	23		20		3	stability_prepsample143	10	2019-06-25T00:00:00Z										9		4325	72.0833	72_hours	5	20	B	1442726	FALSE	20.4604
P00738	sample_26_26	6028012	sample	26	26	0_25	110819_stability_prepsample25-Sample064.mzML.gz_with_dscore_filtered.csv	sample_26	stability_prepsample25	F1	25	171	2019-05-09T10:31:00Z	Dan	25		36		4	stability_prepsample171	64	2019-06-25T00:00:00Z										64		6	0.1	baseline	1	36	A	6028012	FALSE	22.5233
P00738	sample_27_27	7230280	sample	27	27	0_26	110819_stability_prepsample26-Sample077.mzML.gz_with_dscore_filtered.csv	sample_27	stability_prepsample26	F1	26	162	2019-05-09T13:42:00Z	Dan	26		36		4	stability_prepsample162	77	2019-06-25T00:00:00Z										77		197	3.28333	3_hours	2	36	A	7230280	FALSE	22.7856
P00738	sample_28_28	6214176	sample	28	28	0_27	110819_stability_prepsample27-Sample035.mzML.gz_with_dscore_filtered.csv	sample_28	stability_prepsample27	F1	27	176	2019-05-09T16:30:00Z	Dan	27		36		4	stability_prepsample176	36	2019-06-25T00:00:00Z										35		365	6.08333	6_hours	3	36	A	6214176	FALSE	22.5671
P00738	sample_29_29	5719692	sample	29	29	0_28	110819_stability_prepsample28-Sample019.mzML.gz_with_dscore_filtered.csv	sample_29	stability_prepsample28	F1	28	172	2019-05-10T10:35:00Z	Dan	28		36		4	stability_prepsample172	20	2019-06-25T00:00:00Z										19		1450	24.1667	24_hours	4	36	A	5719692	FALSE	22.4475
P00738	sample_30_30	2299812	sample	30	30	0_29	110819_stability_prepsample29-Sample045.mzML.gz_with_dscore_filtered.csv	sample_30	stability_prepsample29	F1	29	155	2019-05-12T10:30:00Z	Dan	29		36		4	stability_prepsample155	45	2019-06-25T00:00:00Z										45		4325	72.0833	72_hours	5	36	A	2299812	FALSE	21.1331
P00738	sample_31_31	3197965	sample	31	31	0_30	110819_stability_prepsample2-Sample055.mzML.gz_with_dscore_filtered.csv	sample_31	stability_prepsample2	F1	2	140	2019-05-09T13:34:00Z	Dan	2		4		3	stability_prepsample140	55	2019-06-25T00:00:00Z										55		189	3.15	3_hours	2	4	A	3197965	FALSE	21.6087
P00738	sample_32_32	9125000	sample	32	32	0_31	110819_stability_prepsample30-Sample074.mzML.gz_with_dscore_filtered.csv	sample_32	stability_prepsample30	F1	30	127	2019-05-14T11:00:00Z	Dan	30		36		3	stability_prepsample127	74	2019-06-25T00:00:00Z										74		7235	120.583	120_hours	6	36	A	9125000	FALSE	23.1214
P00738	sample_33_33	620837	sample	33	33	0_32	110819_stability_prepsample31-Sample065.mzML.gz_with_dscore_filtered.csv	sample_33	stability_prepsample31	F1	31	111	2019-05-09T10:31:00Z	Ryan	31		36		3	stability_prepsample111	65	2019-06-25T00:00:00Z										65		6	0.1	baseline	1	36	B	620837	FALSE	19.2439
P00738	sample_34_34	1417900	sample	34	34	0_33	110819_stability_prepsample32-Sample056.mzML.gz_with_dscore_filtered.csv	sample_34	stability_prepsample32	F1	32	161	2019-05-09T13:42:00Z	Ryan	32		36		4	stability_prepsample161	56	2019-06-25T00:00:00Z										56		197	3.28333	3_hours	2	36	B	1417900	FALSE	20.4353
P00738	sample_35_35	711097	sample	35	35	0_34	110819_stability_prepsample33-Sample070.mzML.gz_with_dscore_filtered.csv	sample_35	stability_prepsample33	F1	33	123	2019-05-09T16:30:00Z	Ryan	33		36		3	stability_prepsample123	70	2019-06-25T00:00:00Z										70		365	6.08333	6_hours	3	36	B	711097	FALSE	19.4397
P00738	sample_36_36	710040	sample	36	36	0_35	110819_stability_prepsample34-Sample071.mzML.gz_with_dscore_filtered.csv	sample_36	stability_prepsample34	F1	34	136	2019-05-10T10:35:00Z	Ryan	34		36		3	stability_prepsample136	71	2019-06-25T00:00:00Z										71		1450	24.1667	24_hours	4	36	B	710040	FALSE	19.4375
P00738	sample_37_37	851897	sample	37	37	0_36	110819_stability_prepsample35-Sample027.mzML.gz_with_dscore_filtered.csv	sample_37	stability_prepsample35	F1	35	126	2019-05-12T10:30:00Z	Ryan	35		36		3	stability_prepsample126	28	2019-06-25T00:00:00Z										27		4325	72.0833	72_hours	5	36	B	851897	FALSE	19.7003
P00738	sample_38_38	267030	sample	38	38	0_37	110819_stability_prepsample36-Sample044.mzML.gz_with_dscore_filtered.csv	sample_38	stability_prepsample36	F1	36	164	2019-05-09T10:25:00Z	Dan	36		4	check order of 36 and 37	4	stability_prepsample164	44	2019-06-25T00:00:00Z										44		0	0	baseline	1	4	A	267030	FALSE	18.0266
P00738	sample_39_39	7792401	sample	39	39	0_38	110819_stability_prepsample37-Sample033.mzML.gz_with_dscore_filtered.csv	sample_39	stability_prepsample37	F1	36 (37 Dan)	182	2019-05-14T11:00:00Z	Ryan	37		36	check order of 36 and 37	4	stability_prepsample182	34	2019-06-25T00:00:00Z										33		7235	120.583	120_hours	6	36	B	7792401	FALSE	22.8936
P00738	sample_4_4	660704	sample	4	4	0_3	110819_stability_prepsample10-Sample061.mzML.gz_with_dscore_filtered.csv	sample_4	stability_prepsample10	F1	10	179	2019-05-10T10:35:00Z	Ryan	10		4		4	stability_prepsample179	61	2019-06-25T00:00:00Z										61		1450	24.1667	24_hours	4	4	B	660704	FALSE	19.3336
P00738	sample_40_40	6600367	sample	40	40	0_39	110819_stability_prepsample38-Sample037.mzML.gz_with_dscore_filtered.csv	sample_40	stability_prepsample38	F1	38	177	2019-05-09T13:34:00Z	Dan	38		4		4	stability_prepsample177	38	2019-06-25T00:00:00Z										37		189	3.15	3_hours	2	4	A	6600367	FALSE	22.6541
P00738	sample_41_41	5810787	sample	41	41	0_40	110819_stability_prepsample39-Sample051.mzML.gz_with_dscore_filtered.csv	sample_41	stability_prepsample39	F1	39	115	2019-05-09T16:30:00Z	Dan	39		4		3	stability_prepsample115	51	2019-06-25T00:00:00Z										51		365	6.08333	6_hours	3	4	A	5810787	FALSE	22.4703
P00738	sample_42_42	5727645	sample	42	42	0_41	110819_stability_prepsample3-Sample007.mzML.gz_with_dscore_filtered.csv	sample_42	stability_prepsample3	F1	3	131	2019-05-09T16:30:00Z	Dan	3		4		3	stability_prepsample131	8	2019-06-25T00:00:00Z										7		365	6.08333	6_hours	3	4	A	5727645	FALSE	22.4495
P00738	sample_43_43	2550921	sample	43	43	0_42	110819_stability_prepsample40-Sample050.mzML.gz_with_dscore_filtered.csv	sample_43	stability_prepsample40	F1	40	173	2019-05-10T10:35:00Z	Dan	40		4		4	stability_prepsample173	50	2019-06-25T00:00:00Z										50		1450	24.1667	24_hours	4	4	A	2550921	FALSE	21.2826
P00738	sample_44_44	5135761	sample	44	44	0_43	110819_stability_prepsample41-Sample031.mzML.gz_with_dscore_filtered.csv	sample_44	stability_prepsample41	F1	41	121	2019-05-12T10:30:00Z	Dan	41		4		3	stability_prepsample121	32	2019-06-25T00:00:00Z										31		4325	72.0833	72_hours	5	4	A	5135761	FALSE	22.2921
P00738	sample_45_45	5375662	sample	45	45	0_44	110819_stability_prepsample42-Sample024.mzML.gz_with_dscore_filtered.csv	sample_45	stability_prepsample42	F1	42	141	2019-05-14T11:00:00Z	Dan	42		4		3	stability_prepsample141	25	2019-06-25T00:00:00Z										24		7235	120.583	120_hours	6	4	A	5375662	FALSE	22.358
P00738	sample_46_46	650545	sample	46	46	0_45	110819_stability_prepsample43-Sample068.mzML.gz_with_dscore_filtered.csv	sample_46	stability_prepsample43	F1	43	184	2019-05-09T10:25:00Z	Ryan	43		4		4	stability_prepsample184	68	2019-06-25T00:00:00Z										68		0	0	baseline	1	4	B	650545	FALSE	19.3113
P00738	sample_47_47	560123	sample	47	47	0_46	110819_stability_prepsample44-Sample083.mzML.gz_with_dscore_filtered.csv	sample_47	stability_prepsample44	F1	44	163	2019-05-09T13:34:00Z	Ryan	44		4		4	stability_prepsample163	83	2019-06-25T00:00:00Z										83		189	3.15	3_hours	2	4	B	560123	FALSE	19.0954
P00738	sample_48_48	489957	sample	48	48	0_47	110819_stability_prepsample46-Sample058.mzML.gz_with_dscore_filtered.csv	sample_48	stability_prepsample46	F1	46	151	2019-05-10T10:35:00Z	Ryan	46		4		4	stability_prepsample151	58	2019-06-25T00:00:00Z										58		1450	24.1667	24_hours	4	4	B	489957	FALSE	18.9023
P00738	sample_49_49	2211189	sample	49	49	0_48	110819_stability_prepsample47-Sample076.mzML.gz_with_dscore_filtered.csv	sample_49	stability_prepsample47	F1	47	174	2019-05-12T10:30:00Z	Ryan	47		4		4	stability_prepsample174	76	2019-06-25T00:00:00Z										76		4325	72.0833	72_hours	5	4	B	2211189	FALSE	21.0764
P00738	sample_51_51	5668533	sample	51	51	0_50	110819_stability_prepsample49-Sample047.mzML.gz_with_dscore_filtered.csv	sample_51	stability_prepsample49	F1	49	116	2019-05-09T10:25:00Z	Dan	49		20		3	stability_prepsample116	47	2019-06-25T00:00:00Z										47		0	0	baseline	1	20	A	5668533	FALSE	22.4345
P00738	sample_52_52	6103268	sample	52	52	0_51	110819_stability_prepsample4-Sample022.mzML.gz_with_dscore_filtered.csv	sample_52	stability_prepsample4	F1	4	166	2019-05-10T10:35:00Z	Dan	4		4		4	stability_prepsample166	23	2019-06-25T00:00:00Z										22		1450	24.1667	24_hours	4	4	A	6103268	FALSE	22.5412
P00738	sample_53_53	23232517	sample	53	53	0_52	110819_stability_prepsample50-Sample081.mzML.gz_with_dscore_filtered.csv	sample_53	stability_prepsample50	F1	50	133	2019-05-09T13:36:00Z	Dan	50		20		3	stability_prepsample133	81	2019-06-25T00:00:00Z										81		191	3.18333	3_hours	2	20	A	23232517	FALSE	24.4696
P00738	sample_54_54	3240328	sample	54	54	0_53	110819_stability_prepsample51-Sample013.mzML.gz_with_dscore_filtered.csv	sample_54	stability_prepsample51	F1	51	148	2019-05-09T16:30:00Z	Dan	51		20		3	stability_prepsample148	14	2019-06-25T00:00:00Z										13		365	6.08333	6_hours	3	20	A	3240328	FALSE	21.6277
P00738	sample_55_55	5306776	sample	55	55	0_54	110819_stability_prepsample52-Sample020.mzML.gz_with_dscore_filtered.csv	sample_55	stability_prepsample52	F1	52	135	2019-05-10T10:35:00Z	Dan	52		20		3	stability_prepsample135	22	2019-06-25T00:00:00Z										20		1450	24.1667	24_hours	4	20	A	5306776	FALSE	22.3394
P00738	sample_56_56	10704529	sample	56	56	0_55	110819_stability_prepsample53-Sample078.mzML.gz_with_dscore_filtered.csv	sample_56	stability_prepsample53	F1	53	154	2019-05-12T10:30:00Z	Dan	53		20		4	stability_prepsample154	78	2019-06-25T00:00:00Z										78		4325	72.0833	72_hours	5	20	A	10704529	FALSE	23.3517
P00738	sample_57_57	5940667	sample	57	57	0_56	110819_stability_prepsample54-Sample029.mzML.gz_with_dscore_filtered.csv	sample_57	stability_prepsample54	F1	54	175	2019-05-14T11:00:00Z	Dan	54		20		4	stability_prepsample175	30	2019-06-25T00:00:00Z										29		7235	120.583	120_hours	6	20	A	5940667	FALSE	22.5022
P00738	sample_58_58	514761	sample	58	58	0_57	110819_stability_prepsample55-Sample015.mzML.gz_with_dscore_filtered.csv	sample_58	stability_prepsample55	F1	55	169	2019-05-09T10:31:00Z	Ryan	55		20		4	stability_prepsample169	16	2019-06-25T00:00:00Z										15		6	0.1	baseline	1	20	B	514761	FALSE	18.9735
P00738	sample_59_59	794935	sample	59	59	0_58	110819_stability_prepsample56-Sample017.mzML.gz_with_dscore_filtered.csv	sample_59	stability_prepsample56	F1	56	110	2019-05-09T13:36:00Z	Ryan	56		20		3	stability_prepsample110	18	2019-06-25T00:00:00Z										17		191	3.18333	3_hours	2	20	B	794935	FALSE	19.6005
P00738	sample_6_6	597572	sample	6	6	0_5	110819_stability_prepsample11-Sample018.mzML.gz_with_dscore_filtered.csv	sample_6	stability_prepsample11	F1	11	107	2019-05-12T10:30:00Z	Ryan	11		4		3	stability_prepsample107	19	2019-06-25T00:00:00Z										18		4325	72.0833	72_hours	5	4	B	597572	FALSE	19.1888
P00738	sample_60_60	662593	sample	60	60	0_59	110819_stability_prepsample57-Sample002.mzML.gz_with_dscore_filtered.csv	sample_60	stability_prepsample57	F1	57	119	2019-05-09T16:30:00Z	Ryan	57		20		3	stability_prepsample119	3	2019-06-25T00:00:00Z										2		365	6.08333	6_hours	3	20	B	662593	FALSE	19.3378
P00738	sample_62_62	692197	sample	62	62	0_61	110819_stability_prepsample59-Sample041.mzML.gz_with_dscore_filtered.csv	sample_62	stability_prepsample59	F1	59	125	2019-05-12T10:30:00Z	Ryan	59		20		3	stability_prepsample125	41	2019-06-25T00:00:00Z										41		4325	72.0833	72_hours	5	20	B	692197	FALSE	19.4008
P00738	sample_63_63	4763366	sample	63	63	0_62	110819_stability_prepsample5-Sample006.mzML.gz_with_dscore_filtered.csv	sample_63	stability_prepsample5	F1	5	108	2019-05-12T10:30:00Z	Dan	5		4		3	stability_prepsample108	7	2019-06-25T00:00:00Z										6		4325	72.0833	72_hours	5	4	A	4763366	FALSE	22.1835
P00738	sample_64_64	1284827	sample	64	64	0_63	110819_stability_prepsample60-Sample082.mzML.gz_with_dscore_filtered.csv	sample_64	stability_prepsample60	F1	60	159	2019-05-14T11:00:00Z	Ryan	60		20		4	stability_prepsample159	82	2019-06-25T00:00:00Z										82		7235	120.583	120_hours	6	20	B	1284827	FALSE	20.2931
P00738	sample_65_65	6411721	sample	65	65	0_64	110819_stability_prepsample61-Sample067.mzML.gz_with_dscore_filtered.csv	sample_65	stability_prepsample61	F1	61	180	2019-05-09T10:31:00Z	Dan	61		36		4	stability_prepsample180	67	2019-06-25T00:00:00Z										67		6	0.1	baseline	1	36	A	6411721	FALSE	22.6123
P00738	sample_66_66	7114344	sample	66	66	0_65	110819_stability_prepsample62-Sample023.mzML.gz_with_dscore_filtered.csv	sample_66	stability_prepsample62	F1	62	185	2019-05-09T13:42:00Z	Dan	62		36		4	stability_prepsample185	24	2019-06-25T00:00:00Z										23		197	3.28333	3_hours	2	36	A	7114344	FALSE	22.7623
P00738	sample_67_67	3852826	sample	67	67	0_66	110819_stability_prepsample63-Sample030.mzML.gz_with_dscore_filtered.csv	sample_67	stability_prepsample63	F1	63	129	2019-05-09T16:30:00Z	Dan	63		36		3	stability_prepsample129	31	2019-06-25T00:00:00Z										30		365	6.08333	6_hours	3	36	A	3852826	FALSE	21.8775
P00738	sample_68_68	5437419	sample	68	68	0_67	110819_stability_prepsample64-Sample025.mzML.gz_with_dscore_filtered.csv	sample_68	stability_prepsample64	F1	64	113	2019-05-10T10:35:00Z	Dan	64		36		3	stability_prepsample113	26	2019-06-25T00:00:00Z										25		1450	24.1667	24_hours	4	36	A	5437419	FALSE	22.3745
P00738	sample_69_69	5501737	sample	69	69	0_68	110819_stability_prepsample65-Sample011.mzML.gz_with_dscore_filtered.csv	sample_69	stability_prepsample65	F1	65	137	2019-05-12T10:30:00Z	Dan	65		36		3	stability_prepsample137	12	2019-06-25T00:00:00Z										11		4325	72.0833	72_hours	5	36	A	5501737	FALSE	22.3915
P00738	sample_70_70	754749	sample	70	70	0_69	110819_stability_prepsample67-Sample036.mzML.gz_with_dscore_filtered.csv	sample_70	stability_prepsample67	F1	67	152	2019-05-09T10:31:00Z	Ryan	67		36		3	stability_prepsample152	37	2019-06-25T00:00:00Z										36		6	0.1	baseline	1	36	B	754749	FALSE	19.5256
P00738	sample_71_71	1212947	sample	71	71	0_70	110819_stability_prepsample68-Sample010.mzML.gz_with_dscore_filtered.csv	sample_71	stability_prepsample68	F1	68	147	2019-05-09T13:42:00Z	Ryan	68		36		3	stability_prepsample147	11	2019-06-25T00:00:00Z										10		197	3.28333	3_hours	2	36	B	1212947	FALSE	20.2101
P00738	sample_72_72	877061	sample	72	72	0_71	110819_stability_prepsample69-Sample032.mzML.gz_with_dscore_filtered.csv	sample_72	stability_prepsample69	F1	69	181	2019-05-09T16:30:00Z	Ryan	69		36		4	stability_prepsample181	33	2019-06-25T00:00:00Z										32		365	6.08333	6_hours	3	36	B	877061	FALSE	19.7423
P00738	sample_73_73	2878255	sample	73	73	0_72	110819_stability_prepsample6-Sample012.mzML.gz_with_dscore_filtered.csv	sample_73	stability_prepsample6	F1	6	120	2019-05-14T11:00:00Z	Dan	6		4		3	stability_prepsample120	13	2019-06-25T00:00:00Z										12		7235	120.583	120_hours	6	4	A	2878255	FALSE	21.4568
P00738	sample_74_74	827703	sample	74	74	0_73	110819_stability_prepsample70-Sample053.mzML.gz_with_dscore_filtered.csv	sample_74	stability_prepsample70	F1	70	112	2019-05-10T10:35:00Z	Ryan	70		36		3	stability_prepsample112	53	2019-06-25T00:00:00Z										53		1450	24.1667	24_hours	4	36	B	827703	FALSE	19.6588
P00738	sample_75_75	506714	sample	75	75	0_74	110819_stability_prepsample71-Sample048.mzML.gz_with_dscore_filtered.csv	sample_75	stability_prepsample71	F1	71	138	2019-05-12T10:30:00Z	Ryan	71		36		3	stability_prepsample138	48	2019-06-25T00:00:00Z										48		4325	72.0833	72_hours	5	36	B	506714	FALSE	18.9508
P00738	sample_76_76	636210	sample	76	76	0_75	110819_stability_prepsample72-Sample054.mzML.gz_with_dscore_filtered.csv	sample_76	stability_prepsample72	F1	72	114	2019-05-14T11:00:00Z	Ryan	72		36		3	stability_prepsample114	54	2019-06-25T00:00:00Z										54		7235	120.583	120_hours	6	36	B	636210	FALSE	19.2791
P00738	sample_77_77	886928	sample	77	77	0_76	110819_stability_prepsample7-Sample046.mzML.gz_with_dscore_filtered.csv	sample_77	stability_prepsample7	F1	7	109	2019-05-09T10:25:00Z	Ryan	7		4		3	stability_prepsample109	46	2019-06-25T00:00:00Z										46		0	0	baseline	1	4	B	886928	FALSE	19.7585
P00738	sample_78_78	1248220	sample	78	78	0_77	110819_stability_prepsample8-Sample003.mzML.gz_with_dscore_filtered.csv	sample_78	stability_prepsample8	F1	8	183	2019-05-09T13:34:00Z	Ryan	8		4		4	stability_prepsample183	4	2019-06-25T00:00:00Z										3		189	3.15	3_hours	2	4	B	1248220	FALSE	20.2514
P00738	sample_79_79	715835	sample	79	79	0_78	110819_stability_prepsample9-Sample052.mzML.gz_with_dscore_filtered.csv	sample_79	stability_prepsample9	F1	9	150	2019-05-09T16:30:00Z	Ryan	9		4		3	stability_prepsample150	52	2019-06-25T00:00:00Z										52		365	6.08333	6_hours	3	4	B	715835	FALSE	19.4493
P00738	sample_8_8	1039721	sample	8	8	0_7	110819_stability_prepsample12-Sample001.mzML.gz_with_dscore_filtered.csv	sample_8	stability_prepsample12	F1	12	157	2019-05-14T11:00:00Z	Ryan	12		4		4	stability_prepsample157	2	2019-06-25T00:00:00Z										1		7235	120.583	120_hours	6	4	B	1039721	FALSE	19.9878
P00747	sample_10_10	318513	sample	10	10	0_9	110819_stability_prepsample13-Sample057.mzML.gz_with_dscore_filtered.csv	sample_10	stability_prepsample13	F1	13	130	2019-05-09T10:25:00Z	Dan	13		20		3	stability_prepsample130	57	2019-06-25T00:00:00Z										57		0	0	baseline	1	20	A	318513	FALSE	18.281
P00747	sample_11_11	384254	sample	11	11	0_10	110819_stability_prepsample14-Sample034.mzML.gz_with_dscore_filtered.csv	sample_11	stability_prepsample14	F1	14	158	2019-05-09T13:36:00Z	Dan	14		20		4	stability_prepsample158	35	2019-06-25T00:00:00Z										34		191	3.18333	3_hours	2	20	A	384254	FALSE	18.5517
P00747	sample_13_13	208890	sample	13	13	0_12	110819_stability_prepsample15-Sample014.mzML.gz_with_dscore_filtered.csv	sample_13	stability_prepsample15	F1	15	149	2019-05-09T16:30:00Z	Dan	15		20		3	stability_prepsample149	15	2019-06-25T00:00:00Z										14		365	6.08333	6_hours	3	20	A	208890	FALSE	17.6724
P00747	sample_15_15	438717	sample	15	15	0_14	110819_stability_prepsample16-Sample072.mzML.gz_with_dscore_filtered.csv	sample_15	stability_prepsample16	F1	16	134	2019-05-10T10:35:00Z	Dan	16		20		3	stability_prepsample134	72	2019-06-25T00:00:00Z										72		1450	24.1667	24_hours	4	20	A	438717	FALSE	18.7429
P00747	sample_17_17	233314	sample	17	17	0_16	110819_stability_prepsample17-Sample060.mzML.gz_with_dscore_filtered.csv	sample_17	stability_prepsample17	F1	17	122	2019-05-12T10:30:00Z	Dan	17		20		3	stability_prepsample122	60	2019-06-25T00:00:00Z										60		4325	72.0833	72_hours	5	20	A	233314	FALSE	17.8319
P00747	sample_18_18	349675	sample	18	18	0_17	110819_stability_prepsample18-Sample028.mzML.gz_with_dscore_filtered.csv	sample_18	stability_prepsample18	F1	18	165	2019-05-14T11:00:00Z	Dan	18		20		4	stability_prepsample165	29	2019-06-25T00:00:00Z										28		7235	120.583	120_hours	6	20	A	349675	FALSE	18.4157
P00747	sample_19_19	204580	sample	19	19	0_18	110819_stability_prepsample19-Sample066.mzML.gz_with_dscore_filtered.csv	sample_19	stability_prepsample19	F1	19	132	2019-05-09T10:31:00Z	Ryan	19		20		3	stability_prepsample132	66	2019-06-25T00:00:00Z										66		6	0.1	baseline	1	20	B	204580	FALSE	17.6423
P00747	sample_20_20	550730	sample	20	20	0_19	110819_stability_prepsample1-Sample073.mzML.gz_with_dscore_filtered.csv	sample_20	stability_prepsample1	F1	1	170	2019-05-09T10:25:00Z	Dan	1		4		4	stability_prepsample170	73	2019-06-25T00:00:00Z										73		0	0	baseline	1	4	A	550730	FALSE	19.071
P00747	sample_21_21	410186	sample	21	21	0_20	110819_stability_prepsample20-Sample004.mzML.gz_with_dscore_filtered.csv	sample_21	stability_prepsample20	F1	20	144	2019-05-09T13:36:00Z	Ryan	20		20	check order of 20 and 21	3	stability_prepsample144	5	2019-06-25T00:00:00Z										4		191	3.18333	3_hours	2	20	B	410186	FALSE	18.6459
P00747	sample_23_23	298334	sample	23	23	0_22	110819_stability_prepsample22-Sample026.mzML.gz_with_dscore_filtered.csv	sample_23	stability_prepsample22	F1	22	168	2019-05-10T10:35:00Z	Ryan	22		20		4	stability_prepsample168	27	2019-06-25T00:00:00Z										26		1450	24.1667	24_hours	4	20	B	298334	FALSE	18.1866
P00747	sample_24_24	460075	sample	24	24	0_23	110819_stability_prepsample23-Sample009.mzML.gz_with_dscore_filtered.csv	sample_24	stability_prepsample23	F1	23	143	2019-05-12T10:30:00Z	Ryan	23		20		3	stability_prepsample143	10	2019-06-25T00:00:00Z										9		4325	72.0833	72_hours	5	20	B	460075	FALSE	18.8115
P00747	sample_26_26	438933	sample	26	26	0_25	110819_stability_prepsample25-Sample064.mzML.gz_with_dscore_filtered.csv	sample_26	stability_prepsample25	F1	25	171	2019-05-09T10:31:00Z	Dan	25		36		4	stability_prepsample171	64	2019-06-25T00:00:00Z										64		6	0.1	baseline	1	36	A	438933	FALSE	18.7436
P00747	sample_27_27	622198	sample	27	27	0_26	110819_stability_prepsample26-Sample077.mzML.gz_with_dscore_filtered.csv	sample_27	stability_prepsample26	F1	26	162	2019-05-09T13:42:00Z	Dan	26		36		4	stability_prepsample162	77	2019-06-25T00:00:00Z										77		197	3.28333	3_hours	2	36	A	622198	FALSE	19.247
P00747	sample_28_28	357785	sample	28	28	0_27	110819_stability_prepsample27-Sample035.mzML.gz_with_dscore_filtered.csv	sample_28	stability_prepsample27	F1	27	176	2019-05-09T16:30:00Z	Dan	27		36		4	stability_prepsample176	36	2019-06-25T00:00:00Z										35		365	6.08333	6_hours	3	36	A	357785	FALSE	18.4487
P00747	sample_29_29	330258	sample	29	29	0_28	110819_stability_prepsample28-Sample019.mzML.gz_with_dscore_filtered.csv	sample_29	stability_prepsample28	F1	28	172	2019-05-10T10:35:00Z	Dan	28		36		4	stability_prepsample172	20	2019-06-25T00:00:00Z										19		1450	24.1667	24_hours	4	36	A	330258	FALSE	18.3332
P00747	sample_30_30	108721	sample	30	30	0_29	110819_stability_prepsample29-Sample045.mzML.gz_with_dscore_filtered.csv	sample_30	stability_prepsample29	F1	29	155	2019-05-12T10:30:00Z	Dan	29		36		4	stability_prepsample155	45	2019-06-25T00:00:00Z										45		4325	72.0833	72_hours	5	36	A	108721	FALSE	16.7303
P00747	sample_31_31	143487	sample	31	31	0_30	110819_stability_prepsample2-Sample055.mzML.gz_with_dscore_filtered.csv	sample_31	stability_prepsample2	F1	2	140	2019-05-09T13:34:00Z	Dan	2		4		3	stability_prepsample140	55	2019-06-25T00:00:00Z										55		189	3.15	3_hours	2	4	A	143487	FALSE	17.1306
P00747	sample_32_32	331611	sample	32	32	0_31	110819_stability_prepsample30-Sample074.mzML.gz_with_dscore_filtered.csv	sample_32	stability_prepsample30	F1	30	127	2019-05-14T11:00:00Z	Dan	30		36		3	stability_prepsample127	74	2019-06-25T00:00:00Z										74		7235	120.583	120_hours	6	36	A	331611	FALSE	18.3391
P00747	sample_33_33	268492	sample	33	33	0_32	110819_stability_prepsample31-Sample065.mzML.gz_with_dscore_filtered.csv	sample_33	stability_prepsample31	F1	31	111	2019-05-09T10:31:00Z	Ryan	31		36		3	stability_prepsample111	65	2019-06-25T00:00:00Z										65		6	0.1	baseline	1	36	B	268492	FALSE	18.0345
P00747	sample_34_34	370986	sample	34	34	0_33	110819_stability_prepsample32-Sample056.mzML.gz_with_dscore_filtered.csv	sample_34	stability_prepsample32	F1	32	161	2019-05-09T13:42:00Z	Ryan	32		36		4	stability_prepsample161	56	2019-06-25T00:00:00Z										56		197	3.28333	3_hours	2	36	B	370986	FALSE	18.501
P00747	sample_35_35	311928	sample	35	35	0_34	110819_stability_prepsample33-Sample070.mzML.gz_with_dscore_filtered.csv	sample_35	stability_prepsample33	F1	33	123	2019-05-09T16:30:00Z	Ryan	33		36		3	stability_prepsample123	70	2019-06-25T00:00:00Z										70		365	6.08333	6_hours	3	36	B	311928	FALSE	18.2509
P00747	sample_36_36	356869	sample	36	36	0_35	110819_stability_prepsample34-Sample071.mzML.gz_with_dscore_filtered.csv	sample_36	stability_prepsample34	F1	34	136	2019-05-10T10:35:00Z	Ryan	34		36		3	stability_prepsample136	71	2019-06-25T00:00:00Z										71		1450	24.1667	24_hours	4	36	B	356869	FALSE	18.445
P00747	sample_37_37	473105	sample	37	37	0_36	110819_stability_prepsample35-Sample027.mzML.gz_with_dscore_filtered.csv	sample_37	stability_prepsample35	F1	35	126	2019-05-12T10:30:00Z	Ryan	35		36		3	stability_prepsample126	28	2019-06-25T00:00:00Z										27		4325	72.0833	72_hours	5	36	B	473105	FALSE	18.8518
P00747	sample_38_38	126991	sample	38	38	0_37	110819_stability_prepsample36-Sample044.mzML.gz_with_dscore_filtered.csv	sample_38	stability_prepsample36	F1	36	164	2019-05-09T10:25:00Z	Dan	36		4	check order of 36 and 37	4	stability_prepsample164	44	2019-06-25T00:00:00Z										44		0	0	baseline	1	4	A	126991	FALSE	16.9544
P00747	sample_39_39	321202	sample	39	39	0_38	110819_stability_prepsample37-Sample033.mzML.gz_with_dscore_filtered.csv	sample_39	stability_prepsample37	F1	36 (37 Dan)	182	2019-05-14T11:00:00Z	Ryan	37		36	check order of 36 and 37	4	stability_prepsample182	34	2019-06-25T00:00:00Z										33		7235	120.583	120_hours	6	36	B	321202	FALSE	18.2931
P00747	sample_4_4	288412	sample	4	4	0_3	110819_stability_prepsample10-Sample061.mzML.gz_with_dscore_filtered.csv	sample_4	stability_prepsample10	F1	10	179	2019-05-10T10:35:00Z	Ryan	10		4		4	stability_prepsample179	61	2019-06-25T00:00:00Z										61		1450	24.1667	24_hours	4	4	B	288412	FALSE	18.1378
P00747	sample_40_40	389874	sample	40	40	0_39	110819_stability_prepsample38-Sample037.mzML.gz_with_dscore_filtered.csv	sample_40	stability_prepsample38	F1	38	177	2019-05-09T13:34:00Z	Dan	38		4		4	stability_prepsample177	38	2019-06-25T00:00:00Z										37		189	3.15	3_hours	2	4	A	389874	FALSE	18.5726
P00747	sample_41_41	382850	sample	41	41	0_40	110819_stability_prepsample39-Sample051.mzML.gz_with_dscore_filtered.csv	sample_41	stability_prepsample39	F1	39	115	2019-05-09T16:30:00Z	Dan	39		4		3	stability_prepsample115	51	2019-06-25T00:00:00Z										51		365	6.08333	6_hours	3	4	A	382850	FALSE	18.5464
P00747	sample_42_42	326798	sample	42	42	0_41	110819_stability_prepsample3-Sample007.mzML.gz_with_dscore_filtered.csv	sample_42	stability_prepsample3	F1	3	131	2019-05-09T16:30:00Z	Dan	3		4		3	stability_prepsample131	8	2019-06-25T00:00:00Z										7		365	6.08333	6_hours	3	4	A	326798	FALSE	18.318
P00747	sample_43_43	288854	sample	43	43	0_42	110819_stability_prepsample40-Sample050.mzML.gz_with_dscore_filtered.csv	sample_43	stability_prepsample40	F1	40	173	2019-05-10T10:35:00Z	Dan	40		4		4	stability_prepsample173	50	2019-06-25T00:00:00Z										50		1450	24.1667	24_hours	4	4	A	288854	FALSE	18.14
P00747	sample_44_44	226515	sample	44	44	0_43	110819_stability_prepsample41-Sample031.mzML.gz_with_dscore_filtered.csv	sample_44	stability_prepsample41	F1	41	121	2019-05-12T10:30:00Z	Dan	41		4		3	stability_prepsample121	32	2019-06-25T00:00:00Z										31		4325	72.0833	72_hours	5	4	A	226515	FALSE	17.7892
P00747	sample_45_45	330882	sample	45	45	0_44	110819_stability_prepsample42-Sample024.mzML.gz_with_dscore_filtered.csv	sample_45	stability_prepsample42	F1	42	141	2019-05-14T11:00:00Z	Dan	42		4		3	stability_prepsample141	25	2019-06-25T00:00:00Z										24		7235	120.583	120_hours	6	4	A	330882	FALSE	18.336
P00747	sample_46_46	324833	sample	46	46	0_45	110819_stability_prepsample43-Sample068.mzML.gz_with_dscore_filtered.csv	sample_46	stability_prepsample43	F1	43	184	2019-05-09T10:25:00Z	Ryan	43		4		4	stability_prepsample184	68	2019-06-25T00:00:00Z										68		0	0	baseline	1	4	B	324833	FALSE	18.3093
P00747	sample_47_47	137340	sample	47	47	0_46	110819_stability_prepsample44-Sample083.mzML.gz_with_dscore_filtered.csv	sample_47	stability_prepsample44	F1	44	163	2019-05-09T13:34:00Z	Ryan	44		4		4	stability_prepsample163	83	2019-06-25T00:00:00Z										83		189	3.15	3_hours	2	4	B	137340	FALSE	17.0674
P00747	sample_48_48	188299	sample	48	48	0_47	110819_stability_prepsample46-Sample058.mzML.gz_with_dscore_filtered.csv	sample_48	stability_prepsample46	F1	46	151	2019-05-10T10:35:00Z	Ryan	46		4		4	stability_prepsample151	58	2019-06-25T00:00:00Z										58		1450	24.1667	24_hours	4	4	B	188299	FALSE	17.5227
P00747	sample_49_49	441937	sample	49	49	0_48	110819_stability_prepsample47-Sample076.mzML.gz_with_dscore_filtered.csv	sample_49	stability_prepsample47	F1	47	174	2019-05-12T10:30:00Z	Ryan	47		4		4	stability_prepsample174	76	2019-06-25T00:00:00Z										76		4325	72.0833	72_hours	5	4	B	441937	FALSE	18.7535
P00747	sample_51_51	220071	sample	51	51	0_50	110819_stability_prepsample49-Sample047.mzML.gz_with_dscore_filtered.csv	sample_51	stability_prepsample49	F1	49	116	2019-05-09T10:25:00Z	Dan	49		20		3	stability_prepsample116	47	2019-06-25T00:00:00Z										47		0	0	baseline	1	20	A	220071	FALSE	17.7476
P00747	sample_52_52	273947	sample	52	52	0_51	110819_stability_prepsample4-Sample022.mzML.gz_with_dscore_filtered.csv	sample_52	stability_prepsample4	F1	4	166	2019-05-10T10:35:00Z	Dan	4		4		4	stability_prepsample166	23	2019-06-25T00:00:00Z										22		1450	24.1667	24_hours	4	4	A	273947	FALSE	18.0635
P00747	sample_53_53	589994	sample	53	53	0_52	110819_stability_prepsample50-Sample081.mzML.gz_with_dscore_filtered.csv	sample_53	stability_prepsample50	F1	50	133	2019-05-09T13:36:00Z	Dan	50		20		3	stability_prepsample133	81	2019-06-25T00:00:00Z										81		191	3.18333	3_hours	2	20	A	589994	FALSE	19.1703
P00747	sample_54_54	323247	sample	54	54	0_53	110819_stability_prepsample51-Sample013.mzML.gz_with_dscore_filtered.csv	sample_54	stability_prepsample51	F1	51	148	2019-05-09T16:30:00Z	Dan	51		20		3	stability_prepsample148	14	2019-06-25T00:00:00Z										13		365	6.08333	6_hours	3	20	A	323247	FALSE	18.3023
P00747	sample_55_55	315348	sample	55	55	0_54	110819_stability_prepsample52-Sample020.mzML.gz_with_dscore_filtered.csv	sample_55	stability_prepsample52	F1	52	135	2019-05-10T10:35:00Z	Dan	52		20		3	stability_prepsample135	22	2019-06-25T00:00:00Z										20		1450	24.1667	24_hours	4	20	A	315348	FALSE	18.2666
P00747	sample_56_56	238101	sample	56	56	0_55	110819_stability_prepsample53-Sample078.mzML.gz_with_dscore_filtered.csv	sample_56	stability_prepsample53	F1	53	154	2019-05-12T10:30:00Z	Dan	53		20		4	stability_prepsample154	78	2019-06-25T00:00:00Z										78		4325	72.0833	72_hours	5	20	A	238101	FALSE	17.8612
P00747	sample_57_57	239938	sample	57	57	0_56	110819_stability_prepsample54-Sample029.mzML.gz_with_dscore_filtered.csv	sample_57	stability_prepsample54	F1	54	175	2019-05-14T11:00:00Z	Dan	54		20		4	stability_prepsample175	30	2019-06-25T00:00:00Z										29		7235	120.583	120_hours	6	20	A	239938	FALSE	17.8723
P00747	sample_58_58	483616	sample	58	58	0_57	110819_stability_prepsample55-Sample015.mzML.gz_with_dscore_filtered.csv	sample_58	stability_prepsample55	F1	55	169	2019-05-09T10:31:00Z	Ryan	55		20		4	stability_prepsample169	16	2019-06-25T00:00:00Z										15		6	0.1	baseline	1	20	B	483616	FALSE	18.8835
P00747	sample_59_59	397108	sample	59	59	0_58	110819_stability_prepsample56-Sample017.mzML.gz_with_dscore_filtered.csv	sample_59	stability_prepsample56	F1	56	110	2019-05-09T13:36:00Z	Ryan	56		20		3	stability_prepsample110	18	2019-06-25T00:00:00Z										17		191	3.18333	3_hours	2	20	B	397108	FALSE	18.5992
P00747	sample_6_6	293743	sample	6	6	0_5	110819_stability_prepsample11-Sample018.mzML.gz_with_dscore_filtered.csv	sample_6	stability_prepsample11	F1	11	107	2019-05-12T10:30:00Z	Ryan	11		4		3	stability_prepsample107	19	2019-06-25T00:00:00Z										18		4325	72.0833	72_hours	5	4	B	293743	FALSE	18.1642
P00747	sample_60_60	478658	sample	60	60	0_59	110819_stability_prepsample57-Sample002.mzML.gz_with_dscore_filtered.csv	sample_60	stability_prepsample57	F1	57	119	2019-05-09T16:30:00Z	Ryan	57		20		3	stability_prepsample119	3	2019-06-25T00:00:00Z										2		365	6.08333	6_hours	3	20	B	478658	FALSE	18.8686
P00747	sample_62_62	150356	sample	62	62	0_61	110819_stability_prepsample59-Sample041.mzML.gz_with_dscore_filtered.csv	sample_62	stability_prepsample59	F1	59	125	2019-05-12T10:30:00Z	Ryan	59		20		3	stability_prepsample125	41	2019-06-25T00:00:00Z										41		4325	72.0833	72_hours	5	20	B	150356	FALSE	17.198
P00747	sample_63_63	351085	sample	63	63	0_62	110819_stability_prepsample5-Sample006.mzML.gz_with_dscore_filtered.csv	sample_63	stability_prepsample5	F1	5	108	2019-05-12T10:30:00Z	Dan	5		4		3	stability_prepsample108	7	2019-06-25T00:00:00Z										6		4325	72.0833	72_hours	5	4	A	351085	FALSE	18.4215
P00747	sample_64_64	262241	sample	64	64	0_63	110819_stability_prepsample60-Sample082.mzML.gz_with_dscore_filtered.csv	sample_64	stability_prepsample60	F1	60	159	2019-05-14T11:00:00Z	Ryan	60		20		4	stability_prepsample159	82	2019-06-25T00:00:00Z										82		7235	120.583	120_hours	6	20	B	262241	FALSE	18.0005
P00747	sample_65_65	297030	sample	65	65	0_64	110819_stability_prepsample61-Sample067.mzML.gz_with_dscore_filtered.csv	sample_65	stability_prepsample61	F1	61	180	2019-05-09T10:31:00Z	Dan	61		36		4	stability_prepsample180	67	2019-06-25T00:00:00Z										67		6	0.1	baseline	1	36	A	297030	FALSE	18.1802
P00747	sample_66_66	387920	sample	66	66	0_65	110819_stability_prepsample62-Sample023.mzML.gz_with_dscore_filtered.csv	sample_66	stability_prepsample62	F1	62	185	2019-05-09T13:42:00Z	Dan	62		36		4	stability_prepsample185	24	2019-06-25T00:00:00Z										23		197	3.28333	3_hours	2	36	A	387920	FALSE	18.5654
P00747	sample_67_67	303220	sample	67	67	0_66	110819_stability_prepsample63-Sample030.mzML.gz_with_dscore_filtered.csv	sample_67	stability_prepsample63	F1	63	129	2019-05-09T16:30:00Z	Dan	63		36		3	stability_prepsample129	31	2019-06-25T00:00:00Z										30		365	6.08333	6_hours	3	36	A	303220	FALSE	18.21
P00747	sample_68_68	331543	sample	68	68	0_67	110819_stability_prepsample64-Sample025.mzML.gz_with_dscore_filtered.csv	sample_68	stability_prepsample64	F1	64	113	2019-05-10T10:35:00Z	Dan	64		36		3	stability_prepsample113	26	2019-06-25T00:00:00Z										25		1450	24.1667	24_hours	4	36	A	331543	FALSE	18.3388
P00747	sample_69_69	353776	sample	69	69	0_68	110819_stability_prepsample65-Sample011.mzML.gz_with_dscore_filtered.csv	sample_69	stability_prepsample65	F1	65	137	2019-05-12T10:30:00Z	Dan	65		36		3	stability_prepsample137	12	2019-06-25T00:00:00Z										11		4325	72.0833	72_hours	5	36	A	353776	FALSE	18.4325
P00747	sample_70_70	354625	sample	70	70	0_69	110819_stability_prepsample67-Sample036.mzML.gz_with_dscore_filtered.csv	sample_70	stability_prepsample67	F1	67	152	2019-05-09T10:31:00Z	Ryan	67		36		3	stability_prepsample152	37	2019-06-25T00:00:00Z										36		6	0.1	baseline	1	36	B	354625	FALSE	18.4359
P00747	sample_71_71	427001	sample	71	71	0_70	110819_stability_prepsample68-Sample010.mzML.gz_with_dscore_filtered.csv	sample_71	stability_prepsample68	F1	68	147	2019-05-09T13:42:00Z	Ryan	68		36		3	stability_prepsample147	11	2019-06-25T00:00:00Z										10		197	3.28333	3_hours	2	36	B	427001	FALSE	18.7039
P00747	sample_72_72	356880	sample	72	72	0_71	110819_stability_prepsample69-Sample032.mzML.gz_with_dscore_filtered.csv	sample_72	stability_prepsample69	F1	69	181	2019-05-09T16:30:00Z	Ryan	69		36		4	stability_prepsample181	33	2019-06-25T00:00:00Z										32		365	6.08333	6_hours	3	36	B	356880	FALSE	18.4451
P00747	sample_73_73	245918	sample	73	73	0_72	110819_stability_prepsample6-Sample012.mzML.gz_with_dscore_filtered.csv	sample_73	stability_prepsample6	F1	6	120	2019-05-14T11:00:00Z	Dan	6		4		3	stability_prepsample120	13	2019-06-25T00:00:00Z										12		7235	120.583	120_hours	6	4	A	245918	FALSE	17.9078
P00747	sample_74_74	295547	sample	74	74	0_73	110819_stability_prepsample70-Sample053.mzML.gz_with_dscore_filtered.csv	sample_74	stability_prepsample70	F1	70	112	2019-05-10T10:35:00Z	Ryan	70		36		3	stability_prepsample112	53	2019-06-25T00:00:00Z										53		1450	24.1667	24_hours	4	36	B	295547	FALSE	18.173
P00747	sample_75_75	128563	sample	75	75	0_74	110819_stability_prepsample71-Sample048.mzML.gz_with_dscore_filtered.csv	sample_75	stability_prepsample71	F1	71	138	2019-05-12T10:30:00Z	Ryan	71		36		3	stability_prepsample138	48	2019-06-25T00:00:00Z										48		4325	72.0833	72_hours	5	36	B	128563	FALSE	16.9721
P00747	sample_76_76	195786	sample	76	76	0_75	110819_stability_prepsample72-Sample054.mzML.gz_with_dscore_filtered.csv	sample_76	stability_prepsample72	F1	72	114	2019-05-14T11:00:00Z	Ryan	72		36		3	stability_prepsample114	54	2019-06-25T00:00:00Z										54		7235	120.583	120_hours	6	36	B	195786	FALSE	17.5789
P00747	sample_77_77	401763	sample	77	77	0_76	110819_stability_prepsample7-Sample046.mzML.gz_with_dscore_filtered.csv	sample_77	stability_prepsample7	F1	7	109	2019-05-09T10:25:00Z	Ryan	7		4		3	stability_prepsample109	46	2019-06-25T00:00:00Z										46		0	0	baseline	1	4	B	401763	FALSE	18.616
P00747	sample_78_78	307372	sample	78	78	0_77	110819_stability_prepsample8-Sample003.mzML.gz_with_dscore_filtered.csv	sample_78	stability_prepsample8	F1	8	183	2019-05-09T13:34:00Z	Ryan	8		4		4	stability_prepsample183	4	2019-06-25T00:00:00Z										3		189	3.15	3_hours	2	4	B	307372	FALSE	18.2296
P00747	sample_79_79	324369	sample	79	79	0_78	110819_stability_prepsample9-Sample052.mzML.gz_with_dscore_filtered.csv	sample_79	stability_prepsample9	F1	9	150	2019-05-09T16:30:00Z	Ryan	9		4		3	stability_prepsample150	52	2019-06-25T00:00:00Z										52		365	6.08333	6_hours	3	4	B	324369	FALSE	18.3073
P00747	sample_8_8	340486	sample	8	8	0_7	110819_stability_prepsample12-Sample001.mzML.gz_with_dscore_filtered.csv	sample_8	stability_prepsample12	F1	12	157	2019-05-14T11:00:00Z	Ryan	12		4		4	stability_prepsample157	2	2019-06-25T00:00:00Z										1		7235	120.583	120_hours	6	4	B	340486	FALSE	18.3772
P00915	sample_10_10	42778976	sample	10	10	0_9	110819_stability_prepsample13-Sample057.mzML.gz_with_dscore_filtered.csv	sample_10	stability_prepsample13	F1	13	130	2019-05-09T10:25:00Z	Dan	13		20		3	stability_prepsample130	57	2019-06-25T00:00:00Z										57		0	0	baseline	1	20	A	42778976	FALSE	25.3504
P00915	sample_11_11	33341704	sample	11	11	0_10	110819_stability_prepsample14-Sample034.mzML.gz_with_dscore_filtered.csv	sample_11	stability_prepsample14	F1	14	158	2019-05-09T13:36:00Z	Dan	14		20		4	stability_prepsample158	35	2019-06-25T00:00:00Z										34		191	3.18333	3_hours	2	20	A	33341704	FALSE	24.9908
P00915	sample_13_13	28819064	sample	13	13	0_12	110819_stability_prepsample15-Sample014.mzML.gz_with_dscore_filtered.csv	sample_13	stability_prepsample15	F1	15	149	2019-05-09T16:30:00Z	Dan	15		20		3	stability_prepsample149	15	2019-06-25T00:00:00Z										14		365	6.08333	6_hours	3	20	A	28819064	FALSE	24.7805
P00915	sample_15_15	38925300	sample	15	15	0_14	110819_stability_prepsample16-Sample072.mzML.gz_with_dscore_filtered.csv	sample_15	stability_prepsample16	F1	16	134	2019-05-10T10:35:00Z	Dan	16		20		3	stability_prepsample134	72	2019-06-25T00:00:00Z										72		1450	24.1667	24_hours	4	20	A	38925300	FALSE	25.2142
P00915	sample_17_17	29977467	sample	17	17	0_16	110819_stability_prepsample17-Sample060.mzML.gz_with_dscore_filtered.csv	sample_17	stability_prepsample17	F1	17	122	2019-05-12T10:30:00Z	Dan	17		20		3	stability_prepsample122	60	2019-06-25T00:00:00Z										60		4325	72.0833	72_hours	5	20	A	29977467	FALSE	24.8374
P00915	sample_18_18	48945593	sample	18	18	0_17	110819_stability_prepsample18-Sample028.mzML.gz_with_dscore_filtered.csv	sample_18	stability_prepsample18	F1	18	165	2019-05-14T11:00:00Z	Dan	18		20		4	stability_prepsample165	29	2019-06-25T00:00:00Z										28		7235	120.583	120_hours	6	20	A	48945593	FALSE	25.5447
P00915	sample_19_19	48151862	sample	19	19	0_18	110819_stability_prepsample19-Sample066.mzML.gz_with_dscore_filtered.csv	sample_19	stability_prepsample19	F1	19	132	2019-05-09T10:31:00Z	Ryan	19		20		3	stability_prepsample132	66	2019-06-25T00:00:00Z										66		6	0.1	baseline	1	20	B	48151862	FALSE	25.5211
P00915	sample_20_20	56906220	sample	20	20	0_19	110819_stability_prepsample1-Sample073.mzML.gz_with_dscore_filtered.csv	sample_20	stability_prepsample1	F1	1	170	2019-05-09T10:25:00Z	Dan	1		4		4	stability_prepsample170	73	2019-06-25T00:00:00Z										73		0	0	baseline	1	4	A	56906220	FALSE	25.7621
P00915	sample_21_21	51362858	sample	21	21	0_20	110819_stability_prepsample20-Sample004.mzML.gz_with_dscore_filtered.csv	sample_21	stability_prepsample20	F1	20	144	2019-05-09T13:36:00Z	Ryan	20		20	check order of 20 and 21	3	stability_prepsample144	5	2019-06-25T00:00:00Z										4		191	3.18333	3_hours	2	20	B	51362858	FALSE	25.6142
P00915	sample_23_23	41696183	sample	23	23	0_22	110819_stability_prepsample22-Sample026.mzML.gz_with_dscore_filtered.csv	sample_23	stability_prepsample22	F1	22	168	2019-05-10T10:35:00Z	Ryan	22		20		4	stability_prepsample168	27	2019-06-25T00:00:00Z										26		1450	24.1667	24_hours	4	20	B	41696183	FALSE	25.3134
P00915	sample_24_24	47355625	sample	24	24	0_23	110819_stability_prepsample23-Sample009.mzML.gz_with_dscore_filtered.csv	sample_24	stability_prepsample23	F1	23	143	2019-05-12T10:30:00Z	Ryan	23		20		3	stability_prepsample143	10	2019-06-25T00:00:00Z										9		4325	72.0833	72_hours	5	20	B	47355625	FALSE	25.497
P00915	sample_26_26	40418964	sample	26	26	0_25	110819_stability_prepsample25-Sample064.mzML.gz_with_dscore_filtered.csv	sample_26	stability_prepsample25	F1	25	171	2019-05-09T10:31:00Z	Dan	25		36		4	stability_prepsample171	64	2019-06-25T00:00:00Z										64		6	0.1	baseline	1	36	A	40418964	FALSE	25.2685
P00915	sample_27_27	33724752	sample	27	27	0_26	110819_stability_prepsample26-Sample077.mzML.gz_with_dscore_filtered.csv	sample_27	stability_prepsample26	F1	26	162	2019-05-09T13:42:00Z	Dan	26		36		4	stability_prepsample162	77	2019-06-25T00:00:00Z										77		197	3.28333	3_hours	2	36	A	33724752	FALSE	25.0073
P00915	sample_28_28	27458772	sample	28	28	0_27	110819_stability_prepsample27-Sample035.mzML.gz_with_dscore_filtered.csv	sample_28	stability_prepsample27	F1	27	176	2019-05-09T16:30:00Z	Dan	27		36		4	stability_prepsample176	36	2019-06-25T00:00:00Z										35		365	6.08333	6_hours	3	36	A	27458772	FALSE	24.7108
P00915	sample_29_29	34221735	sample	29	29	0_28	110819_stability_prepsample28-Sample019.mzML.gz_with_dscore_filtered.csv	sample_29	stability_prepsample28	F1	28	172	2019-05-10T10:35:00Z	Dan	28		36		4	stability_prepsample172	20	2019-06-25T00:00:00Z										19		1450	24.1667	24_hours	4	36	A	34221735	FALSE	25.0284
P00915	sample_30_30	24233750	sample	30	30	0_29	110819_stability_prepsample29-Sample045.mzML.gz_with_dscore_filtered.csv	sample_30	stability_prepsample29	F1	29	155	2019-05-12T10:30:00Z	Dan	29		36		4	stability_prepsample155	45	2019-06-25T00:00:00Z										45		4325	72.0833	72_hours	5	36	A	24233750	FALSE	24.5305
P00915	sample_31_31	29814075	sample	31	31	0_30	110819_stability_prepsample2-Sample055.mzML.gz_with_dscore_filtered.csv	sample_31	stability_prepsample2	F1	2	140	2019-05-09T13:34:00Z	Dan	2		4		3	stability_prepsample140	55	2019-06-25T00:00:00Z										55		189	3.15	3_hours	2	4	A	29814075	FALSE	24.8295
P00915	sample_32_32	39428976	sample	32	32	0_31	110819_stability_prepsample30-Sample074.mzML.gz_with_dscore_filtered.csv	sample_32	stability_prepsample30	F1	30	127	2019-05-14T11:00:00Z	Dan	30		36		3	stability_prepsample127	74	2019-06-25T00:00:00Z										74		7235	120.583	120_hours	6	36	A	39428976	FALSE	25.2328
P00915	sample_33_33	47442561	sample	33	33	0_32	110819_stability_prepsample31-Sample065.mzML.gz_with_dscore_filtered.csv	sample_33	stability_prepsample31	F1	31	111	2019-05-09T10:31:00Z	Ryan	31		36		3	stability_prepsample111	65	2019-06-25T00:00:00Z										65		6	0.1	baseline	1	36	B	47442561	FALSE	25.4997
P00915	sample_34_34	47007353	sample	34	34	0_33	110819_stability_prepsample32-Sample056.mzML.gz_with_dscore_filtered.csv	sample_34	stability_prepsample32	F1	32	161	2019-05-09T13:42:00Z	Ryan	32		36		4	stability_prepsample161	56	2019-06-25T00:00:00Z										56		197	3.28333	3_hours	2	36	B	47007353	FALSE	25.4864
P00915	sample_35_35	32592356	sample	35	35	0_34	110819_stability_prepsample33-Sample070.mzML.gz_with_dscore_filtered.csv	sample_35	stability_prepsample33	F1	33	123	2019-05-09T16:30:00Z	Ryan	33		36		3	stability_prepsample123	70	2019-06-25T00:00:00Z										70		365	6.08333	6_hours	3	36	B	32592356	FALSE	24.958
P00915	sample_36_36	45471376	sample	36	36	0_35	110819_stability_prepsample34-Sample071.mzML.gz_with_dscore_filtered.csv	sample_36	stability_prepsample34	F1	34	136	2019-05-10T10:35:00Z	Ryan	34		36		3	stability_prepsample136	71	2019-06-25T00:00:00Z										71		1450	24.1667	24_hours	4	36	B	45471376	FALSE	25.4385
P00915	sample_37_37	41392439	sample	37	37	0_36	110819_stability_prepsample35-Sample027.mzML.gz_with_dscore_filtered.csv	sample_37	stability_prepsample35	F1	35	126	2019-05-12T10:30:00Z	Ryan	35		36		3	stability_prepsample126	28	2019-06-25T00:00:00Z										27		4325	72.0833	72_hours	5	36	B	41392439	FALSE	25.3029
P00915	sample_38_38	27361315	sample	38	38	0_37	110819_stability_prepsample36-Sample044.mzML.gz_with_dscore_filtered.csv	sample_38	stability_prepsample36	F1	36	164	2019-05-09T10:25:00Z	Dan	36		4	check order of 36 and 37	4	stability_prepsample164	44	2019-06-25T00:00:00Z										44		0	0	baseline	1	4	A	27361315	FALSE	24.7056
P00915	sample_39_39	53424388	sample	39	39	0_38	110819_stability_prepsample37-Sample033.mzML.gz_with_dscore_filtered.csv	sample_39	stability_prepsample37	F1	36 (37 Dan)	182	2019-05-14T11:00:00Z	Ryan	37		36	check order of 36 and 37	4	stability_prepsample182	34	2019-06-25T00:00:00Z										33		7235	120.583	120_hours	6	36	B	53424388	FALSE	25.671
P00915	sample_4_4	34358016	sample	4	4	0_3	110819_stability_prepsample10-Sample061.mzML.gz_with_dscore_filtered.csv	sample_4	stability_prepsample10	F1	10	179	2019-05-10T10:35:00Z	Ryan	10		4		4	stability_prepsample179	61	2019-06-25T00:00:00Z										61		1450	24.1667	24_hours	4	4	B	34358016	FALSE	25.0341
P00915	sample_40_40	37247498	sample	40	40	0_39	110819_stability_prepsample38-Sample037.mzML.gz_with_dscore_filtered.csv	sample_40	stability_prepsample38	F1	38	177	2019-05-09T13:34:00Z	Dan	38		4		4	stability_prepsample177	38	2019-06-25T00:00:00Z										37		189	3.15	3_hours	2	4	A	37247498	FALSE	25.1506
P00915	sample_41_41	35262792	sample	41	41	0_40	110819_stability_prepsample39-Sample051.mzML.gz_with_dscore_filtered.csv	sample_41	stability_prepsample39	F1	39	115	2019-05-09T16:30:00Z	Dan	39		4		3	stability_prepsample115	51	2019-06-25T00:00:00Z										51		365	6.08333	6_hours	3	4	A	35262792	FALSE	25.0716
P00915	sample_42_42	45576305	sample	42	42	0_41	110819_stability_prepsample3-Sample007.mzML.gz_with_dscore_filtered.csv	sample_42	stability_prepsample3	F1	3	131	2019-05-09T16:30:00Z	Dan	3		4		3	stability_prepsample131	8	2019-06-25T00:00:00Z										7		365	6.08333	6_hours	3	4	A	45576305	FALSE	25.4418
P00915	sample_43_43	20915943	sample	43	43	0_42	110819_stability_prepsample40-Sample050.mzML.gz_with_dscore_filtered.csv	sample_43	stability_prepsample40	F1	40	173	2019-05-10T10:35:00Z	Dan	40		4		4	stability_prepsample173	50	2019-06-25T00:00:00Z										50		1450	24.1667	24_hours	4	4	A	20915943	FALSE	24.3181
P00915	sample_44_44	37975688	sample	44	44	0_43	110819_stability_prepsample41-Sample031.mzML.gz_with_dscore_filtered.csv	sample_44	stability_prepsample41	F1	41	121	2019-05-12T10:30:00Z	Dan	41		4		3	stability_prepsample121	32	2019-06-25T00:00:00Z										31		4325	72.0833	72_hours	5	4	A	37975688	FALSE	25.1786
P00915	sample_45_45	35108232	sample	45	45	0_44	110819_stability_prepsample42-Sample024.mzML.gz_with_dscore_filtered.csv	sample_45	stability_prepsample42	F1	42	141	2019-05-14T11:00:00Z	Dan	42		4		3	stability_prepsample141	25	2019-06-25T00:00:00Z										24		7235	120.583	120_hours	6	4	A	35108232	FALSE	25.0653
P00915	sample_46_46	49730164	sample	46	46	0_45	110819_stability_prepsample43-Sample068.mzML.gz_with_dscore_filtered.csv	sample_46	stability_prepsample43	F1	43	184	2019-05-09T10:25:00Z	Ryan	43		4		4	stability_prepsample184	68	2019-06-25T00:00:00Z										68		0	0	baseline	1	4	B	49730164	FALSE	25.5676
P00915	sample_47_47	27532219	sample	47	47	0_46	110819_stability_prepsample44-Sample083.mzML.gz_with_dscore_filtered.csv	sample_47	stability_prepsample44	F1	44	163	2019-05-09T13:34:00Z	Ryan	44		4		4	stability_prepsample163	83	2019-06-25T00:00:00Z										83		189	3.15	3_hours	2	4	B	27532219	FALSE	24.7146
P00915	sample_48_48	28975185	sample	48	48	0_47	110819_stability_prepsample46-Sample058.mzML.gz_with_dscore_filtered.csv	sample_48	stability_prepsample46	F1	46	151	2019-05-10T10:35:00Z	Ryan	46		4		4	stability_prepsample151	58	2019-06-25T00:00:00Z										58		1450	24.1667	24_hours	4	4	B	28975185	FALSE	24.7883
P00915	sample_49_49	62996805	sample	49	49	0_48	110819_stability_prepsample47-Sample076.mzML.gz_with_dscore_filtered.csv	sample_49	stability_prepsample47	F1	47	174	2019-05-12T10:30:00Z	Ryan	47		4		4	stability_prepsample174	76	2019-06-25T00:00:00Z										76		4325	72.0833	72_hours	5	4	B	62996805	FALSE	25.9088
P00915	sample_51_51	33863175	sample	51	51	0_50	110819_stability_prepsample49-Sample047.mzML.gz_with_dscore_filtered.csv	sample_51	stability_prepsample49	F1	49	116	2019-05-09T10:25:00Z	Dan	49		20		3	stability_prepsample116	47	2019-06-25T00:00:00Z										47		0	0	baseline	1	20	A	33863175	FALSE	25.0132
P00915	sample_52_52	39911519	sample	52	52	0_51	110819_stability_prepsample4-Sample022.mzML.gz_with_dscore_filtered.csv	sample_52	stability_prepsample4	F1	4	166	2019-05-10T10:35:00Z	Dan	4		4		4	stability_prepsample166	23	2019-06-25T00:00:00Z										22		1450	24.1667	24_hours	4	4	A	39911519	FALSE	25.2503
P00915	sample_53_53	57667052	sample	53	53	0_52	110819_stability_prepsample50-Sample081.mzML.gz_with_dscore_filtered.csv	sample_53	stability_prepsample50	F1	50	133	2019-05-09T13:36:00Z	Dan	50		20		3	stability_prepsample133	81	2019-06-25T00:00:00Z										81		191	3.18333	3_hours	2	20	A	57667052	FALSE	25.7812
P00915	sample_54_54	26474326	sample	54	54	0_53	110819_stability_prepsample51-Sample013.mzML.gz_with_dscore_filtered.csv	sample_54	stability_prepsample51	F1	51	148	2019-05-09T16:30:00Z	Dan	51		20		3	stability_prepsample148	14	2019-06-25T00:00:00Z										13		365	6.08333	6_hours	3	20	A	26474326	FALSE	24.6581
P00915	sample_55_55	32221486	sample	55	55	0_54	110819_stability_prepsample52-Sample020.mzML.gz_with_dscore_filtered.csv	sample_55	stability_prepsample52	F1	52	135	2019-05-10T10:35:00Z	Dan	52		20		3	stability_prepsample135	22	2019-06-25T00:00:00Z										20		1450	24.1667	24_hours	4	20	A	32221486	FALSE	24.9415
P00915	sample_56_56	25306758	sample	56	56	0_55	110819_stability_prepsample53-Sample078.mzML.gz_with_dscore_filtered.csv	sample_56	stability_prepsample53	F1	53	154	2019-05-12T10:30:00Z	Dan	53		20		4	stability_prepsample154	78	2019-06-25T00:00:00Z										78		4325	72.0833	72_hours	5	20	A	25306758	FALSE	24.593
P00915	sample_57_57	39912047	sample	57	57	0_56	110819_stability_prepsample54-Sample029.mzML.gz_with_dscore_filtered.csv	sample_57	stability_prepsample54	F1	54	175	2019-05-14T11:00:00Z	Dan	54		20		4	stability_prepsample175	30	2019-06-25T00:00:00Z										29		7235	120.583	120_hours	6	20	A	39912047	FALSE	25.2503
P00915	sample_58_58	55771981	sample	58	58	0_57	110819_stability_prepsample55-Sample015.mzML.gz_with_dscore_filtered.csv	sample_58	stability_prepsample55	F1	55	169	2019-05-09T10:31:00Z	Ryan	55		20		4	stability_prepsample169	16	2019-06-25T00:00:00Z										15		6	0.1	baseline	1	20	B	55771981	FALSE	25.733
P00915	sample_59_59	42878873	sample	59	59	0_58	110819_stability_prepsample56-Sample017.mzML.gz_with_dscore_filtered.csv	sample_59	stability_prepsample56	F1	56	110	2019-05-09T13:36:00Z	Ryan	56		20		3	stability_prepsample110	18	2019-06-25T00:00:00Z										17		191	3.18333	3_hours	2	20	B	42878873	FALSE	25.3538
P00915	sample_6_6	43528235	sample	6	6	0_5	110819_stability_prepsample11-Sample018.mzML.gz_with_dscore_filtered.csv	sample_6	stability_prepsample11	F1	11	107	2019-05-12T10:30:00Z	Ryan	11		4		3	stability_prepsample107	19	2019-06-25T00:00:00Z										18		4325	72.0833	72_hours	5	4	B	43528235	FALSE	25.3754
P00915	sample_60_60	56441841	sample	60	60	0_59	110819_stability_prepsample57-Sample002.mzML.gz_with_dscore_filtered.csv	sample_60	stability_prepsample57	F1	57	119	2019-05-09T16:30:00Z	Ryan	57		20		3	stability_prepsample119	3	2019-06-25T00:00:00Z										2		365	6.08333	6_hours	3	20	B	56441841	FALSE	25.7503
P00915	sample_62_62	26679862	sample	62	62	0_61	110819_stability_prepsample59-Sample041.mzML.gz_with_dscore_filtered.csv	sample_62	stability_prepsample59	F1	59	125	2019-05-12T10:30:00Z	Ryan	59		20		3	stability_prepsample125	41	2019-06-25T00:00:00Z										41		4325	72.0833	72_hours	5	20	B	26679862	FALSE	24.6692
P00915	sample_63_63	36529436	sample	63	63	0_62	110819_stability_prepsample5-Sample006.mzML.gz_with_dscore_filtered.csv	sample_63	stability_prepsample5	F1	5	108	2019-05-12T10:30:00Z	Dan	5		4		3	stability_prepsample108	7	2019-06-25T00:00:00Z										6		4325	72.0833	72_hours	5	4	A	36529436	FALSE	25.1226
P00915	sample_64_64	41186869	sample	64	64	0_63	110819_stability_prepsample60-Sample082.mzML.gz_with_dscore_filtered.csv	sample_64	stability_prepsample60	F1	60	159	2019-05-14T11:00:00Z	Ryan	60		20		4	stability_prepsample159	82	2019-06-25T00:00:00Z										82		7235	120.583	120_hours	6	20	B	41186869	FALSE	25.2957
P00915	sample_65_65	46968541	sample	65	65	0_64	110819_stability_prepsample61-Sample067.mzML.gz_with_dscore_filtered.csv	sample_65	stability_prepsample61	F1	61	180	2019-05-09T10:31:00Z	Dan	61		36		4	stability_prepsample180	67	2019-06-25T00:00:00Z										67		6	0.1	baseline	1	36	A	46968541	FALSE	25.4852
P00915	sample_66_66	37848474	sample	66	66	0_65	110819_stability_prepsample62-Sample023.mzML.gz_with_dscore_filtered.csv	sample_66	stability_prepsample62	F1	62	185	2019-05-09T13:42:00Z	Dan	62		36		4	stability_prepsample185	24	2019-06-25T00:00:00Z										23		197	3.28333	3_hours	2	36	A	37848474	FALSE	25.1737
P00915	sample_67_67	29690950	sample	67	67	0_66	110819_stability_prepsample63-Sample030.mzML.gz_with_dscore_filtered.csv	sample_67	stability_prepsample63	F1	63	129	2019-05-09T16:30:00Z	Dan	63		36		3	stability_prepsample129	31	2019-06-25T00:00:00Z										30		365	6.08333	6_hours	3	36	A	29690950	FALSE	24.8235
P00915	sample_68_68	34559286	sample	68	68	0_67	110819_stability_prepsample64-Sample025.mzML.gz_with_dscore_filtered.csv	sample_68	stability_prepsample64	F1	64	113	2019-05-10T10:35:00Z	Dan	64		36		3	stability_prepsample113	26	2019-06-25T00:00:00Z										25		1450	24.1667	24_hours	4	36	A	34559286	FALSE	25.0426
P00915	sample_69_69	42822037	sample	69	69	0_68	110819_stability_prepsample65-Sample011.mzML.gz_with_dscore_filtered.csv	sample_69	stability_prepsample65	F1	65	137	2019-05-12T10:30:00Z	Dan	65		36		3	stability_prepsample137	12	2019-06-25T00:00:00Z										11		4325	72.0833	72_hours	5	36	A	42822037	FALSE	25.3519
P00915	sample_70_70	52117879	sample	70	70	0_69	110819_stability_prepsample67-Sample036.mzML.gz_with_dscore_filtered.csv	sample_70	stability_prepsample67	F1	67	152	2019-05-09T10:31:00Z	Ryan	67		36		3	stability_prepsample152	37	2019-06-25T00:00:00Z										36		6	0.1	baseline	1	36	B	52117879	FALSE	25.6353
P00915	sample_71_71	53693471	sample	71	71	0_70	110819_stability_prepsample68-Sample010.mzML.gz_with_dscore_filtered.csv	sample_71	stability_prepsample68	F1	68	147	2019-05-09T13:42:00Z	Ryan	68		36		3	stability_prepsample147	11	2019-06-25T00:00:00Z										10		197	3.28333	3_hours	2	36	B	53693471	FALSE	25.6782
P00915	sample_72_72	38543414	sample	72	72	0_71	110819_stability_prepsample69-Sample032.mzML.gz_with_dscore_filtered.csv	sample_72	stability_prepsample69	F1	69	181	2019-05-09T16:30:00Z	Ryan	69		36		4	stability_prepsample181	33	2019-06-25T00:00:00Z										32		365	6.08333	6_hours	3	36	B	38543414	FALSE	25.2
P00915	sample_73_73	22879031	sample	73	73	0_72	110819_stability_prepsample6-Sample012.mzML.gz_with_dscore_filtered.csv	sample_73	stability_prepsample6	F1	6	120	2019-05-14T11:00:00Z	Dan	6		4		3	stability_prepsample120	13	2019-06-25T00:00:00Z										12		7235	120.583	120_hours	6	4	A	22879031	FALSE	24.4475
P00915	sample_74_74	41500850	sample	74	74	0_73	110819_stability_prepsample70-Sample053.mzML.gz_with_dscore_filtered.csv	sample_74	stability_prepsample70	F1	70	112	2019-05-10T10:35:00Z	Ryan	70		36		3	stability_prepsample112	53	2019-06-25T00:00:00Z										53		1450	24.1667	24_hours	4	36	B	41500850	FALSE	25.3066
P00915	sample_75_75	17567044	sample	75	75	0_74	110819_stability_prepsample71-Sample048.mzML.gz_with_dscore_filtered.csv	sample_75	stability_prepsample71	F1	71	138	2019-05-12T10:30:00Z	Ryan	71		36		3	stability_prepsample138	48	2019-06-25T00:00:00Z										48		4325	72.0833	72_hours	5	36	B	17567044	FALSE	24.0664
P00915	sample_76_76	30527047	sample	76	76	0_75	110819_stability_prepsample72-Sample054.mzML.gz_with_dscore_filtered.csv	sample_76	stability_prepsample72	F1	72	114	2019-05-14T11:00:00Z	Ryan	72		36		3	stability_prepsample114	54	2019-06-25T00:00:00Z										54		7235	120.583	120_hours	6	36	B	30527047	FALSE	24.8636
P00915	sample_77_77	54591538	sample	77	77	0_76	110819_stability_prepsample7-Sample046.mzML.gz_with_dscore_filtered.csv	sample_77	stability_prepsample7	F1	7	109	2019-05-09T10:25:00Z	Ryan	7		4		3	stability_prepsample109	46	2019-06-25T00:00:00Z										46		0	0	baseline	1	4	B	54591538	FALSE	25.7022
P00915	sample_78_78	52564876	sample	78	78	0_77	110819_stability_prepsample8-Sample003.mzML.gz_with_dscore_filtered.csv	sample_78	stability_prepsample8	F1	8	183	2019-05-09T13:34:00Z	Ryan	8		4		4	stability_prepsample183	4	2019-06-25T00:00:00Z										3		189	3.15	3_hours	2	4	B	52564876	FALSE	25.6476
P00915	sample_79_79	38709667	sample	79	79	0_78	110819_stability_prepsample9-Sample052.mzML.gz_with_dscore_filtered.csv	sample_79	stability_prepsample9	F1	9	150	2019-05-09T16:30:00Z	Ryan	9		4		3	stability_prepsample150	52	2019-06-25T00:00:00Z										52		365	6.08333	6_hours	3	4	B	38709667	FALSE	25.2062
P00915	sample_8_8	55905710	sample	8	8	0_7	110819_stability_prepsample12-Sample001.mzML.gz_with_dscore_filtered.csv	sample_8	stability_prepsample12	F1	12	157	2019-05-14T11:00:00Z	Ryan	12		4		4	stability_prepsample157	2	2019-06-25T00:00:00Z										1		7235	120.583	120_hours	6	4	B	55905710	FALSE	25.7365
P00918	sample_10_10	4354217	sample	10	10	0_9	110819_stability_prepsample13-Sample057.mzML.gz_with_dscore_filtered.csv	sample_10	stability_prepsample13	F1	13	130	2019-05-09T10:25:00Z	Dan	13		20		3	stability_prepsample130	57	2019-06-25T00:00:00Z										57		0	0	baseline	1	20	A	4354217	FALSE	22.054
P00918	sample_11_11	3887141	sample	11	11	0_10	110819_stability_prepsample14-Sample034.mzML.gz_with_dscore_filtered.csv	sample_11	stability_prepsample14	F1	14	158	2019-05-09T13:36:00Z	Dan	14		20		4	stability_prepsample158	35	2019-06-25T00:00:00Z										34		191	3.18333	3_hours	2	20	A	3887141	FALSE	21.8903
P00918	sample_13_13	3749959	sample	13	13	0_12	110819_stability_prepsample15-Sample014.mzML.gz_with_dscore_filtered.csv	sample_13	stability_prepsample15	F1	15	149	2019-05-09T16:30:00Z	Dan	15		20		3	stability_prepsample149	15	2019-06-25T00:00:00Z										14		365	6.08333	6_hours	3	20	A	3749959	FALSE	21.8384
P00918	sample_15_15	4157765	sample	15	15	0_14	110819_stability_prepsample16-Sample072.mzML.gz_with_dscore_filtered.csv	sample_15	stability_prepsample16	F1	16	134	2019-05-10T10:35:00Z	Dan	16		20		3	stability_prepsample134	72	2019-06-25T00:00:00Z										72		1450	24.1667	24_hours	4	20	A	4157765	FALSE	21.9874
P00918	sample_17_17	3519228	sample	17	17	0_16	110819_stability_prepsample17-Sample060.mzML.gz_with_dscore_filtered.csv	sample_17	stability_prepsample17	F1	17	122	2019-05-12T10:30:00Z	Dan	17		20		3	stability_prepsample122	60	2019-06-25T00:00:00Z										60		4325	72.0833	72_hours	5	20	A	3519228	FALSE	21.7468
P00918	sample_18_18	6515257	sample	18	18	0_17	110819_stability_prepsample18-Sample028.mzML.gz_with_dscore_filtered.csv	sample_18	stability_prepsample18	F1	18	165	2019-05-14T11:00:00Z	Dan	18		20		4	stability_prepsample165	29	2019-06-25T00:00:00Z										28		7235	120.583	120_hours	6	20	A	6515257	FALSE	22.6354
P00918	sample_19_19	4352436	sample	19	19	0_18	110819_stability_prepsample19-Sample066.mzML.gz_with_dscore_filtered.csv	sample_19	stability_prepsample19	F1	19	132	2019-05-09T10:31:00Z	Ryan	19		20		3	stability_prepsample132	66	2019-06-25T00:00:00Z										66		6	0.1	baseline	1	20	B	4352436	FALSE	22.0534
P00918	sample_20_20	6574979	sample	20	20	0_19	110819_stability_prepsample1-Sample073.mzML.gz_with_dscore_filtered.csv	sample_20	stability_prepsample1	F1	1	170	2019-05-09T10:25:00Z	Dan	1		4		4	stability_prepsample170	73	2019-06-25T00:00:00Z										73		0	0	baseline	1	4	A	6574979	FALSE	22.6486
P00918	sample_21_21	5944774	sample	21	21	0_20	110819_stability_prepsample20-Sample004.mzML.gz_with_dscore_filtered.csv	sample_21	stability_prepsample20	F1	20	144	2019-05-09T13:36:00Z	Ryan	20		20	check order of 20 and 21	3	stability_prepsample144	5	2019-06-25T00:00:00Z										4		191	3.18333	3_hours	2	20	B	5944774	FALSE	22.5032
P00918	sample_23_23	5017666	sample	23	23	0_22	110819_stability_prepsample22-Sample026.mzML.gz_with_dscore_filtered.csv	sample_23	stability_prepsample22	F1	22	168	2019-05-10T10:35:00Z	Ryan	22		20		4	stability_prepsample168	27	2019-06-25T00:00:00Z										26		1450	24.1667	24_hours	4	20	B	5017666	FALSE	22.2586
P00918	sample_24_24	5536565	sample	24	24	0_23	110819_stability_prepsample23-Sample009.mzML.gz_with_dscore_filtered.csv	sample_24	stability_prepsample23	F1	23	143	2019-05-12T10:30:00Z	Ryan	23		20		3	stability_prepsample143	10	2019-06-25T00:00:00Z										9		4325	72.0833	72_hours	5	20	B	5536565	FALSE	22.4006
P00918	sample_26_26	4654563	sample	26	26	0_25	110819_stability_prepsample25-Sample064.mzML.gz_with_dscore_filtered.csv	sample_26	stability_prepsample25	F1	25	171	2019-05-09T10:31:00Z	Dan	25		36		4	stability_prepsample171	64	2019-06-25T00:00:00Z										64		6	0.1	baseline	1	36	A	4654563	FALSE	22.1502
P00918	sample_27_27	2394700	sample	27	27	0_26	110819_stability_prepsample26-Sample077.mzML.gz_with_dscore_filtered.csv	sample_27	stability_prepsample26	F1	26	162	2019-05-09T13:42:00Z	Dan	26		36		4	stability_prepsample162	77	2019-06-25T00:00:00Z										77		197	3.28333	3_hours	2	36	A	2394700	FALSE	21.1914
P00918	sample_28_28	3534169	sample	28	28	0_27	110819_stability_prepsample27-Sample035.mzML.gz_with_dscore_filtered.csv	sample_28	stability_prepsample27	F1	27	176	2019-05-09T16:30:00Z	Dan	27		36		4	stability_prepsample176	36	2019-06-25T00:00:00Z										35		365	6.08333	6_hours	3	36	A	3534169	FALSE	21.7529
P00918	sample_29_29	4183874	sample	29	29	0_28	110819_stability_prepsample28-Sample019.mzML.gz_with_dscore_filtered.csv	sample_29	stability_prepsample28	F1	28	172	2019-05-10T10:35:00Z	Dan	28		36		4	stability_prepsample172	20	2019-06-25T00:00:00Z										19		1450	24.1667	24_hours	4	36	A	4183874	FALSE	21.9964
P00918	sample_30_30	2456666	sample	30	30	0_29	110819_stability_prepsample29-Sample045.mzML.gz_with_dscore_filtered.csv	sample_30	stability_prepsample29	F1	29	155	2019-05-12T10:30:00Z	Dan	29		36		4	stability_prepsample155	45	2019-06-25T00:00:00Z										45		4325	72.0833	72_hours	5	36	A	2456666	FALSE	21.2283
P00918	sample_31_31	2999740	sample	31	31	0_30	110819_stability_prepsample2-Sample055.mzML.gz_with_dscore_filtered.csv	sample_31	stability_prepsample2	F1	2	140	2019-05-09T13:34:00Z	Dan	2		4		3	stability_prepsample140	55	2019-06-25T00:00:00Z										55		189	3.15	3_hours	2	4	A	2999740	FALSE	21.5164
P00918	sample_32_32	4620999	sample	32	32	0_31	110819_stability_prepsample30-Sample074.mzML.gz_with_dscore_filtered.csv	sample_32	stability_prepsample30	F1	30	127	2019-05-14T11:00:00Z	Dan	30		36		3	stability_prepsample127	74	2019-06-25T00:00:00Z										74		7235	120.583	120_hours	6	36	A	4620999	FALSE	22.1398
P00918	sample_33_33	3981846	sample	33	33	0_32	110819_stability_prepsample31-Sample065.mzML.gz_with_dscore_filtered.csv	sample_33	stability_prepsample31	F1	31	111	2019-05-09T10:31:00Z	Ryan	31		36		3	stability_prepsample111	65	2019-06-25T00:00:00Z										65		6	0.1	baseline	1	36	B	3981846	FALSE	21.925
P00918	sample_34_34	5306049	sample	34	34	0_33	110819_stability_prepsample32-Sample056.mzML.gz_with_dscore_filtered.csv	sample_34	stability_prepsample32	F1	32	161	2019-05-09T13:42:00Z	Ryan	32		36		4	stability_prepsample161	56	2019-06-25T00:00:00Z										56		197	3.28333	3_hours	2	36	B	5306049	FALSE	22.3392
P00918	sample_35_35	3332112	sample	35	35	0_34	110819_stability_prepsample33-Sample070.mzML.gz_with_dscore_filtered.csv	sample_35	stability_prepsample33	F1	33	123	2019-05-09T16:30:00Z	Ryan	33		36		3	stability_prepsample123	70	2019-06-25T00:00:00Z										70		365	6.08333	6_hours	3	36	B	3332112	FALSE	21.668
P00918	sample_36_36	5045282	sample	36	36	0_35	110819_stability_prepsample34-Sample071.mzML.gz_with_dscore_filtered.csv	sample_36	stability_prepsample34	F1	34	136	2019-05-10T10:35:00Z	Ryan	34		36		3	stability_prepsample136	71	2019-06-25T00:00:00Z										71		1450	24.1667	24_hours	4	36	B	5045282	FALSE	22.2665
P00918	sample_37_37	5079761	sample	37	37	0_36	110819_stability_prepsample35-Sample027.mzML.gz_with_dscore_filtered.csv	sample_37	stability_prepsample35	F1	35	126	2019-05-12T10:30:00Z	Ryan	35		36		3	stability_prepsample126	28	2019-06-25T00:00:00Z										27		4325	72.0833	72_hours	5	36	B	5079761	FALSE	22.2763
P00918	sample_38_38	3453889	sample	38	38	0_37	110819_stability_prepsample36-Sample044.mzML.gz_with_dscore_filtered.csv	sample_38	stability_prepsample36	F1	36	164	2019-05-09T10:25:00Z	Dan	36		4	check order of 36 and 37	4	stability_prepsample164	44	2019-06-25T00:00:00Z										44		0	0	baseline	1	4	A	3453889	FALSE	21.7198
P00918	sample_39_39	6626576	sample	39	39	0_38	110819_stability_prepsample37-Sample033.mzML.gz_with_dscore_filtered.csv	sample_39	stability_prepsample37	F1	36 (37 Dan)	182	2019-05-14T11:00:00Z	Ryan	37		36	check order of 36 and 37	4	stability_prepsample182	34	2019-06-25T00:00:00Z										33		7235	120.583	120_hours	6	36	B	6626576	FALSE	22.6598
P00918	sample_4_4	4409149	sample	4	4	0_3	110819_stability_prepsample10-Sample061.mzML.gz_with_dscore_filtered.csv	sample_4	stability_prepsample10	F1	10	179	2019-05-10T10:35:00Z	Ryan	10		4		4	stability_prepsample179	61	2019-06-25T00:00:00Z										61		1450	24.1667	24_hours	4	4	B	4409149	FALSE	22.0721
P00918	sample_40_40	3814185	sample	40	40	0_39	110819_stability_prepsample38-Sample037.mzML.gz_with_dscore_filtered.csv	sample_40	stability_prepsample38	F1	38	177	2019-05-09T13:34:00Z	Dan	38		4		4	stability_prepsample177	38	2019-06-25T00:00:00Z										37		189	3.15	3_hours	2	4	A	3814185	FALSE	21.8629
P00918	sample_41_41	3901967	sample	41	41	0_40	110819_stability_prepsample39-Sample051.mzML.gz_with_dscore_filtered.csv	sample_41	stability_prepsample39	F1	39	115	2019-05-09T16:30:00Z	Dan	39		4		3	stability_prepsample115	51	2019-06-25T00:00:00Z										51		365	6.08333	6_hours	3	4	A	3901967	FALSE	21.8958
P00918	sample_42_42	5655790	sample	42	42	0_41	110819_stability_prepsample3-Sample007.mzML.gz_with_dscore_filtered.csv	sample_42	stability_prepsample3	F1	3	131	2019-05-09T16:30:00Z	Dan	3		4		3	stability_prepsample131	8	2019-06-25T00:00:00Z										7		365	6.08333	6_hours	3	4	A	5655790	FALSE	22.4313
P00918	sample_43_43	2303497	sample	43	43	0_42	110819_stability_prepsample40-Sample050.mzML.gz_with_dscore_filtered.csv	sample_43	stability_prepsample40	F1	40	173	2019-05-10T10:35:00Z	Dan	40		4		4	stability_prepsample173	50	2019-06-25T00:00:00Z										50		1450	24.1667	24_hours	4	4	A	2303497	FALSE	21.1354
P00918	sample_44_44	4591798	sample	44	44	0_43	110819_stability_prepsample41-Sample031.mzML.gz_with_dscore_filtered.csv	sample_44	stability_prepsample41	F1	41	121	2019-05-12T10:30:00Z	Dan	41		4		3	stability_prepsample121	32	2019-06-25T00:00:00Z										31		4325	72.0833	72_hours	5	4	A	4591798	FALSE	22.1306
P00918	sample_45_45	3861786	sample	45	45	0_44	110819_stability_prepsample42-Sample024.mzML.gz_with_dscore_filtered.csv	sample_45	stability_prepsample42	F1	42	141	2019-05-14T11:00:00Z	Dan	42		4		3	stability_prepsample141	25	2019-06-25T00:00:00Z										24		7235	120.583	120_hours	6	4	A	3861786	FALSE	21.8808
P00918	sample_46_46	5610434	sample	46	46	0_45	110819_stability_prepsample43-Sample068.mzML.gz_with_dscore_filtered.csv	sample_46	stability_prepsample43	F1	43	184	2019-05-09T10:25:00Z	Ryan	43		4		4	stability_prepsample184	68	2019-06-25T00:00:00Z										68		0	0	baseline	1	4	B	5610434	FALSE	22.4197
P00918	sample_47_47	2058572	sample	47	47	0_46	110819_stability_prepsample44-Sample083.mzML.gz_with_dscore_filtered.csv	sample_47	stability_prepsample44	F1	44	163	2019-05-09T13:34:00Z	Ryan	44		4		4	stability_prepsample163	83	2019-06-25T00:00:00Z										83		189	3.15	3_hours	2	4	B	2058572	FALSE	20.9732
P00918	sample_48_48	3426461	sample	48	48	0_47	110819_stability_prepsample46-Sample058.mzML.gz_with_dscore_filtered.csv	sample_48	stability_prepsample46	F1	46	151	2019-05-10T10:35:00Z	Ryan	46		4		4	stability_prepsample151	58	2019-06-25T00:00:00Z										58		1450	24.1667	24_hours	4	4	B	3426461	FALSE	21.7083
P00918	sample_49_49	7374098	sample	49	49	0_48	110819_stability_prepsample47-Sample076.mzML.gz_with_dscore_filtered.csv	sample_49	stability_prepsample47	F1	47	174	2019-05-12T10:30:00Z	Ryan	47		4		4	stability_prepsample174	76	2019-06-25T00:00:00Z										76		4325	72.0833	72_hours	5	4	B	7374098	FALSE	22.814
P00918	sample_51_51	3244042	sample	51	51	0_50	110819_stability_prepsample49-Sample047.mzML.gz_with_dscore_filtered.csv	sample_51	stability_prepsample49	F1	49	116	2019-05-09T10:25:00Z	Dan	49		20		3	stability_prepsample116	47	2019-06-25T00:00:00Z										47		0	0	baseline	1	20	A	3244042	FALSE	21.6294
P00918	sample_52_52	5136045	sample	52	52	0_51	110819_stability_prepsample4-Sample022.mzML.gz_with_dscore_filtered.csv	sample_52	stability_prepsample4	F1	4	166	2019-05-10T10:35:00Z	Dan	4		4		4	stability_prepsample166	23	2019-06-25T00:00:00Z										22		1450	24.1667	24_hours	4	4	A	5136045	FALSE	22.2922
P00918	sample_53_53	6063469	sample	53	53	0_52	110819_stability_prepsample50-Sample081.mzML.gz_with_dscore_filtered.csv	sample_53	stability_prepsample50	F1	50	133	2019-05-09T13:36:00Z	Dan	50		20		3	stability_prepsample133	81	2019-06-25T00:00:00Z										81		191	3.18333	3_hours	2	20	A	6063469	FALSE	22.5317
P00918	sample_54_54	3022758	sample	54	54	0_53	110819_stability_prepsample51-Sample013.mzML.gz_with_dscore_filtered.csv	sample_54	stability_prepsample51	F1	51	148	2019-05-09T16:30:00Z	Dan	51		20		3	stability_prepsample148	14	2019-06-25T00:00:00Z										13		365	6.08333	6_hours	3	20	A	3022758	FALSE	21.5274
P00918	sample_55_55	4346122	sample	55	55	0_54	110819_stability_prepsample52-Sample020.mzML.gz_with_dscore_filtered.csv	sample_55	stability_prepsample52	F1	52	135	2019-05-10T10:35:00Z	Dan	52		20		3	stability_prepsample135	22	2019-06-25T00:00:00Z										20		1450	24.1667	24_hours	4	20	A	4346122	FALSE	22.0513
P00918	sample_56_56	2499627	sample	56	56	0_55	110819_stability_prepsample53-Sample078.mzML.gz_with_dscore_filtered.csv	sample_56	stability_prepsample53	F1	53	154	2019-05-12T10:30:00Z	Dan	53		20		4	stability_prepsample154	78	2019-06-25T00:00:00Z										78		4325	72.0833	72_hours	5	20	A	2499627	FALSE	21.2533
P00918	sample_57_57	5054735	sample	57	57	0_56	110819_stability_prepsample54-Sample029.mzML.gz_with_dscore_filtered.csv	sample_57	stability_prepsample54	F1	54	175	2019-05-14T11:00:00Z	Dan	54		20		4	stability_prepsample175	30	2019-06-25T00:00:00Z										29		7235	120.583	120_hours	6	20	A	5054735	FALSE	22.2692
P00918	sample_58_58	9400649	sample	58	58	0_57	110819_stability_prepsample55-Sample015.mzML.gz_with_dscore_filtered.csv	sample_58	stability_prepsample55	F1	55	169	2019-05-09T10:31:00Z	Ryan	55		20		4	stability_prepsample169	16	2019-06-25T00:00:00Z										15		6	0.1	baseline	1	20	B	9400649	FALSE	23.1643
P00918	sample_59_59	5523987	sample	59	59	0_58	110819_stability_prepsample56-Sample017.mzML.gz_with_dscore_filtered.csv	sample_59	stability_prepsample56	F1	56	110	2019-05-09T13:36:00Z	Ryan	56		20		3	stability_prepsample110	18	2019-06-25T00:00:00Z										17		191	3.18333	3_hours	2	20	B	5523987	FALSE	22.3973
P00918	sample_6_6	5584662	sample	6	6	0_5	110819_stability_prepsample11-Sample018.mzML.gz_with_dscore_filtered.csv	sample_6	stability_prepsample11	F1	11	107	2019-05-12T10:30:00Z	Ryan	11		4		3	stability_prepsample107	19	2019-06-25T00:00:00Z										18		4325	72.0833	72_hours	5	4	B	5584662	FALSE	22.413
P00918	sample_60_60	7077611	sample	60	60	0_59	110819_stability_prepsample57-Sample002.mzML.gz_with_dscore_filtered.csv	sample_60	stability_prepsample57	F1	57	119	2019-05-09T16:30:00Z	Ryan	57		20		3	stability_prepsample119	3	2019-06-25T00:00:00Z										2		365	6.08333	6_hours	3	20	B	7077611	FALSE	22.7548
P00918	sample_62_62	3426437	sample	62	62	0_61	110819_stability_prepsample59-Sample041.mzML.gz_with_dscore_filtered.csv	sample_62	stability_prepsample59	F1	59	125	2019-05-12T10:30:00Z	Ryan	59		20		3	stability_prepsample125	41	2019-06-25T00:00:00Z										41		4325	72.0833	72_hours	5	20	B	3426437	FALSE	21.7083
P00918	sample_63_63	4597876	sample	63	63	0_62	110819_stability_prepsample5-Sample006.mzML.gz_with_dscore_filtered.csv	sample_63	stability_prepsample5	F1	5	108	2019-05-12T10:30:00Z	Dan	5		4		3	stability_prepsample108	7	2019-06-25T00:00:00Z										6		4325	72.0833	72_hours	5	4	A	4597876	FALSE	22.1325
P00918	sample_64_64	4421198	sample	64	64	0_63	110819_stability_prepsample60-Sample082.mzML.gz_with_dscore_filtered.csv	sample_64	stability_prepsample60	F1	60	159	2019-05-14T11:00:00Z	Ryan	60		20		4	stability_prepsample159	82	2019-06-25T00:00:00Z										82		7235	120.583	120_hours	6	20	B	4421198	FALSE	22.076
P00918	sample_65_65	4894659	sample	65	65	0_64	110819_stability_prepsample61-Sample067.mzML.gz_with_dscore_filtered.csv	sample_65	stability_prepsample61	F1	61	180	2019-05-09T10:31:00Z	Dan	61		36		4	stability_prepsample180	67	2019-06-25T00:00:00Z										67		6	0.1	baseline	1	36	A	4894659	FALSE	22.2228
P00918	sample_66_66	4532997	sample	66	66	0_65	110819_stability_prepsample62-Sample023.mzML.gz_with_dscore_filtered.csv	sample_66	stability_prepsample62	F1	62	185	2019-05-09T13:42:00Z	Dan	62		36		4	stability_prepsample185	24	2019-06-25T00:00:00Z										23		197	3.28333	3_hours	2	36	A	4532997	FALSE	22.112
P00918	sample_67_67	3671921	sample	67	67	0_66	110819_stability_prepsample63-Sample030.mzML.gz_with_dscore_filtered.csv	sample_67	stability_prepsample63	F1	63	129	2019-05-09T16:30:00Z	Dan	63		36		3	stability_prepsample129	31	2019-06-25T00:00:00Z										30		365	6.08333	6_hours	3	36	A	3671921	FALSE	21.8081
P00918	sample_68_68	3938029	sample	68	68	0_67	110819_stability_prepsample64-Sample025.mzML.gz_with_dscore_filtered.csv	sample_68	stability_prepsample64	F1	64	113	2019-05-10T10:35:00Z	Dan	64		36		3	stability_prepsample113	26	2019-06-25T00:00:00Z										25		1450	24.1667	24_hours	4	36	A	3938029	FALSE	21.909
P00918	sample_69_69	4998204	sample	69	69	0_68	110819_stability_prepsample65-Sample011.mzML.gz_with_dscore_filtered.csv	sample_69	stability_prepsample65	F1	65	137	2019-05-12T10:30:00Z	Dan	65		36		3	stability_prepsample137	12	2019-06-25T00:00:00Z										11		4325	72.0833	72_hours	5	36	A	4998204	FALSE	22.253
P00918	sample_70_70	5514597	sample	70	70	0_69	110819_stability_prepsample67-Sample036.mzML.gz_with_dscore_filtered.csv	sample_70	stability_prepsample67	F1	67	152	2019-05-09T10:31:00Z	Ryan	67		36		3	stability_prepsample152	37	2019-06-25T00:00:00Z										36		6	0.1	baseline	1	36	B	5514597	FALSE	22.3948
P00918	sample_71_71	6482743	sample	71	71	0_70	110819_stability_prepsample68-Sample010.mzML.gz_with_dscore_filtered.csv	sample_71	stability_prepsample68	F1	68	147	2019-05-09T13:42:00Z	Ryan	68		36		3	stability_prepsample147	11	2019-06-25T00:00:00Z										10		197	3.28333	3_hours	2	36	B	6482743	FALSE	22.6282
P00918	sample_72_72	4385698	sample	72	72	0_71	110819_stability_prepsample69-Sample032.mzML.gz_with_dscore_filtered.csv	sample_72	stability_prepsample69	F1	69	181	2019-05-09T16:30:00Z	Ryan	69		36		4	stability_prepsample181	33	2019-06-25T00:00:00Z										32		365	6.08333	6_hours	3	36	B	4385698	FALSE	22.0644
P00918	sample_73_73	2629780	sample	73	73	0_72	110819_stability_prepsample6-Sample012.mzML.gz_with_dscore_filtered.csv	sample_73	stability_prepsample6	F1	6	120	2019-05-14T11:00:00Z	Dan	6		4		3	stability_prepsample120	13	2019-06-25T00:00:00Z										12		7235	120.583	120_hours	6	4	A	2629780	FALSE	21.3265
P00918	sample_74_74	4958112	sample	74	74	0_73	110819_stability_prepsample70-Sample053.mzML.gz_with_dscore_filtered.csv	sample_74	stability_prepsample70	F1	70	112	2019-05-10T10:35:00Z	Ryan	70		36		3	stability_prepsample112	53	2019-06-25T00:00:00Z										53		1450	24.1667	24_hours	4	36	B	4958112	FALSE	22.2414
P00918	sample_75_75	1955205	sample	75	75	0_74	110819_stability_prepsample71-Sample048.mzML.gz_with_dscore_filtered.csv	sample_75	stability_prepsample71	F1	71	138	2019-05-12T10:30:00Z	Ryan	71		36		3	stability_prepsample138	48	2019-06-25T00:00:00Z										48		4325	72.0833	72_hours	5	36	B	1955205	FALSE	20.8989
P00918	sample_76_76	2622614	sample	76	76	0_75	110819_stability_prepsample72-Sample054.mzML.gz_with_dscore_filtered.csv	sample_76	stability_prepsample72	F1	72	114	2019-05-14T11:00:00Z	Ryan	72		36		3	stability_prepsample114	54	2019-06-25T00:00:00Z										54		7235	120.583	120_hours	6	36	B	2622614	FALSE	21.3226
P00918	sample_77_77	6567760	sample	77	77	0_76	110819_stability_prepsample7-Sample046.mzML.gz_with_dscore_filtered.csv	sample_77	stability_prepsample7	F1	7	109	2019-05-09T10:25:00Z	Ryan	7		4		3	stability_prepsample109	46	2019-06-25T00:00:00Z										46		0	0	baseline	1	4	B	6567760	FALSE	22.647
P00918	sample_78_78	6328508	sample	78	78	0_77	110819_stability_prepsample8-Sample003.mzML.gz_with_dscore_filtered.csv	sample_78	stability_prepsample8	F1	8	183	2019-05-09T13:34:00Z	Ryan	8		4		4	stability_prepsample183	4	2019-06-25T00:00:00Z										3		189	3.15	3_hours	2	4	B	6328508	FALSE	22.5934
P00918	sample_79_79	4630470	sample	79	79	0_78	110819_stability_prepsample9-Sample052.mzML.gz_with_dscore_filtered.csv	sample_79	stability_prepsample9	F1	9	150	2019-05-09T16:30:00Z	Ryan	9		4		3	stability_prepsample150	52	2019-06-25T00:00:00Z										52		365	6.08333	6_hours	3	4	B	4630470	FALSE	22.1427
P00918	sample_8_8	6706396	sample	8	8	0_7	110819_stability_prepsample12-Sample001.mzML.gz_with_dscore_filtered.csv	sample_8	stability_prepsample12	F1	12	157	2019-05-14T11:00:00Z	Ryan	12		4		4	stability_prepsample157	2	2019-06-25T00:00:00Z										1		7235	120.583	120_hours	6	4	B	6706396	FALSE	22.6771
P01008	sample_10_10	579300	sample	10	10	0_9	110819_stability_prepsample13-Sample057.mzML.gz_with_dscore_filtered.csv	sample_10	stability_prepsample13	F1	13	130	2019-05-09T10:25:00Z	Dan	13		20		3	stability_prepsample130	57	2019-06-25T00:00:00Z										57		0	0	baseline	1	20	A	579300	FALSE	19.144
P01008	sample_11_11	668086	sample	11	11	0_10	110819_stability_prepsample14-Sample034.mzML.gz_with_dscore_filtered.csv	sample_11	stability_prepsample14	F1	14	158	2019-05-09T13:36:00Z	Dan	14		20		4	stability_prepsample158	35	2019-06-25T00:00:00Z										34		191	3.18333	3_hours	2	20	A	668086	FALSE	19.3497
P01008	sample_13_13	340898	sample	13	13	0_12	110819_stability_prepsample15-Sample014.mzML.gz_with_dscore_filtered.csv	sample_13	stability_prepsample15	F1	15	149	2019-05-09T16:30:00Z	Dan	15		20		3	stability_prepsample149	15	2019-06-25T00:00:00Z										14		365	6.08333	6_hours	3	20	A	340898	FALSE	18.379
P01008	sample_15_15	466196	sample	15	15	0_14	110819_stability_prepsample16-Sample072.mzML.gz_with_dscore_filtered.csv	sample_15	stability_prepsample16	F1	16	134	2019-05-10T10:35:00Z	Dan	16		20		3	stability_prepsample134	72	2019-06-25T00:00:00Z										72		1450	24.1667	24_hours	4	20	A	466196	FALSE	18.8306
P01008	sample_17_17	255179	sample	17	17	0_16	110819_stability_prepsample17-Sample060.mzML.gz_with_dscore_filtered.csv	sample_17	stability_prepsample17	F1	17	122	2019-05-12T10:30:00Z	Dan	17		20		3	stability_prepsample122	60	2019-06-25T00:00:00Z										60		4325	72.0833	72_hours	5	20	A	255179	FALSE	17.9612
P01008	sample_18_18	656801	sample	18	18	0_17	110819_stability_prepsample18-Sample028.mzML.gz_with_dscore_filtered.csv	sample_18	stability_prepsample18	F1	18	165	2019-05-14T11:00:00Z	Dan	18		20		4	stability_prepsample165	29	2019-06-25T00:00:00Z										28		7235	120.583	120_hours	6	20	A	656801	FALSE	19.3251
P01008	sample_19_19	292453	sample	19	19	0_18	110819_stability_prepsample19-Sample066.mzML.gz_with_dscore_filtered.csv	sample_19	stability_prepsample19	F1	19	132	2019-05-09T10:31:00Z	Ryan	19		20		3	stability_prepsample132	66	2019-06-25T00:00:00Z										66		6	0.1	baseline	1	20	B	292453	FALSE	18.1578
P01008	sample_20_20	424478	sample	20	20	0_19	110819_stability_prepsample1-Sample073.mzML.gz_with_dscore_filtered.csv	sample_20	stability_prepsample1	F1	1	170	2019-05-09T10:25:00Z	Dan	1		4		4	stability_prepsample170	73	2019-06-25T00:00:00Z										73		0	0	baseline	1	4	A	424478	FALSE	18.6953
P01008	sample_21_21	352918	sample	21	21	0_20	110819_stability_prepsample20-Sample004.mzML.gz_with_dscore_filtered.csv	sample_21	stability_prepsample20	F1	20	144	2019-05-09T13:36:00Z	Ryan	20		20	check order of 20 and 21	3	stability_prepsample144	5	2019-06-25T00:00:00Z										4		191	3.18333	3_hours	2	20	B	352918	FALSE	18.429
P01008	sample_23_23	367526	sample	23	23	0_22	110819_stability_prepsample22-Sample026.mzML.gz_with_dscore_filtered.csv	sample_23	stability_prepsample22	F1	22	168	2019-05-10T10:35:00Z	Ryan	22		20		4	stability_prepsample168	27	2019-06-25T00:00:00Z										26		1450	24.1667	24_hours	4	20	B	367526	FALSE	18.4875
P01008	sample_24_24	480065	sample	24	24	0_23	110819_stability_prepsample23-Sample009.mzML.gz_with_dscore_filtered.csv	sample_24	stability_prepsample23	F1	23	143	2019-05-12T10:30:00Z	Ryan	23		20		3	stability_prepsample143	10	2019-06-25T00:00:00Z										9		4325	72.0833	72_hours	5	20	B	480065	FALSE	18.8729
P01008	sample_26_26	610249	sample	26	26	0_25	110819_stability_prepsample25-Sample064.mzML.gz_with_dscore_filtered.csv	sample_26	stability_prepsample25	F1	25	171	2019-05-09T10:31:00Z	Dan	25		36		4	stability_prepsample171	64	2019-06-25T00:00:00Z										64		6	0.1	baseline	1	36	A	610249	FALSE	19.219
P01008	sample_27_27	439045	sample	27	27	0_26	110819_stability_prepsample26-Sample077.mzML.gz_with_dscore_filtered.csv	sample_27	stability_prepsample26	F1	26	162	2019-05-09T13:42:00Z	Dan	26		36		4	stability_prepsample162	77	2019-06-25T00:00:00Z										77		197	3.28333	3_hours	2	36	A	439045	FALSE	18.744
P01008	sample_28_28	327724	sample	28	28	0_27	110819_stability_prepsample27-Sample035.mzML.gz_with_dscore_filtered.csv	sample_28	stability_prepsample27	F1	27	176	2019-05-09T16:30:00Z	Dan	27		36		4	stability_prepsample176	36	2019-06-25T00:00:00Z										35		365	6.08333	6_hours	3	36	A	327724	FALSE	18.3221
P01008	sample_29_29	501204	sample	29	29	0_28	110819_stability_prepsample28-Sample019.mzML.gz_with_dscore_filtered.csv	sample_29	stability_prepsample28	F1	28	172	2019-05-10T10:35:00Z	Dan	28		36		4	stability_prepsample172	20	2019-06-25T00:00:00Z										19		1450	24.1667	24_hours	4	36	A	501204	FALSE	18.935
P01008	sample_30_30	123438	sample	30	30	0_29	110819_stability_prepsample29-Sample045.mzML.gz_with_dscore_filtered.csv	sample_30	stability_prepsample29	F1	29	155	2019-05-12T10:30:00Z	Dan	29		36		4	stability_prepsample155	45	2019-06-25T00:00:00Z										45		4325	72.0833	72_hours	5	36	A	123438	FALSE	16.9134
P01008	sample_31_31	361475	sample	31	31	0_30	110819_stability_prepsample2-Sample055.mzML.gz_with_dscore_filtered.csv	sample_31	stability_prepsample2	F1	2	140	2019-05-09T13:34:00Z	Dan	2		4		3	stability_prepsample140	55	2019-06-25T00:00:00Z										55		189	3.15	3_hours	2	4	A	361475	FALSE	18.4635
P01008	sample_32_32	377898	sample	32	32	0_31	110819_stability_prepsample30-Sample074.mzML.gz_with_dscore_filtered.csv	sample_32	stability_prepsample30	F1	30	127	2019-05-14T11:00:00Z	Dan	30		36		3	stability_prepsample127	74	2019-06-25T00:00:00Z										74		7235	120.583	120_hours	6	36	A	377898	FALSE	18.5276
P01008	sample_33_33	373729	sample	33	33	0_32	110819_stability_prepsample31-Sample065.mzML.gz_with_dscore_filtered.csv	sample_33	stability_prepsample31	F1	31	111	2019-05-09T10:31:00Z	Ryan	31		36		3	stability_prepsample111	65	2019-06-25T00:00:00Z										65		6	0.1	baseline	1	36	B	373729	FALSE	18.5116
P01008	sample_34_34	473102	sample	34	34	0_33	110819_stability_prepsample32-Sample056.mzML.gz_with_dscore_filtered.csv	sample_34	stability_prepsample32	F1	32	161	2019-05-09T13:42:00Z	Ryan	32		36		4	stability_prepsample161	56	2019-06-25T00:00:00Z										56		197	3.28333	3_hours	2	36	B	473102	FALSE	18.8518
P01008	sample_35_35	311961	sample	35	35	0_34	110819_stability_prepsample33-Sample070.mzML.gz_with_dscore_filtered.csv	sample_35	stability_prepsample33	F1	33	123	2019-05-09T16:30:00Z	Ryan	33		36		3	stability_prepsample123	70	2019-06-25T00:00:00Z										70		365	6.08333	6_hours	3	36	B	311961	FALSE	18.251
P01008	sample_36_36	365079	sample	36	36	0_35	110819_stability_prepsample34-Sample071.mzML.gz_with_dscore_filtered.csv	sample_36	stability_prepsample34	F1	34	136	2019-05-10T10:35:00Z	Ryan	34		36		3	stability_prepsample136	71	2019-06-25T00:00:00Z										71		1450	24.1667	24_hours	4	36	B	365079	FALSE	18.4778
P01008	sample_37_37	568332	sample	37	37	0_36	110819_stability_prepsample35-Sample027.mzML.gz_with_dscore_filtered.csv	sample_37	stability_prepsample35	F1	35	126	2019-05-12T10:30:00Z	Ryan	35		36		3	stability_prepsample126	28	2019-06-25T00:00:00Z										27		4325	72.0833	72_hours	5	36	B	568332	FALSE	19.1164
P01008	sample_38_38	70411	sample	38	38	0_37	110819_stability_prepsample36-Sample044.mzML.gz_with_dscore_filtered.csv	sample_38	stability_prepsample36	F1	36	164	2019-05-09T10:25:00Z	Dan	36		4	check order of 36 and 37	4	stability_prepsample164	44	2019-06-25T00:00:00Z										44		0	0	baseline	1	4	A	70411	FALSE	16.1035
P01008	sample_39_39	740932	sample	39	39	0_38	110819_stability_prepsample37-Sample033.mzML.gz_with_dscore_filtered.csv	sample_39	stability_prepsample37	F1	36 (37 Dan)	182	2019-05-14T11:00:00Z	Ryan	37		36	check order of 36 and 37	4	stability_prepsample182	34	2019-06-25T00:00:00Z										33		7235	120.583	120_hours	6	36	B	740932	FALSE	19.499
P01008	sample_4_4	298812	sample	4	4	0_3	110819_stability_prepsample10-Sample061.mzML.gz_with_dscore_filtered.csv	sample_4	stability_prepsample10	F1	10	179	2019-05-10T10:35:00Z	Ryan	10		4		4	stability_prepsample179	61	2019-06-25T00:00:00Z										61		1450	24.1667	24_hours	4	4	B	298812	FALSE	18.1889
P01008	sample_40_40	563697	sample	40	40	0_39	110819_stability_prepsample38-Sample037.mzML.gz_with_dscore_filtered.csv	sample_40	stability_prepsample38	F1	38	177	2019-05-09T13:34:00Z	Dan	38		4		4	stability_prepsample177	38	2019-06-25T00:00:00Z										37		189	3.15	3_hours	2	4	A	563697	FALSE	19.1046
P01008	sample_41_41	544129	sample	41	41	0_40	110819_stability_prepsample39-Sample051.mzML.gz_with_dscore_filtered.csv	sample_41	stability_prepsample39	F1	39	115	2019-05-09T16:30:00Z	Dan	39		4		3	stability_prepsample115	51	2019-06-25T00:00:00Z										51		365	6.08333	6_hours	3	4	A	544129	FALSE	19.0536
P01008	sample_42_42	445152	sample	42	42	0_41	110819_stability_prepsample3-Sample007.mzML.gz_with_dscore_filtered.csv	sample_42	stability_prepsample3	F1	3	131	2019-05-09T16:30:00Z	Dan	3		4		3	stability_prepsample131	8	2019-06-25T00:00:00Z										7		365	6.08333	6_hours	3	4	A	445152	FALSE	18.7639
P01008	sample_43_43	353763	sample	43	43	0_42	110819_stability_prepsample40-Sample050.mzML.gz_with_dscore_filtered.csv	sample_43	stability_prepsample40	F1	40	173	2019-05-10T10:35:00Z	Dan	40		4		4	stability_prepsample173	50	2019-06-25T00:00:00Z										50		1450	24.1667	24_hours	4	4	A	353763	FALSE	18.4324
P01008	sample_44_44	317469	sample	44	44	0_43	110819_stability_prepsample41-Sample031.mzML.gz_with_dscore_filtered.csv	sample_44	stability_prepsample41	F1	41	121	2019-05-12T10:30:00Z	Dan	41		4		3	stability_prepsample121	32	2019-06-25T00:00:00Z										31		4325	72.0833	72_hours	5	4	A	317469	FALSE	18.2763
P01008	sample_45_45	384478	sample	45	45	0_44	110819_stability_prepsample42-Sample024.mzML.gz_with_dscore_filtered.csv	sample_45	stability_prepsample42	F1	42	141	2019-05-14T11:00:00Z	Dan	42		4		3	stability_prepsample141	25	2019-06-25T00:00:00Z										24		7235	120.583	120_hours	6	4	A	384478	FALSE	18.5525
P01008	sample_46_46	602478	sample	46	46	0_45	110819_stability_prepsample43-Sample068.mzML.gz_with_dscore_filtered.csv	sample_46	stability_prepsample43	F1	43	184	2019-05-09T10:25:00Z	Ryan	43		4		4	stability_prepsample184	68	2019-06-25T00:00:00Z										68		0	0	baseline	1	4	B	602478	FALSE	19.2005
P01008	sample_47_47	102557	sample	47	47	0_46	110819_stability_prepsample44-Sample083.mzML.gz_with_dscore_filtered.csv	sample_47	stability_prepsample44	F1	44	163	2019-05-09T13:34:00Z	Ryan	44		4		4	stability_prepsample163	83	2019-06-25T00:00:00Z										83		189	3.15	3_hours	2	4	B	102557	FALSE	16.6461
P01008	sample_48_48	118877	sample	48	48	0_47	110819_stability_prepsample46-Sample058.mzML.gz_with_dscore_filtered.csv	sample_48	stability_prepsample46	F1	46	151	2019-05-10T10:35:00Z	Ryan	46		4		4	stability_prepsample151	58	2019-06-25T00:00:00Z										58		1450	24.1667	24_hours	4	4	B	118877	FALSE	16.8591
P01008	sample_49_49	321644	sample	49	49	0_48	110819_stability_prepsample47-Sample076.mzML.gz_with_dscore_filtered.csv	sample_49	stability_prepsample47	F1	47	174	2019-05-12T10:30:00Z	Ryan	47		4		4	stability_prepsample174	76	2019-06-25T00:00:00Z										76		4325	72.0833	72_hours	5	4	B	321644	FALSE	18.2951
P01008	sample_51_51	431832	sample	51	51	0_50	110819_stability_prepsample49-Sample047.mzML.gz_with_dscore_filtered.csv	sample_51	stability_prepsample49	F1	49	116	2019-05-09T10:25:00Z	Dan	49		20		3	stability_prepsample116	47	2019-06-25T00:00:00Z										47		0	0	baseline	1	20	A	431832	FALSE	18.7201
P01008	sample_52_52	493059	sample	52	52	0_51	110819_stability_prepsample4-Sample022.mzML.gz_with_dscore_filtered.csv	sample_52	stability_prepsample4	F1	4	166	2019-05-10T10:35:00Z	Dan	4		4		4	stability_prepsample166	23	2019-06-25T00:00:00Z										22		1450	24.1667	24_hours	4	4	A	493059	FALSE	18.9114
P01008	sample_53_53	577126	sample	53	53	0_52	110819_stability_prepsample50-Sample081.mzML.gz_with_dscore_filtered.csv	sample_53	stability_prepsample50	F1	50	133	2019-05-09T13:36:00Z	Dan	50		20		3	stability_prepsample133	81	2019-06-25T00:00:00Z										81		191	3.18333	3_hours	2	20	A	577126	FALSE	19.1385
P01008	sample_54_54	359717	sample	54	54	0_53	110819_stability_prepsample51-Sample013.mzML.gz_with_dscore_filtered.csv	sample_54	stability_prepsample51	F1	51	148	2019-05-09T16:30:00Z	Dan	51		20		3	stability_prepsample148	14	2019-06-25T00:00:00Z										13		365	6.08333	6_hours	3	20	A	359717	FALSE	18.4565
P01008	sample_55_55	353831	sample	55	55	0_54	110819_stability_prepsample52-Sample020.mzML.gz_with_dscore_filtered.csv	sample_55	stability_prepsample52	F1	52	135	2019-05-10T10:35:00Z	Dan	52		20		3	stability_prepsample135	22	2019-06-25T00:00:00Z										20		1450	24.1667	24_hours	4	20	A	353831	FALSE	18.4327
P01008	sample_56_56	468440	sample	56	56	0_55	110819_stability_prepsample53-Sample078.mzML.gz_with_dscore_filtered.csv	sample_56	stability_prepsample53	F1	53	154	2019-05-12T10:30:00Z	Dan	53		20		4	stability_prepsample154	78	2019-06-25T00:00:00Z										78		4325	72.0833	72_hours	5	20	A	468440	FALSE	18.8375
P01008	sample_57_57	438291	sample	57	57	0_56	110819_stability_prepsample54-Sample029.mzML.gz_with_dscore_filtered.csv	sample_57	stability_prepsample54	F1	54	175	2019-05-14T11:00:00Z	Dan	54		20		4	stability_prepsample175	30	2019-06-25T00:00:00Z										29		7235	120.583	120_hours	6	20	A	438291	FALSE	18.7415
P01008	sample_58_58	253767	sample	58	58	0_57	110819_stability_prepsample55-Sample015.mzML.gz_with_dscore_filtered.csv	sample_58	stability_prepsample55	F1	55	169	2019-05-09T10:31:00Z	Ryan	55		20		4	stability_prepsample169	16	2019-06-25T00:00:00Z										15		6	0.1	baseline	1	20	B	253767	FALSE	17.9531
P01008	sample_59_59	487396	sample	59	59	0_58	110819_stability_prepsample56-Sample017.mzML.gz_with_dscore_filtered.csv	sample_59	stability_prepsample56	F1	56	110	2019-05-09T13:36:00Z	Ryan	56		20		3	stability_prepsample110	18	2019-06-25T00:00:00Z										17		191	3.18333	3_hours	2	20	B	487396	FALSE	18.8947
P01008	sample_6_6	206565	sample	6	6	0_5	110819_stability_prepsample11-Sample018.mzML.gz_with_dscore_filtered.csv	sample_6	stability_prepsample11	F1	11	107	2019-05-12T10:30:00Z	Ryan	11		4		3	stability_prepsample107	19	2019-06-25T00:00:00Z										18		4325	72.0833	72_hours	5	4	B	206565	FALSE	17.6562
P01008	sample_60_60	402176	sample	60	60	0_59	110819_stability_prepsample57-Sample002.mzML.gz_with_dscore_filtered.csv	sample_60	stability_prepsample57	F1	57	119	2019-05-09T16:30:00Z	Ryan	57		20		3	stability_prepsample119	3	2019-06-25T00:00:00Z										2		365	6.08333	6_hours	3	20	B	402176	FALSE	18.6175
P01008	sample_62_62	65033	sample	62	62	0_61	110819_stability_prepsample59-Sample041.mzML.gz_with_dscore_filtered.csv	sample_62	stability_prepsample59	F1	59	125	2019-05-12T10:30:00Z	Ryan	59		20		3	stability_prepsample125	41	2019-06-25T00:00:00Z										41		4325	72.0833	72_hours	5	20	B	65033	FALSE	15.9889
P01008	sample_63_63	336550	sample	63	63	0_62	110819_stability_prepsample5-Sample006.mzML.gz_with_dscore_filtered.csv	sample_63	stability_prepsample5	F1	5	108	2019-05-12T10:30:00Z	Dan	5		4		3	stability_prepsample108	7	2019-06-25T00:00:00Z										6		4325	72.0833	72_hours	5	4	A	336550	FALSE	18.3605
P01008	sample_64_64	268126	sample	64	64	0_63	110819_stability_prepsample60-Sample082.mzML.gz_with_dscore_filtered.csv	sample_64	stability_prepsample60	F1	60	159	2019-05-14T11:00:00Z	Ryan	60		20		4	stability_prepsample159	82	2019-06-25T00:00:00Z										82		7235	120.583	120_hours	6	20	B	268126	FALSE	18.0326
P01008	sample_65_65	348686	sample	65	65	0_64	110819_stability_prepsample61-Sample067.mzML.gz_with_dscore_filtered.csv	sample_65	stability_prepsample61	F1	61	180	2019-05-09T10:31:00Z	Dan	61		36		4	stability_prepsample180	67	2019-06-25T00:00:00Z										67		6	0.1	baseline	1	36	A	348686	FALSE	18.4116
P01008	sample_66_66	296642	sample	66	66	0_65	110819_stability_prepsample62-Sample023.mzML.gz_with_dscore_filtered.csv	sample_66	stability_prepsample62	F1	62	185	2019-05-09T13:42:00Z	Dan	62		36		4	stability_prepsample185	24	2019-06-25T00:00:00Z										23		197	3.28333	3_hours	2	36	A	296642	FALSE	18.1784
P01008	sample_67_67	400368	sample	67	67	0_66	110819_stability_prepsample63-Sample030.mzML.gz_with_dscore_filtered.csv	sample_67	stability_prepsample63	F1	63	129	2019-05-09T16:30:00Z	Dan	63		36		3	stability_prepsample129	31	2019-06-25T00:00:00Z										30		365	6.08333	6_hours	3	36	A	400368	FALSE	18.611
P01008	sample_68_68	469476	sample	68	68	0_67	110819_stability_prepsample64-Sample025.mzML.gz_with_dscore_filtered.csv	sample_68	stability_prepsample64	F1	64	113	2019-05-10T10:35:00Z	Dan	64		36		3	stability_prepsample113	26	2019-06-25T00:00:00Z										25		1450	24.1667	24_hours	4	36	A	469476	FALSE	18.8407
P01008	sample_69_69	278695	sample	69	69	0_68	110819_stability_prepsample65-Sample011.mzML.gz_with_dscore_filtered.csv	sample_69	stability_prepsample65	F1	65	137	2019-05-12T10:30:00Z	Dan	65		36		3	stability_prepsample137	12	2019-06-25T00:00:00Z										11		4325	72.0833	72_hours	5	36	A	278695	FALSE	18.0883
P01008	sample_70_70	445472	sample	70	70	0_69	110819_stability_prepsample67-Sample036.mzML.gz_with_dscore_filtered.csv	sample_70	stability_prepsample67	F1	67	152	2019-05-09T10:31:00Z	Ryan	67		36		3	stability_prepsample152	37	2019-06-25T00:00:00Z										36		6	0.1	baseline	1	36	B	445472	FALSE	18.765
P01008	sample_71_71	25640	sample	71	71	0_70	110819_stability_prepsample68-Sample010.mzML.gz_with_dscore_filtered.csv	sample_71	stability_prepsample68	F1	68	147	2019-05-09T13:42:00Z	Ryan	68		36		3	stability_prepsample147	11	2019-06-25T00:00:00Z										10		197	3.28333	3_hours	2	36	B	25640	FALSE	14.6461
P01008	sample_72_72	498391	sample	72	72	0_71	110819_stability_prepsample69-Sample032.mzML.gz_with_dscore_filtered.csv	sample_72	stability_prepsample69	F1	69	181	2019-05-09T16:30:00Z	Ryan	69		36		4	stability_prepsample181	33	2019-06-25T00:00:00Z										32		365	6.08333	6_hours	3	36	B	498391	FALSE	18.9269
P01008	sample_73_73	385279	sample	73	73	0_72	110819_stability_prepsample6-Sample012.mzML.gz_with_dscore_filtered.csv	sample_73	stability_prepsample6	F1	6	120	2019-05-14T11:00:00Z	Dan	6		4		3	stability_prepsample120	13	2019-06-25T00:00:00Z										12		7235	120.583	120_hours	6	4	A	385279	FALSE	18.5555
P01008	sample_74_74	386266	sample	74	74	0_73	110819_stability_prepsample70-Sample053.mzML.gz_with_dscore_filtered.csv	sample_74	stability_prepsample70	F1	70	112	2019-05-10T10:35:00Z	Ryan	70		36		3	stability_prepsample112	53	2019-06-25T00:00:00Z										53		1450	24.1667	24_hours	4	36	B	386266	FALSE	18.5592
P01008	sample_75_75	171325	sample	75	75	0_74	110819_stability_prepsample71-Sample048.mzML.gz_with_dscore_filtered.csv	sample_75	stability_prepsample71	F1	71	138	2019-05-12T10:30:00Z	Ryan	71		36		3	stability_prepsample138	48	2019-06-25T00:00:00Z										48		4325	72.0833	72_hours	5	36	B	171325	FALSE	17.3864
P01008	sample_76_76	195313	sample	76	76	0_75	110819_stability_prepsample72-Sample054.mzML.gz_with_dscore_filtered.csv	sample_76	stability_prepsample72	F1	72	114	2019-05-14T11:00:00Z	Ryan	72		36		3	stability_prepsample114	54	2019-06-25T00:00:00Z										54		7235	120.583	120_hours	6	36	B	195313	FALSE	17.5754
P01008	sample_77_77	160012	sample	77	77	0_76	110819_stability_prepsample7-Sample046.mzML.gz_with_dscore_filtered.csv	sample_77	stability_prepsample7	F1	7	109	2019-05-09T10:25:00Z	Ryan	7		4		3	stability_prepsample109	46	2019-06-25T00:00:00Z										46		0	0	baseline	1	4	B	160012	FALSE	17.2878
P01008	sample_78_78	416017	sample	78	78	0_77	110819_stability_prepsample8-Sample003.mzML.gz_with_dscore_filtered.csv	sample_78	stability_prepsample8	F1	8	183	2019-05-09T13:34:00Z	Ryan	8		4		4	stability_prepsample183	4	2019-06-25T00:00:00Z										3		189	3.15	3_hours	2	4	B	416017	FALSE	18.6663
P01008	sample_79_79	473749	sample	79	79	0_78	110819_stability_prepsample9-Sample052.mzML.gz_with_dscore_filtered.csv	sample_79	stability_prepsample9	F1	9	150	2019-05-09T16:30:00Z	Ryan	9		4		3	stability_prepsample150	52	2019-06-25T00:00:00Z										52		365	6.08333	6_hours	3	4	B	473749	FALSE	18.8538
P01008	sample_8_8	276178	sample	8	8	0_7	110819_stability_prepsample12-Sample001.mzML.gz_with_dscore_filtered.csv	sample_8	stability_prepsample12	F1	12	157	2019-05-14T11:00:00Z	Ryan	12		4		4	stability_prepsample157	2	2019-06-25T00:00:00Z										1		7235	120.583	120_hours	6	4	B	276178	FALSE	18.0752
P01011	sample_10_10	179221	sample	10	10	0_9	110819_stability_prepsample13-Sample057.mzML.gz_with_dscore_filtered.csv	sample_10	stability_prepsample13	F1	13	130	2019-05-09T10:25:00Z	Dan	13		20		3	stability_prepsample130	57	2019-06-25T00:00:00Z										57		0	0	baseline	1	20	A	179221	FALSE	17.4514
P01011	sample_11_11	613547	sample	11	11	0_10	110819_stability_prepsample14-Sample034.mzML.gz_with_dscore_filtered.csv	sample_11	stability_prepsample14	F1	14	158	2019-05-09T13:36:00Z	Dan	14		20		4	stability_prepsample158	35	2019-06-25T00:00:00Z										34		191	3.18333	3_hours	2	20	A	613547	FALSE	19.2268
P01011	sample_13_13	232215	sample	13	13	0_12	110819_stability_prepsample15-Sample014.mzML.gz_with_dscore_filtered.csv	sample_13	stability_prepsample15	F1	15	149	2019-05-09T16:30:00Z	Dan	15		20		3	stability_prepsample149	15	2019-06-25T00:00:00Z										14		365	6.08333	6_hours	3	20	A	232215	FALSE	17.8251
P01011	sample_15_15	401185	sample	15	15	0_14	110819_stability_prepsample16-Sample072.mzML.gz_with_dscore_filtered.csv	sample_15	stability_prepsample16	F1	16	134	2019-05-10T10:35:00Z	Dan	16		20		3	stability_prepsample134	72	2019-06-25T00:00:00Z										72		1450	24.1667	24_hours	4	20	A	401185	FALSE	18.6139
P01011	sample_17_17	186786	sample	17	17	0_16	110819_stability_prepsample17-Sample060.mzML.gz_with_dscore_filtered.csv	sample_17	stability_prepsample17	F1	17	122	2019-05-12T10:30:00Z	Dan	17		20		3	stability_prepsample122	60	2019-06-25T00:00:00Z										60		4325	72.0833	72_hours	5	20	A	186786	FALSE	17.511
P01011	sample_18_18	639685	sample	18	18	0_17	110819_stability_prepsample18-Sample028.mzML.gz_with_dscore_filtered.csv	sample_18	stability_prepsample18	F1	18	165	2019-05-14T11:00:00Z	Dan	18		20		4	stability_prepsample165	29	2019-06-25T00:00:00Z										28		7235	120.583	120_hours	6	20	A	639685	FALSE	19.287
P01011	sample_19_19	113035	sample	19	19	0_18	110819_stability_prepsample19-Sample066.mzML.gz_with_dscore_filtered.csv	sample_19	stability_prepsample19	F1	19	132	2019-05-09T10:31:00Z	Ryan	19		20		3	stability_prepsample132	66	2019-06-25T00:00:00Z										66		6	0.1	baseline	1	20	B	113035	FALSE	16.7864
P01011	sample_20_20	566348	sample	20	20	0_19	110819_stability_prepsample1-Sample073.mzML.gz_with_dscore_filtered.csv	sample_20	stability_prepsample1	F1	1	170	2019-05-09T10:25:00Z	Dan	1		4		4	stability_prepsample170	73	2019-06-25T00:00:00Z										73		0	0	baseline	1	4	A	566348	FALSE	19.1113
P01011	sample_21_21	283338	sample	21	21	0_20	110819_stability_prepsample20-Sample004.mzML.gz_with_dscore_filtered.csv	sample_21	stability_prepsample20	F1	20	144	2019-05-09T13:36:00Z	Ryan	20		20	check order of 20 and 21	3	stability_prepsample144	5	2019-06-25T00:00:00Z										4		191	3.18333	3_hours	2	20	B	283338	FALSE	18.1122
P01011	sample_23_23	349141	sample	23	23	0_22	110819_stability_prepsample22-Sample026.mzML.gz_with_dscore_filtered.csv	sample_23	stability_prepsample22	F1	22	168	2019-05-10T10:35:00Z	Ryan	22		20		4	stability_prepsample168	27	2019-06-25T00:00:00Z										26		1450	24.1667	24_hours	4	20	B	349141	FALSE	18.4135
P01011	sample_24_24	398607	sample	24	24	0_23	110819_stability_prepsample23-Sample009.mzML.gz_with_dscore_filtered.csv	sample_24	stability_prepsample23	F1	23	143	2019-05-12T10:30:00Z	Ryan	23		20		3	stability_prepsample143	10	2019-06-25T00:00:00Z										9		4325	72.0833	72_hours	5	20	B	398607	FALSE	18.6046
P01011	sample_26_26	173481	sample	26	26	0_25	110819_stability_prepsample25-Sample064.mzML.gz_with_dscore_filtered.csv	sample_26	stability_prepsample25	F1	25	171	2019-05-09T10:31:00Z	Dan	25		36		4	stability_prepsample171	64	2019-06-25T00:00:00Z										64		6	0.1	baseline	1	36	A	173481	FALSE	17.4044
P01011	sample_27_27	540831	sample	27	27	0_26	110819_stability_prepsample26-Sample077.mzML.gz_with_dscore_filtered.csv	sample_27	stability_prepsample26	F1	26	162	2019-05-09T13:42:00Z	Dan	26		36		4	stability_prepsample162	77	2019-06-25T00:00:00Z										77		197	3.28333	3_hours	2	36	A	540831	FALSE	19.0448
P01011	sample_28_28	319315	sample	28	28	0_27	110819_stability_prepsample27-Sample035.mzML.gz_with_dscore_filtered.csv	sample_28	stability_prepsample27	F1	27	176	2019-05-09T16:30:00Z	Dan	27		36		4	stability_prepsample176	36	2019-06-25T00:00:00Z										35		365	6.08333	6_hours	3	36	A	319315	FALSE	18.2846
P01011	sample_29_29	399275	sample	29	29	0_28	110819_stability_prepsample28-Sample019.mzML.gz_with_dscore_filtered.csv	sample_29	stability_prepsample28	F1	28	172	2019-05-10T10:35:00Z	Dan	28		36		4	stability_prepsample172	20	2019-06-25T00:00:00Z										19		1450	24.1667	24_hours	4	36	A	399275	FALSE	18.607
P01011	sample_30_30	110961	sample	30	30	0_29	110819_stability_prepsample29-Sample045.mzML.gz_with_dscore_filtered.csv	sample_30	stability_prepsample29	F1	29	155	2019-05-12T10:30:00Z	Dan	29		36		4	stability_prepsample155	45	2019-06-25T00:00:00Z										45		4325	72.0833	72_hours	5	36	A	110961	FALSE	16.7597
P01011	sample_31_31	127585	sample	31	31	0_30	110819_stability_prepsample2-Sample055.mzML.gz_with_dscore_filtered.csv	sample_31	stability_prepsample2	F1	2	140	2019-05-09T13:34:00Z	Dan	2		4		3	stability_prepsample140	55	2019-06-25T00:00:00Z										55		189	3.15	3_hours	2	4	A	127585	FALSE	16.9611
P01011	sample_32_32	456332	sample	32	32	0_31	110819_stability_prepsample30-Sample074.mzML.gz_with_dscore_filtered.csv	sample_32	stability_prepsample30	F1	30	127	2019-05-14T11:00:00Z	Dan	30		36		3	stability_prepsample127	74	2019-06-25T00:00:00Z										74		7235	120.583	120_hours	6	36	A	456332	FALSE	18.7997
P01011	sample_33_33	116777	sample	33	33	0_32	110819_stability_prepsample31-Sample065.mzML.gz_with_dscore_filtered.csv	sample_33	stability_prepsample31	F1	31	111	2019-05-09T10:31:00Z	Ryan	31		36		3	stability_prepsample111	65	2019-06-25T00:00:00Z										65		6	0.1	baseline	1	36	B	116777	FALSE	16.8334
P01011	sample_34_34	395133	sample	34	34	0_33	110819_stability_prepsample32-Sample056.mzML.gz_with_dscore_filtered.csv	sample_34	stability_prepsample32	F1	32	161	2019-05-09T13:42:00Z	Ryan	32		36		4	stability_prepsample161	56	2019-06-25T00:00:00Z										56		197	3.28333	3_hours	2	36	B	395133	FALSE	18.592
P01011	sample_35_35	187310	sample	35	35	0_34	110819_stability_prepsample33-Sample070.mzML.gz_with_dscore_filtered.csv	sample_35	stability_prepsample33	F1	33	123	2019-05-09T16:30:00Z	Ryan	33		36		3	stability_prepsample123	70	2019-06-25T00:00:00Z										70		365	6.08333	6_hours	3	36	B	187310	FALSE	17.5151
P01011	sample_36_36	444570	sample	36	36	0_35	110819_stability_prepsample34-Sample071.mzML.gz_with_dscore_filtered.csv	sample_36	stability_prepsample34	F1	34	136	2019-05-10T10:35:00Z	Ryan	34		36		3	stability_prepsample136	71	2019-06-25T00:00:00Z										71		1450	24.1667	24_hours	4	36	B	444570	FALSE	18.7621
P01011	sample_37_37	532612	sample	37	37	0_36	110819_stability_prepsample35-Sample027.mzML.gz_with_dscore_filtered.csv	sample_37	stability_prepsample35	F1	35	126	2019-05-12T10:30:00Z	Ryan	35		36		3	stability_prepsample126	28	2019-06-25T00:00:00Z										27		4325	72.0833	72_hours	5	36	B	532612	FALSE	19.0227
P01011	sample_38_38	60015	sample	38	38	0_37	110819_stability_prepsample36-Sample044.mzML.gz_with_dscore_filtered.csv	sample_38	stability_prepsample36	F1	36	164	2019-05-09T10:25:00Z	Dan	36		4	check order of 36 and 37	4	stability_prepsample164	44	2019-06-25T00:00:00Z										44		0	0	baseline	1	4	A	60015	FALSE	15.873
P01011	sample_39_39	404281	sample	39	39	0_38	110819_stability_prepsample37-Sample033.mzML.gz_with_dscore_filtered.csv	sample_39	stability_prepsample37	F1	36 (37 Dan)	182	2019-05-14T11:00:00Z	Ryan	37		36	check order of 36 and 37	4	stability_prepsample182	34	2019-06-25T00:00:00Z										33		7235	120.583	120_hours	6	36	B	404281	FALSE	18.625
P01011	sample_4_4	134859	sample	4	4	0_3	110819_stability_prepsample10-Sample061.mzML.gz_with_dscore_filtered.csv	sample_4	stability_prepsample10	F1	10	179	2019-05-10T10:35:00Z	Ryan	10		4		4	stability_prepsample179	61	2019-06-25T00:00:00Z										61		1450	24.1667	24_hours	4	4	B	134859	FALSE	17.0411
P01011	sample_40_40	706222	sample	40	40	0_39	110819_stability_prepsample38-Sample037.mzML.gz_with_dscore_filtered.csv	sample_40	stability_prepsample38	F1	38	177	2019-05-09T13:34:00Z	Dan	38		4		4	stability_prepsample177	38	2019-06-25T00:00:00Z										37		189	3.15	3_hours	2	4	A	706222	FALSE	19.4298
P01011	sample_41_41	293932	sample	41	41	0_40	110819_stability_prepsample39-Sample051.mzML.gz_with_dscore_filtered.csv	sample_41	stability_prepsample39	F1	39	115	2019-05-09T16:30:00Z	Dan	39		4		3	stability_prepsample115	51	2019-06-25T00:00:00Z										51		365	6.08333	6_hours	3	4	A	293932	FALSE	18.1651
P01011	sample_42_42	319034	sample	42	42	0_41	110819_stability_prepsample3-Sample007.mzML.gz_with_dscore_filtered.csv	sample_42	stability_prepsample3	F1	3	131	2019-05-09T16:30:00Z	Dan	3		4		3	stability_prepsample131	8	2019-06-25T00:00:00Z										7		365	6.08333	6_hours	3	4	A	319034	FALSE	18.2834
P01011	sample_43_43	138919	sample	43	43	0_42	110819_stability_prepsample40-Sample050.mzML.gz_with_dscore_filtered.csv	sample_43	stability_prepsample40	F1	40	173	2019-05-10T10:35:00Z	Dan	40		4		4	stability_prepsample173	50	2019-06-25T00:00:00Z										50		1450	24.1667	24_hours	4	4	A	138919	FALSE	17.0839
P01011	sample_44_44	218380	sample	44	44	0_43	110819_stability_prepsample41-Sample031.mzML.gz_with_dscore_filtered.csv	sample_44	stability_prepsample41	F1	41	121	2019-05-12T10:30:00Z	Dan	41		4		3	stability_prepsample121	32	2019-06-25T00:00:00Z										31		4325	72.0833	72_hours	5	4	A	218380	FALSE	17.7365
P01011	sample_45_45	486740	sample	45	45	0_44	110819_stability_prepsample42-Sample024.mzML.gz_with_dscore_filtered.csv	sample_45	stability_prepsample42	F1	42	141	2019-05-14T11:00:00Z	Dan	42		4		3	stability_prepsample141	25	2019-06-25T00:00:00Z										24		7235	120.583	120_hours	6	4	A	486740	FALSE	18.8928
P01011	sample_46_46	135782	sample	46	46	0_45	110819_stability_prepsample43-Sample068.mzML.gz_with_dscore_filtered.csv	sample_46	stability_prepsample43	F1	43	184	2019-05-09T10:25:00Z	Ryan	43		4		4	stability_prepsample184	68	2019-06-25T00:00:00Z										68		0	0	baseline	1	4	B	135782	FALSE	17.0509
P01011	sample_47_47	123793	sample	47	47	0_46	110819_stability_prepsample44-Sample083.mzML.gz_with_dscore_filtered.csv	sample_47	stability_prepsample44	F1	44	163	2019-05-09T13:34:00Z	Ryan	44		4		4	stability_prepsample163	83	2019-06-25T00:00:00Z										83		189	3.15	3_hours	2	4	B	123793	FALSE	16.9176
P01011	sample_48_48	116569	sample	48	48	0_47	110819_stability_prepsample46-Sample058.mzML.gz_with_dscore_filtered.csv	sample_48	stability_prepsample46	F1	46	151	2019-05-10T10:35:00Z	Ryan	46		4		4	stability_prepsample151	58	2019-06-25T00:00:00Z										58		1450	24.1667	24_hours	4	4	B	116569	FALSE	16.8308
P01011	sample_49_49	192774	sample	49	49	0_48	110819_stability_prepsample47-Sample076.mzML.gz_with_dscore_filtered.csv	sample_49	stability_prepsample47	F1	47	174	2019-05-12T10:30:00Z	Ryan	47		4		4	stability_prepsample174	76	2019-06-25T00:00:00Z										76		4325	72.0833	72_hours	5	4	B	192774	FALSE	17.5566
P01011	sample_51_51	84174	sample	51	51	0_50	110819_stability_prepsample49-Sample047.mzML.gz_with_dscore_filtered.csv	sample_51	stability_prepsample49	F1	49	116	2019-05-09T10:25:00Z	Dan	49		20		3	stability_prepsample116	47	2019-06-25T00:00:00Z										47		0	0	baseline	1	20	A	84174	FALSE	16.3611
P01011	sample_52_52	269856	sample	52	52	0_51	110819_stability_prepsample4-Sample022.mzML.gz_with_dscore_filtered.csv	sample_52	stability_prepsample4	F1	4	166	2019-05-10T10:35:00Z	Dan	4		4		4	stability_prepsample166	23	2019-06-25T00:00:00Z										22		1450	24.1667	24_hours	4	4	A	269856	FALSE	18.0418
P01011	sample_53_53	738943	sample	53	53	0_52	110819_stability_prepsample50-Sample081.mzML.gz_with_dscore_filtered.csv	sample_53	stability_prepsample50	F1	50	133	2019-05-09T13:36:00Z	Dan	50		20		3	stability_prepsample133	81	2019-06-25T00:00:00Z										81		191	3.18333	3_hours	2	20	A	738943	FALSE	19.4951
P01011	sample_54_54	368067	sample	54	54	0_53	110819_stability_prepsample51-Sample013.mzML.gz_with_dscore_filtered.csv	sample_54	stability_prepsample51	F1	51	148	2019-05-09T16:30:00Z	Dan	51		20		3	stability_prepsample148	14	2019-06-25T00:00:00Z										13		365	6.08333	6_hours	3	20	A	368067	FALSE	18.4896
P01011	sample_55_55	473050	sample	55	55	0_54	110819_stability_prepsample52-Sample020.mzML.gz_with_dscore_filtered.csv	sample_55	stability_prepsample52	F1	52	135	2019-05-10T10:35:00Z	Dan	52		20		3	stability_prepsample135	22	2019-06-25T00:00:00Z										20		1450	24.1667	24_hours	4	20	A	473050	FALSE	18.8516
P01011	sample_56_56	373147	sample	56	56	0_55	110819_stability_prepsample53-Sample078.mzML.gz_with_dscore_filtered.csv	sample_56	stability_prepsample53	F1	53	154	2019-05-12T10:30:00Z	Dan	53		20		4	stability_prepsample154	78	2019-06-25T00:00:00Z										78		4325	72.0833	72_hours	5	20	A	373147	FALSE	18.5094
P01011	sample_57_57	314628	sample	57	57	0_56	110819_stability_prepsample54-Sample029.mzML.gz_with_dscore_filtered.csv	sample_57	stability_prepsample54	F1	54	175	2019-05-14T11:00:00Z	Dan	54		20		4	stability_prepsample175	30	2019-06-25T00:00:00Z										29		7235	120.583	120_hours	6	20	A	314628	FALSE	18.2633
P01011	sample_58_58	409234	sample	58	58	0_57	110819_stability_prepsample55-Sample015.mzML.gz_with_dscore_filtered.csv	sample_58	stability_prepsample55	F1	55	169	2019-05-09T10:31:00Z	Ryan	55		20		4	stability_prepsample169	16	2019-06-25T00:00:00Z										15		6	0.1	baseline	1	20	B	409234	FALSE	18.6426
P01011	sample_59_59	286110	sample	59	59	0_58	110819_stability_prepsample56-Sample017.mzML.gz_with_dscore_filtered.csv	sample_59	stability_prepsample56	F1	56	110	2019-05-09T13:36:00Z	Ryan	56		20		3	stability_prepsample110	18	2019-06-25T00:00:00Z										17		191	3.18333	3_hours	2	20	B	286110	FALSE	18.1262
P01011	sample_6_6	170213	sample	6	6	0_5	110819_stability_prepsample11-Sample018.mzML.gz_with_dscore_filtered.csv	sample_6	stability_prepsample11	F1	11	107	2019-05-12T10:30:00Z	Ryan	11		4		3	stability_prepsample107	19	2019-06-25T00:00:00Z										18		4325	72.0833	72_hours	5	4	B	170213	FALSE	17.377
P01011	sample_60_60	290686	sample	60	60	0_59	110819_stability_prepsample57-Sample002.mzML.gz_with_dscore_filtered.csv	sample_60	stability_prepsample57	F1	57	119	2019-05-09T16:30:00Z	Ryan	57		20		3	stability_prepsample119	3	2019-06-25T00:00:00Z										2		365	6.08333	6_hours	3	20	B	290686	FALSE	18.1491
P01011	sample_62_62	317263	sample	62	62	0_61	110819_stability_prepsample59-Sample041.mzML.gz_with_dscore_filtered.csv	sample_62	stability_prepsample59	F1	59	125	2019-05-12T10:30:00Z	Ryan	59		20		3	stability_prepsample125	41	2019-06-25T00:00:00Z										41		4325	72.0833	72_hours	5	20	B	317263	FALSE	18.2753
P01011	sample_63_63	376589	sample	63	63	0_62	110819_stability_prepsample5-Sample006.mzML.gz_with_dscore_filtered.csv	sample_63	stability_prepsample5	F1	5	108	2019-05-12T10:30:00Z	Dan	5		4		3	stability_prepsample108	7	2019-06-25T00:00:00Z										6		4325	72.0833	72_hours	5	4	A	376589	FALSE	18.5226
P01011	sample_64_64	311524	sample	64	64	0_63	110819_stability_prepsample60-Sample082.mzML.gz_with_dscore_filtered.csv	sample_64	stability_prepsample60	F1	60	159	2019-05-14T11:00:00Z	Ryan	60		20		4	stability_prepsample159	82	2019-06-25T00:00:00Z										82		7235	120.583	120_hours	6	20	B	311524	FALSE	18.249
P01011	sample_65_65	280120	sample	65	65	0_64	110819_stability_prepsample61-Sample067.mzML.gz_with_dscore_filtered.csv	sample_65	stability_prepsample61	F1	61	180	2019-05-09T10:31:00Z	Dan	61		36		4	stability_prepsample180	67	2019-06-25T00:00:00Z										67		6	0.1	baseline	1	36	A	280120	FALSE	18.0957
P01011	sample_66_66	395494	sample	66	66	0_65	110819_stability_prepsample62-Sample023.mzML.gz_with_dscore_filtered.csv	sample_66	stability_prepsample62	F1	62	185	2019-05-09T13:42:00Z	Dan	62		36		4	stability_prepsample185	24	2019-06-25T00:00:00Z										23		197	3.28333	3_hours	2	36	A	395494	FALSE	18.5933
P01011	sample_67_67	267236	sample	67	67	0_66	110819_stability_prepsample63-Sample030.mzML.gz_with_dscore_filtered.csv	sample_67	stability_prepsample63	F1	63	129	2019-05-09T16:30:00Z	Dan	63		36		3	stability_prepsample129	31	2019-06-25T00:00:00Z										30		365	6.08333	6_hours	3	36	A	267236	FALSE	18.0278
P01011	sample_68_68	514961	sample	68	68	0_67	110819_stability_prepsample64-Sample025.mzML.gz_with_dscore_filtered.csv	sample_68	stability_prepsample64	F1	64	113	2019-05-10T10:35:00Z	Dan	64		36		3	stability_prepsample113	26	2019-06-25T00:00:00Z										25		1450	24.1667	24_hours	4	36	A	514961	FALSE	18.9741
P01011	sample_69_69	167691	sample	69	69	0_68	110819_stability_prepsample65-Sample011.mzML.gz_with_dscore_filtered.csv	sample_69	stability_prepsample65	F1	65	137	2019-05-12T10:30:00Z	Dan	65		36		3	stability_prepsample137	12	2019-06-25T00:00:00Z										11		4325	72.0833	72_hours	5	36	A	167691	FALSE	17.3554
P01011	sample_70_70	339241	sample	70	70	0_69	110819_stability_prepsample67-Sample036.mzML.gz_with_dscore_filtered.csv	sample_70	stability_prepsample67	F1	67	152	2019-05-09T10:31:00Z	Ryan	67		36		3	stability_prepsample152	37	2019-06-25T00:00:00Z										36		6	0.1	baseline	1	36	B	339241	FALSE	18.372
P01011	sample_71_71	123107	sample	71	71	0_70	110819_stability_prepsample68-Sample010.mzML.gz_with_dscore_filtered.csv	sample_71	stability_prepsample68	F1	68	147	2019-05-09T13:42:00Z	Ryan	68		36		3	stability_prepsample147	11	2019-06-25T00:00:00Z										10		197	3.28333	3_hours	2	36	B	123107	FALSE	16.9096
P01011	sample_72_72	344669	sample	72	72	0_71	110819_stability_prepsample69-Sample032.mzML.gz_with_dscore_filtered.csv	sample_72	stability_prepsample69	F1	69	181	2019-05-09T16:30:00Z	Ryan	69		36		4	stability_prepsample181	33	2019-06-25T00:00:00Z										32		365	6.08333	6_hours	3	36	B	344669	FALSE	18.3949
P01011	sample_73_73	309549	sample	73	73	0_72	110819_stability_prepsample6-Sample012.mzML.gz_with_dscore_filtered.csv	sample_73	stability_prepsample6	F1	6	120	2019-05-14T11:00:00Z	Dan	6		4		3	stability_prepsample120	13	2019-06-25T00:00:00Z										12		7235	120.583	120_hours	6	4	A	309549	FALSE	18.2398
P01011	sample_74_74	322871	sample	74	74	0_73	110819_stability_prepsample70-Sample053.mzML.gz_with_dscore_filtered.csv	sample_74	stability_prepsample70	F1	70	112	2019-05-10T10:35:00Z	Ryan	70		36		3	stability_prepsample112	53	2019-06-25T00:00:00Z										53		1450	24.1667	24_hours	4	36	B	322871	FALSE	18.3006
P01011	sample_75_75	169191	sample	75	75	0_74	110819_stability_prepsample71-Sample048.mzML.gz_with_dscore_filtered.csv	sample_75	stability_prepsample71	F1	71	138	2019-05-12T10:30:00Z	Ryan	71		36		3	stability_prepsample138	48	2019-06-25T00:00:00Z										48		4325	72.0833	72_hours	5	36	B	169191	FALSE	17.3683
P01011	sample_76_76	268288	sample	76	76	0_75	110819_stability_prepsample72-Sample054.mzML.gz_with_dscore_filtered.csv	sample_76	stability_prepsample72	F1	72	114	2019-05-14T11:00:00Z	Ryan	72		36		3	stability_prepsample114	54	2019-06-25T00:00:00Z										54		7235	120.583	120_hours	6	36	B	268288	FALSE	18.0334
P01011	sample_77_77	216625	sample	77	77	0_76	110819_stability_prepsample7-Sample046.mzML.gz_with_dscore_filtered.csv	sample_77	stability_prepsample7	F1	7	109	2019-05-09T10:25:00Z	Ryan	7		4		3	stability_prepsample109	46	2019-06-25T00:00:00Z										46		0	0	baseline	1	4	B	216625	FALSE	17.7248
P01011	sample_78_78	327047	sample	78	78	0_77	110819_stability_prepsample8-Sample003.mzML.gz_with_dscore_filtered.csv	sample_78	stability_prepsample8	F1	8	183	2019-05-09T13:34:00Z	Ryan	8		4		4	stability_prepsample183	4	2019-06-25T00:00:00Z										3		189	3.15	3_hours	2	4	B	327047	FALSE	18.3191
P01011	sample_79_79	289082	sample	79	79	0_78	110819_stability_prepsample9-Sample052.mzML.gz_with_dscore_filtered.csv	sample_79	stability_prepsample9	F1	9	150	2019-05-09T16:30:00Z	Ryan	9		4		3	stability_prepsample150	52	2019-06-25T00:00:00Z										52		365	6.08333	6_hours	3	4	B	289082	FALSE	18.1411
P01011	sample_8_8	241094	sample	8	8	0_7	110819_stability_prepsample12-Sample001.mzML.gz_with_dscore_filtered.csv	sample_8	stability_prepsample12	F1	12	157	2019-05-14T11:00:00Z	Ryan	12		4		4	stability_prepsample157	2	2019-06-25T00:00:00Z										1		7235	120.583	120_hours	6	4	B	241094	FALSE	17.8792
P01019	sample_10_10	10689	sample	10	10	0_9	110819_stability_prepsample13-Sample057.mzML.gz_with_dscore_filtered.csv	sample_10	stability_prepsample13	F1	13	130	2019-05-09T10:25:00Z	Dan	13		20		3	stability_prepsample130	57	2019-06-25T00:00:00Z										57		0	0	baseline	1	20	A	10689	FALSE	13.3838
P01019	sample_11_11	16056	sample	11	11	0_10	110819_stability_prepsample14-Sample034.mzML.gz_with_dscore_filtered.csv	sample_11	stability_prepsample14	F1	14	158	2019-05-09T13:36:00Z	Dan	14		20		4	stability_prepsample158	35	2019-06-25T00:00:00Z										34		191	3.18333	3_hours	2	20	A	16056	FALSE	13.9708
P01019	sample_13_13		sample	13	13	0_12	110819_stability_prepsample15-Sample014.mzML.gz_with_dscore_filtered.csv	sample_13	stability_prepsample15	F1	15	149	2019-05-09T16:30:00Z	Dan	15		20		3	stability_prepsample149	15	2019-06-25T00:00:00Z										14		365	6.08333	6_hours	3	20	A	54399.5	TRUE	15.7313
P01019	sample_15_15		sample	15	15	0_14	110819_stability_prepsample16-Sample072.mzML.gz_with_dscore_filtered.csv	sample_15	stability_prepsample16	F1	16	134	2019-05-10T10:35:00Z	Dan	16		20		3	stability_prepsample134	72	2019-06-25T00:00:00Z										72		1450	24.1667	24_hours	4	20	A	20756	TRUE	14.3412
P01019	sample_17_17	10239	sample	17	17	0_16	110819_stability_prepsample17-Sample060.mzML.gz_with_dscore_filtered.csv	sample_17	stability_prepsample17	F1	17	122	2019-05-12T10:30:00Z	Dan	17		20		3	stability_prepsample122	60	2019-06-25T00:00:00Z										60		4325	72.0833	72_hours	5	20	A	10239	FALSE	13.3218
P01019	sample_18_18	91493	sample	18	18	0_17	110819_stability_prepsample18-Sample028.mzML.gz_with_dscore_filtered.csv	sample_18	stability_prepsample18	F1	18	165	2019-05-14T11:00:00Z	Dan	18		20		4	stability_prepsample165	29	2019-06-25T00:00:00Z										28		7235	120.583	120_hours	6	20	A	91493	FALSE	16.4814
P01019	sample_19_19		sample	19	19	0_18	110819_stability_prepsample19-Sample066.mzML.gz_with_dscore_filtered.csv	sample_19	stability_prepsample19	F1	19	132	2019-05-09T10:31:00Z	Ryan	19		20		3	stability_prepsample132	66	2019-06-25T00:00:00Z										66		6	0.1	baseline	1	20	B	45301	TRUE	15.4673
P01019	sample_20_20	24913	sample	20	20	0_19	110819_stability_prepsample1-Sample073.mzML.gz_with_dscore_filtered.csv	sample_20	stability_prepsample1	F1	1	170	2019-05-09T10:25:00Z	Dan	1		4		4	stability_prepsample170	73	2019-06-25T00:00:00Z										73		0	0	baseline	1	4	A	24913	FALSE	14.6046
P01019	sample_21_21	58410	sample	21	21	0_20	110819_stability_prepsample20-Sample004.mzML.gz_with_dscore_filtered.csv	sample_21	stability_prepsample20	F1	20	144	2019-05-09T13:36:00Z	Ryan	20		20	check order of 20 and 21	3	stability_prepsample144	5	2019-06-25T00:00:00Z										4		191	3.18333	3_hours	2	20	B	58410	FALSE	15.8339
P01019	sample_23_23		sample	23	23	0_22	110819_stability_prepsample22-Sample026.mzML.gz_with_dscore_filtered.csv	sample_23	stability_prepsample22	F1	22	168	2019-05-10T10:35:00Z	Ryan	22		20		4	stability_prepsample168	27	2019-06-25T00:00:00Z										26		1450	24.1667	24_hours	4	20	B	27205	TRUE	14.7316
P01019	sample_24_24		sample	24	24	0_23	110819_stability_prepsample23-Sample009.mzML.gz_with_dscore_filtered.csv	sample_24	stability_prepsample23	F1	23	143	2019-05-12T10:30:00Z	Ryan	23		20		3	stability_prepsample143	10	2019-06-25T00:00:00Z										9		4325	72.0833	72_hours	5	20	B	55261	TRUE	15.754
P01019	sample_26_26	12589	sample	26	26	0_25	110819_stability_prepsample25-Sample064.mzML.gz_with_dscore_filtered.csv	sample_26	stability_prepsample25	F1	25	171	2019-05-09T10:31:00Z	Dan	25		36		4	stability_prepsample171	64	2019-06-25T00:00:00Z										64		6	0.1	baseline	1	36	A	12589	FALSE	13.6199
P01019	sample_27_27		sample	27	27	0_26	110819_stability_prepsample26-Sample077.mzML.gz_with_dscore_filtered.csv	sample_27	stability_prepsample26	F1	26	162	2019-05-09T13:42:00Z	Dan	26		36		4	stability_prepsample162	77	2019-06-25T00:00:00Z										77		197	3.28333	3_hours	2	36	A	15947.5	TRUE	13.961
P01019	sample_28_28		sample	28	28	0_27	110819_stability_prepsample27-Sample035.mzML.gz_with_dscore_filtered.csv	sample_28	stability_prepsample27	F1	27	176	2019-05-09T16:30:00Z	Dan	27		36		4	stability_prepsample176	36	2019-06-25T00:00:00Z										35		365	6.08333	6_hours	3	36	A	40849	TRUE	15.318
P01019	sample_29_29	40902	sample	29	29	0_28	110819_stability_prepsample28-Sample019.mzML.gz_with_dscore_filtered.csv	sample_29	stability_prepsample28	F1	28	172	2019-05-10T10:35:00Z	Dan	28		36		4	stability_prepsample172	20	2019-06-25T00:00:00Z										19		1450	24.1667	24_hours	4	36	A	40902	FALSE	15.3199
P01019	sample_30_30		sample	30	30	0_29	110819_stability_prepsample29-Sample045.mzML.gz_with_dscore_filtered.csv	sample_30	stability_prepsample29	F1	29	155	2019-05-12T10:30:00Z	Dan	29		36		4	stability_prepsample155	45	2019-06-25T00:00:00Z										45		4325	72.0833	72_hours	5	36	A	40849	TRUE	15.318
P01019	sample_31_31		sample	31	31	0_30	110819_stability_prepsample2-Sample055.mzML.gz_with_dscore_filtered.csv	sample_31	stability_prepsample2	F1	2	140	2019-05-09T13:34:00Z	Dan	2		4		3	stability_prepsample140	55	2019-06-25T00:00:00Z										55		189	3.15	3_hours	2	4	A	40849	TRUE	15.318
P01019	sample_32_32	15535	sample	32	32	0_31	110819_stability_prepsample30-Sample074.mzML.gz_with_dscore_filtered.csv	sample_32	stability_prepsample30	F1	30	127	2019-05-14T11:00:00Z	Dan	30		36		3	stability_prepsample127	74	2019-06-25T00:00:00Z										74		7235	120.583	120_hours	6	36	A	15535	FALSE	13.9232
P01019	sample_33_33		sample	33	33	0_32	110819_stability_prepsample31-Sample065.mzML.gz_with_dscore_filtered.csv	sample_33	stability_prepsample31	F1	31	111	2019-05-09T10:31:00Z	Ryan	31		36		3	stability_prepsample111	65	2019-06-25T00:00:00Z										65		6	0.1	baseline	1	36	B	12371	TRUE	13.5947
P01019	sample_34_34	12406	sample	34	34	0_33	110819_stability_prepsample32-Sample056.mzML.gz_with_dscore_filtered.csv	sample_34	stability_prepsample32	F1	32	161	2019-05-09T13:42:00Z	Ryan	32		36		4	stability_prepsample161	56	2019-06-25T00:00:00Z										56		197	3.28333	3_hours	2	36	B	12406	FALSE	13.5988
P01019	sample_35_35	9862	sample	35	35	0_34	110819_stability_prepsample33-Sample070.mzML.gz_with_dscore_filtered.csv	sample_35	stability_prepsample33	F1	33	123	2019-05-09T16:30:00Z	Ryan	33		36		3	stability_prepsample123	70	2019-06-25T00:00:00Z										70		365	6.08333	6_hours	3	36	B	9862	FALSE	13.2677
P01019	sample_36_36	16599	sample	36	36	0_35	110819_stability_prepsample34-Sample071.mzML.gz_with_dscore_filtered.csv	sample_36	stability_prepsample34	F1	34	136	2019-05-10T10:35:00Z	Ryan	34		36		3	stability_prepsample136	71	2019-06-25T00:00:00Z										71		1450	24.1667	24_hours	4	36	B	16599	FALSE	14.0188
P01019	sample_37_37	16360	sample	37	37	0_36	110819_stability_prepsample35-Sample027.mzML.gz_with_dscore_filtered.csv	sample_37	stability_prepsample35	F1	35	126	2019-05-12T10:30:00Z	Ryan	35		36		3	stability_prepsample126	28	2019-06-25T00:00:00Z										27		4325	72.0833	72_hours	5	36	B	16360	FALSE	13.9979
P01019	sample_38_38		sample	38	38	0_37	110819_stability_prepsample36-Sample044.mzML.gz_with_dscore_filtered.csv	sample_38	stability_prepsample36	F1	36	164	2019-05-09T10:25:00Z	Dan	36		4	check order of 36 and 37	4	stability_prepsample164	44	2019-06-25T00:00:00Z										44		0	0	baseline	1	4	A	57878.5	TRUE	15.8207
P01019	sample_39_39	62769	sample	39	39	0_38	110819_stability_prepsample37-Sample033.mzML.gz_with_dscore_filtered.csv	sample_39	stability_prepsample37	F1	36 (37 Dan)	182	2019-05-14T11:00:00Z	Ryan	37		36	check order of 36 and 37	4	stability_prepsample182	34	2019-06-25T00:00:00Z										33		7235	120.583	120_hours	6	36	B	62769	FALSE	15.9378
P01019	sample_4_4	10567	sample	4	4	0_3	110819_stability_prepsample10-Sample061.mzML.gz_with_dscore_filtered.csv	sample_4	stability_prepsample10	F1	10	179	2019-05-10T10:35:00Z	Ryan	10		4		4	stability_prepsample179	61	2019-06-25T00:00:00Z										61		1450	24.1667	24_hours	4	4	B	10567	FALSE	13.3673
P01019	sample_40_40	38050	sample	40	40	0_39	110819_stability_prepsample38-Sample037.mzML.gz_with_dscore_filtered.csv	sample_40	stability_prepsample38	F1	38	177	2019-05-09T13:34:00Z	Dan	38		4		4	stability_prepsample177	38	2019-06-25T00:00:00Z										37		189	3.15	3_hours	2	4	A	38050	FALSE	15.2156
P01019	sample_41_41	10007	sample	41	41	0_40	110819_stability_prepsample39-Sample051.mzML.gz_with_dscore_filtered.csv	sample_41	stability_prepsample39	F1	39	115	2019-05-09T16:30:00Z	Dan	39		4		3	stability_prepsample115	51	2019-06-25T00:00:00Z										51		365	6.08333	6_hours	3	4	A	10007	FALSE	13.2887
P01019	sample_42_42	52112	sample	42	42	0_41	110819_stability_prepsample3-Sample007.mzML.gz_with_dscore_filtered.csv	sample_42	stability_prepsample3	F1	3	131	2019-05-09T16:30:00Z	Dan	3		4		3	stability_prepsample131	8	2019-06-25T00:00:00Z										7		365	6.08333	6_hours	3	4	A	52112	FALSE	15.6693
P01019	sample_43_43		sample	43	43	0_42	110819_stability_prepsample40-Sample050.mzML.gz_with_dscore_filtered.csv	sample_43	stability_prepsample40	F1	40	173	2019-05-10T10:35:00Z	Dan	40		4		4	stability_prepsample173	50	2019-06-25T00:00:00Z										50		1450	24.1667	24_hours	4	4	A	13996	TRUE	13.7727
P01019	sample_44_44	40796	sample	44	44	0_43	110819_stability_prepsample41-Sample031.mzML.gz_with_dscore_filtered.csv	sample_44	stability_prepsample41	F1	41	121	2019-05-12T10:30:00Z	Dan	41		4		3	stability_prepsample121	32	2019-06-25T00:00:00Z										31		4325	72.0833	72_hours	5	4	A	40796	FALSE	15.3161
P01019	sample_45_45	60259	sample	45	45	0_44	110819_stability_prepsample42-Sample024.mzML.gz_with_dscore_filtered.csv	sample_45	stability_prepsample42	F1	42	141	2019-05-14T11:00:00Z	Dan	42		4		3	stability_prepsample141	25	2019-06-25T00:00:00Z										24		7235	120.583	120_hours	6	4	A	60259	FALSE	15.8789
P01019	sample_46_46		sample	46	46	0_45	110819_stability_prepsample43-Sample068.mzML.gz_with_dscore_filtered.csv	sample_46	stability_prepsample43	F1	43	184	2019-05-09T10:25:00Z	Ryan	43		4		4	stability_prepsample184	68	2019-06-25T00:00:00Z										68		0	0	baseline	1	4	B	12497.5	TRUE	13.6094
P01019	sample_47_47		sample	47	47	0_46	110819_stability_prepsample44-Sample083.mzML.gz_with_dscore_filtered.csv	sample_47	stability_prepsample44	F1	44	163	2019-05-09T13:34:00Z	Ryan	44		4		4	stability_prepsample163	83	2019-06-25T00:00:00Z										83		189	3.15	3_hours	2	4	B	14256.5	TRUE	13.7993
P01019	sample_48_48		sample	48	48	0_47	110819_stability_prepsample46-Sample058.mzML.gz_with_dscore_filtered.csv	sample_48	stability_prepsample46	F1	46	151	2019-05-10T10:35:00Z	Ryan	46		4		4	stability_prepsample151	58	2019-06-25T00:00:00Z										58		1450	24.1667	24_hours	4	4	B	40849	TRUE	15.318
P01019	sample_49_49		sample	49	49	0_48	110819_stability_prepsample47-Sample076.mzML.gz_with_dscore_filtered.csv	sample_49	stability_prepsample47	F1	47	174	2019-05-12T10:30:00Z	Ryan	47		4		4	stability_prepsample174	76	2019-06-25T00:00:00Z										76		4325	72.0833	72_hours	5	4	B	20756	TRUE	14.3412
P01019	sample_51_51		sample	51	51	0_50	110819_stability_prepsample49-Sample047.mzML.gz_with_dscore_filtered.csv	sample_51	stability_prepsample49	F1	49	116	2019-05-09T10:25:00Z	Dan	49		20		3	stability_prepsample116	47	2019-06-25T00:00:00Z										47		0	0	baseline	1	20	A	57878.5	TRUE	15.8207
P01019	sample_52_52	51316	sample	52	52	0_51	110819_stability_prepsample4-Sample022.mzML.gz_with_dscore_filtered.csv	sample_52	stability_prepsample4	F1	4	166	2019-05-10T10:35:00Z	Dan	4		4		4	stability_prepsample166	23	2019-06-25T00:00:00Z										22		1450	24.1667	24_hours	4	4	A	51316	FALSE	15.6471
P01019	sample_53_53		sample	53	53	0_52	110819_stability_prepsample50-Sample081.mzML.gz_with_dscore_filtered.csv	sample_53	stability_prepsample50	F1	50	133	2019-05-09T13:36:00Z	Dan	50		20		3	stability_prepsample133	81	2019-06-25T00:00:00Z										81		191	3.18333	3_hours	2	20	A	52272	TRUE	15.6738
P01019	sample_54_54	12457	sample	54	54	0_53	110819_stability_prepsample51-Sample013.mzML.gz_with_dscore_filtered.csv	sample_54	stability_prepsample51	F1	51	148	2019-05-09T16:30:00Z	Dan	51		20		3	stability_prepsample148	14	2019-06-25T00:00:00Z										13		365	6.08333	6_hours	3	20	A	12457	FALSE	13.6047
P01019	sample_55_55	57483	sample	55	55	0_54	110819_stability_prepsample52-Sample020.mzML.gz_with_dscore_filtered.csv	sample_55	stability_prepsample52	F1	52	135	2019-05-10T10:35:00Z	Dan	52		20		3	stability_prepsample135	22	2019-06-25T00:00:00Z										20		1450	24.1667	24_hours	4	20	A	57483	FALSE	15.8108
P01019	sample_56_56		sample	56	56	0_55	110819_stability_prepsample53-Sample078.mzML.gz_with_dscore_filtered.csv	sample_56	stability_prepsample53	F1	53	154	2019-05-12T10:30:00Z	Dan	53		20		4	stability_prepsample154	78	2019-06-25T00:00:00Z										78		4325	72.0833	72_hours	5	20	A	12431.5	TRUE	13.6017
P01019	sample_57_57	66755	sample	57	57	0_56	110819_stability_prepsample54-Sample029.mzML.gz_with_dscore_filtered.csv	sample_57	stability_prepsample54	F1	54	175	2019-05-14T11:00:00Z	Dan	54		20		4	stability_prepsample175	30	2019-06-25T00:00:00Z										29		7235	120.583	120_hours	6	20	A	66755	FALSE	16.0266
P01019	sample_58_58	55719	sample	58	58	0_57	110819_stability_prepsample55-Sample015.mzML.gz_with_dscore_filtered.csv	sample_58	stability_prepsample55	F1	55	169	2019-05-09T10:31:00Z	Ryan	55		20		4	stability_prepsample169	16	2019-06-25T00:00:00Z										15		6	0.1	baseline	1	20	B	55719	FALSE	15.7659
P01019	sample_59_59		sample	59	59	0_58	110819_stability_prepsample56-Sample017.mzML.gz_with_dscore_filtered.csv	sample_59	stability_prepsample56	F1	56	110	2019-05-09T13:36:00Z	Ryan	56		20		3	stability_prepsample110	18	2019-06-25T00:00:00Z										17		191	3.18333	3_hours	2	20	B	51714	TRUE	15.6583
P01019	sample_6_6		sample	6	6	0_5	110819_stability_prepsample11-Sample018.mzML.gz_with_dscore_filtered.csv	sample_6	stability_prepsample11	F1	11	107	2019-05-12T10:30:00Z	Ryan	11		4		3	stability_prepsample107	19	2019-06-25T00:00:00Z										18		4325	72.0833	72_hours	5	4	B	50508	TRUE	15.6242
P01019	sample_60_60		sample	60	60	0_59	110819_stability_prepsample57-Sample002.mzML.gz_with_dscore_filtered.csv	sample_60	stability_prepsample57	F1	57	119	2019-05-09T16:30:00Z	Ryan	57		20		3	stability_prepsample119	3	2019-06-25T00:00:00Z										2		365	6.08333	6_hours	3	20	B	52272	TRUE	15.6738
P01019	sample_62_62		sample	62	62	0_61	110819_stability_prepsample59-Sample041.mzML.gz_with_dscore_filtered.csv	sample_62	stability_prepsample59	F1	59	125	2019-05-12T10:30:00Z	Ryan	59		20		3	stability_prepsample125	41	2019-06-25T00:00:00Z										41		4325	72.0833	72_hours	5	20	B	28697.5	TRUE	14.8086
P01019	sample_63_63	58274	sample	63	63	0_62	110819_stability_prepsample5-Sample006.mzML.gz_with_dscore_filtered.csv	sample_63	stability_prepsample5	F1	5	108	2019-05-12T10:30:00Z	Dan	5		4		3	stability_prepsample108	7	2019-06-25T00:00:00Z										6		4325	72.0833	72_hours	5	4	A	58274	FALSE	15.8306
P01019	sample_64_64		sample	64	64	0_63	110819_stability_prepsample60-Sample082.mzML.gz_with_dscore_filtered.csv	sample_64	stability_prepsample60	F1	60	159	2019-05-14T11:00:00Z	Ryan	60		20		4	stability_prepsample159	82	2019-06-25T00:00:00Z										82		7235	120.583	120_hours	6	20	B	34355.5	TRUE	15.0683
P01019	sample_65_65	9608	sample	65	65	0_64	110819_stability_prepsample61-Sample067.mzML.gz_with_dscore_filtered.csv	sample_65	stability_prepsample61	F1	61	180	2019-05-09T10:31:00Z	Dan	61		36		4	stability_prepsample180	67	2019-06-25T00:00:00Z										67		6	0.1	baseline	1	36	A	9608	FALSE	13.23
P01019	sample_66_66	58596	sample	66	66	0_65	110819_stability_prepsample62-Sample023.mzML.gz_with_dscore_filtered.csv	sample_66	stability_prepsample62	F1	62	185	2019-05-09T13:42:00Z	Dan	62		36		4	stability_prepsample185	24	2019-06-25T00:00:00Z										23		197	3.28333	3_hours	2	36	A	58596	FALSE	15.8385
P01019	sample_67_67		sample	67	67	0_66	110819_stability_prepsample63-Sample030.mzML.gz_with_dscore_filtered.csv	sample_67	stability_prepsample63	F1	63	129	2019-05-09T16:30:00Z	Dan	63		36		3	stability_prepsample129	31	2019-06-25T00:00:00Z										30		365	6.08333	6_hours	3	36	A	46056	TRUE	15.4911
P01019	sample_68_68	67680	sample	68	68	0_67	110819_stability_prepsample64-Sample025.mzML.gz_with_dscore_filtered.csv	sample_68	stability_prepsample64	F1	64	113	2019-05-10T10:35:00Z	Dan	64		36		3	stability_prepsample113	26	2019-06-25T00:00:00Z										25		1450	24.1667	24_hours	4	36	A	67680	FALSE	16.0464
P01019	sample_69_69	12834	sample	69	69	0_68	110819_stability_prepsample65-Sample011.mzML.gz_with_dscore_filtered.csv	sample_69	stability_prepsample65	F1	65	137	2019-05-12T10:30:00Z	Dan	65		36		3	stability_prepsample137	12	2019-06-25T00:00:00Z										11		4325	72.0833	72_hours	5	36	A	12834	FALSE	13.6477
P01019	sample_70_70	12336	sample	70	70	0_69	110819_stability_prepsample67-Sample036.mzML.gz_with_dscore_filtered.csv	sample_70	stability_prepsample67	F1	67	152	2019-05-09T10:31:00Z	Ryan	67		36		3	stability_prepsample152	37	2019-06-25T00:00:00Z										36		6	0.1	baseline	1	36	B	12336	FALSE	13.5906
P01019	sample_71_71	65696	sample	71	71	0_70	110819_stability_prepsample68-Sample010.mzML.gz_with_dscore_filtered.csv	sample_71	stability_prepsample68	F1	68	147	2019-05-09T13:42:00Z	Ryan	68		36		3	stability_prepsample147	11	2019-06-25T00:00:00Z										10		197	3.28333	3_hours	2	36	B	65696	FALSE	16.0035
P01019	sample_72_72	62363	sample	72	72	0_71	110819_stability_prepsample69-Sample032.mzML.gz_with_dscore_filtered.csv	sample_72	stability_prepsample69	F1	69	181	2019-05-09T16:30:00Z	Ryan	69		36		4	stability_prepsample181	33	2019-06-25T00:00:00Z										32		365	6.08333	6_hours	3	36	B	62363	FALSE	15.9284
P01019	sample_73_73		sample	73	73	0_72	110819_stability_prepsample6-Sample012.mzML.gz_with_dscore_filtered.csv	sample_73	stability_prepsample6	F1	6	120	2019-05-14T11:00:00Z	Dan	6		4		3	stability_prepsample120	13	2019-06-25T00:00:00Z										12		7235	120.583	120_hours	6	4	A	12431.5	TRUE	13.6017
P01019	sample_74_74	12604	sample	74	74	0_73	110819_stability_prepsample70-Sample053.mzML.gz_with_dscore_filtered.csv	sample_74	stability_prepsample70	F1	70	112	2019-05-10T10:35:00Z	Ryan	70		36		3	stability_prepsample112	53	2019-06-25T00:00:00Z										53		1450	24.1667	24_hours	4	36	B	12604	FALSE	13.6216
P01019	sample_75_75		sample	75	75	0_74	110819_stability_prepsample71-Sample048.mzML.gz_with_dscore_filtered.csv	sample_75	stability_prepsample71	F1	71	138	2019-05-12T10:30:00Z	Ryan	71		36		3	stability_prepsample138	48	2019-06-25T00:00:00Z										48		4325	72.0833	72_hours	5	36	B	16327.5	TRUE	13.995
P01019	sample_76_76		sample	76	76	0_75	110819_stability_prepsample72-Sample054.mzML.gz_with_dscore_filtered.csv	sample_76	stability_prepsample72	F1	72	114	2019-05-14T11:00:00Z	Ryan	72		36		3	stability_prepsample114	54	2019-06-25T00:00:00Z										54		7235	120.583	120_hours	6	36	B	12431.5	TRUE	13.6017
P01019	sample_77_77		sample	77	77	0_76	110819_stability_prepsample7-Sample046.mzML.gz_with_dscore_filtered.csv	sample_77	stability_prepsample7	F1	7	109	2019-05-09T10:25:00Z	Ryan	7		4		3	stability_prepsample109	46	2019-06-25T00:00:00Z										46		0	0	baseline	1	4	B	16479.5	TRUE	14.0084
P01019	sample_78_78	52432	sample	78	78	0_77	110819_stability_prepsample8-Sample003.mzML.gz_with_dscore_filtered.csv	sample_78	stability_prepsample8	F1	8	183	2019-05-09T13:34:00Z	Ryan	8		4		4	stability_prepsample183	4	2019-06-25T00:00:00Z										3		189	3.15	3_hours	2	4	B	52432	FALSE	15.6782
P01019	sample_79_79		sample	79	79	0_78	110819_stability_prepsample9-Sample052.mzML.gz_with_dscore_filtered.csv	sample_79	stability_prepsample9	F1	9	150	2019-05-09T16:30:00Z	Ryan	9		4		3	stability_prepsample150	52	2019-06-25T00:00:00Z										52		365	6.08333	6_hours	3	4	B	52272	TRUE	15.6738
P01019	sample_8_8	49700	sample	8	8	0_7	110819_stability_prepsample12-Sample001.mzML.gz_with_dscore_filtered.csv	sample_8	stability_prepsample12	F1	12	157	2019-05-14T11:00:00Z	Ryan	12		4		4	stability_prepsample157	2	2019-06-25T00:00:00Z										1		7235	120.583	120_hours	6	4	B	49700	FALSE	15.601
P01023	sample_10_10	2051091	sample	10	10	0_9	110819_stability_prepsample13-Sample057.mzML.gz_with_dscore_filtered.csv	sample_10	stability_prepsample13	F1	13	130	2019-05-09T10:25:00Z	Dan	13		20		3	stability_prepsample130	57	2019-06-25T00:00:00Z										57		0	0	baseline	1	20	A	2051091	FALSE	20.968
P01023	sample_11_11	3918922	sample	11	11	0_10	110819_stability_prepsample14-Sample034.mzML.gz_with_dscore_filtered.csv	sample_11	stability_prepsample14	F1	14	158	2019-05-09T13:36:00Z	Dan	14		20		4	stability_prepsample158	35	2019-06-25T00:00:00Z										34		191	3.18333	3_hours	2	20	A	3918922	FALSE	21.902
P01023	sample_13_13	2842919	sample	13	13	0_12	110819_stability_prepsample15-Sample014.mzML.gz_with_dscore_filtered.csv	sample_13	stability_prepsample15	F1	15	149	2019-05-09T16:30:00Z	Dan	15		20		3	stability_prepsample149	15	2019-06-25T00:00:00Z										14		365	6.08333	6_hours	3	20	A	2842919	FALSE	21.4389
P01023	sample_15_15	2694961	sample	15	15	0_14	110819_stability_prepsample16-Sample072.mzML.gz_with_dscore_filtered.csv	sample_15	stability_prepsample16	F1	16	134	2019-05-10T10:35:00Z	Dan	16		20		3	stability_prepsample134	72	2019-06-25T00:00:00Z										72		1450	24.1667	24_hours	4	20	A	2694961	FALSE	21.3618
P01023	sample_17_17	2124046	sample	17	17	0_16	110819_stability_prepsample17-Sample060.mzML.gz_with_dscore_filtered.csv	sample_17	stability_prepsample17	F1	17	122	2019-05-12T10:30:00Z	Dan	17		20		3	stability_prepsample122	60	2019-06-25T00:00:00Z										60		4325	72.0833	72_hours	5	20	A	2124046	FALSE	21.0184
P01023	sample_18_18	4401761	sample	18	18	0_17	110819_stability_prepsample18-Sample028.mzML.gz_with_dscore_filtered.csv	sample_18	stability_prepsample18	F1	18	165	2019-05-14T11:00:00Z	Dan	18		20		4	stability_prepsample165	29	2019-06-25T00:00:00Z										28		7235	120.583	120_hours	6	20	A	4401761	FALSE	22.0696
P01023	sample_19_19	2171712	sample	19	19	0_18	110819_stability_prepsample19-Sample066.mzML.gz_with_dscore_filtered.csv	sample_19	stability_prepsample19	F1	19	132	2019-05-09T10:31:00Z	Ryan	19		20		3	stability_prepsample132	66	2019-06-25T00:00:00Z										66		6	0.1	baseline	1	20	B	2171712	FALSE	21.0504
P01023	sample_20_20	4969990	sample	20	20	0_19	110819_stability_prepsample1-Sample073.mzML.gz_with_dscore_filtered.csv	sample_20	stability_prepsample1	F1	1	170	2019-05-09T10:25:00Z	Dan	1		4		4	stability_prepsample170	73	2019-06-25T00:00:00Z										73		0	0	baseline	1	4	A	4969990	FALSE	22.2448
P01023	sample_21_21	5334183	sample	21	21	0_20	110819_stability_prepsample20-Sample004.mzML.gz_with_dscore_filtered.csv	sample_21	stability_prepsample20	F1	20	144	2019-05-09T13:36:00Z	Ryan	20		20	check order of 20 and 21	3	stability_prepsample144	5	2019-06-25T00:00:00Z										4		191	3.18333	3_hours	2	20	B	5334183	FALSE	22.3468
P01023	sample_23_23	4382121	sample	23	23	0_22	110819_stability_prepsample22-Sample026.mzML.gz_with_dscore_filtered.csv	sample_23	stability_prepsample22	F1	22	168	2019-05-10T10:35:00Z	Ryan	22		20		4	stability_prepsample168	27	2019-06-25T00:00:00Z										26		1450	24.1667	24_hours	4	20	B	4382121	FALSE	22.0632
P01023	sample_24_24	5938460	sample	24	24	0_23	110819_stability_prepsample23-Sample009.mzML.gz_with_dscore_filtered.csv	sample_24	stability_prepsample23	F1	23	143	2019-05-12T10:30:00Z	Ryan	23		20		3	stability_prepsample143	10	2019-06-25T00:00:00Z										9		4325	72.0833	72_hours	5	20	B	5938460	FALSE	22.5017
P01023	sample_26_26	3278636	sample	26	26	0_25	110819_stability_prepsample25-Sample064.mzML.gz_with_dscore_filtered.csv	sample_26	stability_prepsample25	F1	25	171	2019-05-09T10:31:00Z	Dan	25		36		4	stability_prepsample171	64	2019-06-25T00:00:00Z										64		6	0.1	baseline	1	36	A	3278636	FALSE	21.6447
P01023	sample_27_27	3210229	sample	27	27	0_26	110819_stability_prepsample26-Sample077.mzML.gz_with_dscore_filtered.csv	sample_27	stability_prepsample26	F1	26	162	2019-05-09T13:42:00Z	Dan	26		36		4	stability_prepsample162	77	2019-06-25T00:00:00Z										77		197	3.28333	3_hours	2	36	A	3210229	FALSE	21.6142
P01023	sample_28_28	3127041	sample	28	28	0_27	110819_stability_prepsample27-Sample035.mzML.gz_with_dscore_filtered.csv	sample_28	stability_prepsample27	F1	27	176	2019-05-09T16:30:00Z	Dan	27		36		4	stability_prepsample176	36	2019-06-25T00:00:00Z										35		365	6.08333	6_hours	3	36	A	3127041	FALSE	21.5764
P01023	sample_29_29	3246152	sample	29	29	0_28	110819_stability_prepsample28-Sample019.mzML.gz_with_dscore_filtered.csv	sample_29	stability_prepsample28	F1	28	172	2019-05-10T10:35:00Z	Dan	28		36		4	stability_prepsample172	20	2019-06-25T00:00:00Z										19		1450	24.1667	24_hours	4	36	A	3246152	FALSE	21.6303
P01023	sample_30_30	1182893	sample	30	30	0_29	110819_stability_prepsample29-Sample045.mzML.gz_with_dscore_filtered.csv	sample_30	stability_prepsample29	F1	29	155	2019-05-12T10:30:00Z	Dan	29		36		4	stability_prepsample155	45	2019-06-25T00:00:00Z										45		4325	72.0833	72_hours	5	36	A	1182893	FALSE	20.1739
P01023	sample_31_31	1881334	sample	31	31	0_30	110819_stability_prepsample2-Sample055.mzML.gz_with_dscore_filtered.csv	sample_31	stability_prepsample2	F1	2	140	2019-05-09T13:34:00Z	Dan	2		4		3	stability_prepsample140	55	2019-06-25T00:00:00Z										55		189	3.15	3_hours	2	4	A	1881334	FALSE	20.8433
P01023	sample_32_32	2795994	sample	32	32	0_31	110819_stability_prepsample30-Sample074.mzML.gz_with_dscore_filtered.csv	sample_32	stability_prepsample30	F1	30	127	2019-05-14T11:00:00Z	Dan	30		36		3	stability_prepsample127	74	2019-06-25T00:00:00Z										74		7235	120.583	120_hours	6	36	A	2795994	FALSE	21.4149
P01023	sample_33_33	1789529	sample	33	33	0_32	110819_stability_prepsample31-Sample065.mzML.gz_with_dscore_filtered.csv	sample_33	stability_prepsample31	F1	31	111	2019-05-09T10:31:00Z	Ryan	31		36		3	stability_prepsample111	65	2019-06-25T00:00:00Z										65		6	0.1	baseline	1	36	B	1789529	FALSE	20.7711
P01023	sample_34_34	4100550	sample	34	34	0_33	110819_stability_prepsample32-Sample056.mzML.gz_with_dscore_filtered.csv	sample_34	stability_prepsample32	F1	32	161	2019-05-09T13:42:00Z	Ryan	32		36		4	stability_prepsample161	56	2019-06-25T00:00:00Z										56		197	3.28333	3_hours	2	36	B	4100550	FALSE	21.9674
P01023	sample_35_35	3215438	sample	35	35	0_34	110819_stability_prepsample33-Sample070.mzML.gz_with_dscore_filtered.csv	sample_35	stability_prepsample33	F1	33	123	2019-05-09T16:30:00Z	Ryan	33		36		3	stability_prepsample123	70	2019-06-25T00:00:00Z										70		365	6.08333	6_hours	3	36	B	3215438	FALSE	21.6166
P01023	sample_36_36	4443832	sample	36	36	0_35	110819_stability_prepsample34-Sample071.mzML.gz_with_dscore_filtered.csv	sample_36	stability_prepsample34	F1	34	136	2019-05-10T10:35:00Z	Ryan	34		36		3	stability_prepsample136	71	2019-06-25T00:00:00Z										71		1450	24.1667	24_hours	4	36	B	4443832	FALSE	22.0834
P01023	sample_37_37	5006685	sample	37	37	0_36	110819_stability_prepsample35-Sample027.mzML.gz_with_dscore_filtered.csv	sample_37	stability_prepsample35	F1	35	126	2019-05-12T10:30:00Z	Ryan	35		36		3	stability_prepsample126	28	2019-06-25T00:00:00Z										27		4325	72.0833	72_hours	5	36	B	5006685	FALSE	22.2554
P01023	sample_38_38	1414333	sample	38	38	0_37	110819_stability_prepsample36-Sample044.mzML.gz_with_dscore_filtered.csv	sample_38	stability_prepsample36	F1	36	164	2019-05-09T10:25:00Z	Dan	36		4	check order of 36 and 37	4	stability_prepsample164	44	2019-06-25T00:00:00Z										44		0	0	baseline	1	4	A	1414333	FALSE	20.4317
P01023	sample_39_39	4300443	sample	39	39	0_38	110819_stability_prepsample37-Sample033.mzML.gz_with_dscore_filtered.csv	sample_39	stability_prepsample37	F1	36 (37 Dan)	182	2019-05-14T11:00:00Z	Ryan	37		36	check order of 36 and 37	4	stability_prepsample182	34	2019-06-25T00:00:00Z										33		7235	120.583	120_hours	6	36	B	4300443	FALSE	22.0361
P01023	sample_4_4	2356991	sample	4	4	0_3	110819_stability_prepsample10-Sample061.mzML.gz_with_dscore_filtered.csv	sample_4	stability_prepsample10	F1	10	179	2019-05-10T10:35:00Z	Ryan	10		4		4	stability_prepsample179	61	2019-06-25T00:00:00Z										61		1450	24.1667	24_hours	4	4	B	2356991	FALSE	21.1685
P01023	sample_40_40	2937686	sample	40	40	0_39	110819_stability_prepsample38-Sample037.mzML.gz_with_dscore_filtered.csv	sample_40	stability_prepsample38	F1	38	177	2019-05-09T13:34:00Z	Dan	38		4		4	stability_prepsample177	38	2019-06-25T00:00:00Z										37		189	3.15	3_hours	2	4	A	2937686	FALSE	21.4862
P01023	sample_41_41	2807117	sample	41	41	0_40	110819_stability_prepsample39-Sample051.mzML.gz_with_dscore_filtered.csv	sample_41	stability_prepsample39	F1	39	115	2019-05-09T16:30:00Z	Dan	39		4		3	stability_prepsample115	51	2019-06-25T00:00:00Z										51		365	6.08333	6_hours	3	4	A	2807117	FALSE	21.4207
P01023	sample_42_42	3388138	sample	42	42	0_41	110819_stability_prepsample3-Sample007.mzML.gz_with_dscore_filtered.csv	sample_42	stability_prepsample3	F1	3	131	2019-05-09T16:30:00Z	Dan	3		4		3	stability_prepsample131	8	2019-06-25T00:00:00Z										7		365	6.08333	6_hours	3	4	A	3388138	FALSE	21.6921
P01023	sample_43_43	1470641	sample	43	43	0_42	110819_stability_prepsample40-Sample050.mzML.gz_with_dscore_filtered.csv	sample_43	stability_prepsample40	F1	40	173	2019-05-10T10:35:00Z	Dan	40		4		4	stability_prepsample173	50	2019-06-25T00:00:00Z										50		1450	24.1667	24_hours	4	4	A	1470641	FALSE	20.488
P01023	sample_44_44	3013751	sample	44	44	0_43	110819_stability_prepsample41-Sample031.mzML.gz_with_dscore_filtered.csv	sample_44	stability_prepsample41	F1	41	121	2019-05-12T10:30:00Z	Dan	41		4		3	stability_prepsample121	32	2019-06-25T00:00:00Z										31		4325	72.0833	72_hours	5	4	A	3013751	FALSE	21.5231
P01023	sample_45_45	3095252	sample	45	45	0_44	110819_stability_prepsample42-Sample024.mzML.gz_with_dscore_filtered.csv	sample_45	stability_prepsample42	F1	42	141	2019-05-14T11:00:00Z	Dan	42		4		3	stability_prepsample141	25	2019-06-25T00:00:00Z										24		7235	120.583	120_hours	6	4	A	3095252	FALSE	21.5616
P01023	sample_46_46	3448032	sample	46	46	0_45	110819_stability_prepsample43-Sample068.mzML.gz_with_dscore_filtered.csv	sample_46	stability_prepsample43	F1	43	184	2019-05-09T10:25:00Z	Ryan	43		4		4	stability_prepsample184	68	2019-06-25T00:00:00Z										68		0	0	baseline	1	4	B	3448032	FALSE	21.7173
P01023	sample_47_47	1626459	sample	47	47	0_46	110819_stability_prepsample44-Sample083.mzML.gz_with_dscore_filtered.csv	sample_47	stability_prepsample44	F1	44	163	2019-05-09T13:34:00Z	Ryan	44		4		4	stability_prepsample163	83	2019-06-25T00:00:00Z										83		189	3.15	3_hours	2	4	B	1626459	FALSE	20.6333
P01023	sample_48_48	1794603	sample	48	48	0_47	110819_stability_prepsample46-Sample058.mzML.gz_with_dscore_filtered.csv	sample_48	stability_prepsample46	F1	46	151	2019-05-10T10:35:00Z	Ryan	46		4		4	stability_prepsample151	58	2019-06-25T00:00:00Z										58		1450	24.1667	24_hours	4	4	B	1794603	FALSE	20.7752
P01023	sample_49_49	3759248	sample	49	49	0_48	110819_stability_prepsample47-Sample076.mzML.gz_with_dscore_filtered.csv	sample_49	stability_prepsample47	F1	47	174	2019-05-12T10:30:00Z	Ryan	47		4		4	stability_prepsample174	76	2019-06-25T00:00:00Z										76		4325	72.0833	72_hours	5	4	B	3759248	FALSE	21.842
P01023	sample_51_51	1621230	sample	51	51	0_50	110819_stability_prepsample49-Sample047.mzML.gz_with_dscore_filtered.csv	sample_51	stability_prepsample49	F1	49	116	2019-05-09T10:25:00Z	Dan	49		20		3	stability_prepsample116	47	2019-06-25T00:00:00Z										47		0	0	baseline	1	20	A	1621230	FALSE	20.6287
P01023	sample_52_52	3368547	sample	52	52	0_51	110819_stability_prepsample4-Sample022.mzML.gz_with_dscore_filtered.csv	sample_52	stability_prepsample4	F1	4	166	2019-05-10T10:35:00Z	Dan	4		4		4	stability_prepsample166	23	2019-06-25T00:00:00Z										22		1450	24.1667	24_hours	4	4	A	3368547	FALSE	21.6837
P01023	sample_53_53	5864042	sample	53	53	0_52	110819_stability_prepsample50-Sample081.mzML.gz_with_dscore_filtered.csv	sample_53	stability_prepsample50	F1	50	133	2019-05-09T13:36:00Z	Dan	50		20		3	stability_prepsample133	81	2019-06-25T00:00:00Z										81		191	3.18333	3_hours	2	20	A	5864042	FALSE	22.4835
P01023	sample_54_54	2480947	sample	54	54	0_53	110819_stability_prepsample51-Sample013.mzML.gz_with_dscore_filtered.csv	sample_54	stability_prepsample51	F1	51	148	2019-05-09T16:30:00Z	Dan	51		20		3	stability_prepsample148	14	2019-06-25T00:00:00Z										13		365	6.08333	6_hours	3	20	A	2480947	FALSE	21.2425
P01023	sample_55_55	3139026	sample	55	55	0_54	110819_stability_prepsample52-Sample020.mzML.gz_with_dscore_filtered.csv	sample_55	stability_prepsample52	F1	52	135	2019-05-10T10:35:00Z	Dan	52		20		3	stability_prepsample135	22	2019-06-25T00:00:00Z										20		1450	24.1667	24_hours	4	20	A	3139026	FALSE	21.5819
P01023	sample_56_56	2069684	sample	56	56	0_55	110819_stability_prepsample53-Sample078.mzML.gz_with_dscore_filtered.csv	sample_56	stability_prepsample53	F1	53	154	2019-05-12T10:30:00Z	Dan	53		20		4	stability_prepsample154	78	2019-06-25T00:00:00Z										78		4325	72.0833	72_hours	5	20	A	2069684	FALSE	20.981
P01023	sample_57_57	3032820	sample	57	57	0_56	110819_stability_prepsample54-Sample029.mzML.gz_with_dscore_filtered.csv	sample_57	stability_prepsample54	F1	54	175	2019-05-14T11:00:00Z	Dan	54		20		4	stability_prepsample175	30	2019-06-25T00:00:00Z										29		7235	120.583	120_hours	6	20	A	3032820	FALSE	21.5322
P01023	sample_58_58	5466615	sample	58	58	0_57	110819_stability_prepsample55-Sample015.mzML.gz_with_dscore_filtered.csv	sample_58	stability_prepsample55	F1	55	169	2019-05-09T10:31:00Z	Ryan	55		20		4	stability_prepsample169	16	2019-06-25T00:00:00Z										15		6	0.1	baseline	1	20	B	5466615	FALSE	22.3822
P01023	sample_59_59	4989505	sample	59	59	0_58	110819_stability_prepsample56-Sample017.mzML.gz_with_dscore_filtered.csv	sample_59	stability_prepsample56	F1	56	110	2019-05-09T13:36:00Z	Ryan	56		20		3	stability_prepsample110	18	2019-06-25T00:00:00Z										17		191	3.18333	3_hours	2	20	B	4989505	FALSE	22.2505
P01023	sample_6_6	2550350	sample	6	6	0_5	110819_stability_prepsample11-Sample018.mzML.gz_with_dscore_filtered.csv	sample_6	stability_prepsample11	F1	11	107	2019-05-12T10:30:00Z	Ryan	11		4		3	stability_prepsample107	19	2019-06-25T00:00:00Z										18		4325	72.0833	72_hours	5	4	B	2550350	FALSE	21.2823
P01023	sample_60_60	4535998	sample	60	60	0_59	110819_stability_prepsample57-Sample002.mzML.gz_with_dscore_filtered.csv	sample_60	stability_prepsample57	F1	57	119	2019-05-09T16:30:00Z	Ryan	57		20		3	stability_prepsample119	3	2019-06-25T00:00:00Z										2		365	6.08333	6_hours	3	20	B	4535998	FALSE	22.113
P01023	sample_62_62	3209271	sample	62	62	0_61	110819_stability_prepsample59-Sample041.mzML.gz_with_dscore_filtered.csv	sample_62	stability_prepsample59	F1	59	125	2019-05-12T10:30:00Z	Ryan	59		20		3	stability_prepsample125	41	2019-06-25T00:00:00Z										41		4325	72.0833	72_hours	5	20	B	3209271	FALSE	21.6138
P01023	sample_63_63	2879012	sample	63	63	0_62	110819_stability_prepsample5-Sample006.mzML.gz_with_dscore_filtered.csv	sample_63	stability_prepsample5	F1	5	108	2019-05-12T10:30:00Z	Dan	5		4		3	stability_prepsample108	7	2019-06-25T00:00:00Z										6		4325	72.0833	72_hours	5	4	A	2879012	FALSE	21.4571
P01023	sample_64_64	2594978	sample	64	64	0_63	110819_stability_prepsample60-Sample082.mzML.gz_with_dscore_filtered.csv	sample_64	stability_prepsample60	F1	60	159	2019-05-14T11:00:00Z	Ryan	60		20		4	stability_prepsample159	82	2019-06-25T00:00:00Z										82		7235	120.583	120_hours	6	20	B	2594978	FALSE	21.3073
P01023	sample_65_65	3198404	sample	65	65	0_64	110819_stability_prepsample61-Sample067.mzML.gz_with_dscore_filtered.csv	sample_65	stability_prepsample61	F1	61	180	2019-05-09T10:31:00Z	Dan	61		36		4	stability_prepsample180	67	2019-06-25T00:00:00Z										67		6	0.1	baseline	1	36	A	3198404	FALSE	21.6089
P01023	sample_66_66	3554890	sample	66	66	0_65	110819_stability_prepsample62-Sample023.mzML.gz_with_dscore_filtered.csv	sample_66	stability_prepsample62	F1	62	185	2019-05-09T13:42:00Z	Dan	62		36		4	stability_prepsample185	24	2019-06-25T00:00:00Z										23		197	3.28333	3_hours	2	36	A	3554890	FALSE	21.7614
P01023	sample_67_67	2772216	sample	67	67	0_66	110819_stability_prepsample63-Sample030.mzML.gz_with_dscore_filtered.csv	sample_67	stability_prepsample63	F1	63	129	2019-05-09T16:30:00Z	Dan	63		36		3	stability_prepsample129	31	2019-06-25T00:00:00Z										30		365	6.08333	6_hours	3	36	A	2772216	FALSE	21.4026
P01023	sample_68_68	3403712	sample	68	68	0_67	110819_stability_prepsample64-Sample025.mzML.gz_with_dscore_filtered.csv	sample_68	stability_prepsample64	F1	64	113	2019-05-10T10:35:00Z	Dan	64		36		3	stability_prepsample113	26	2019-06-25T00:00:00Z										25		1450	24.1667	24_hours	4	36	A	3403712	FALSE	21.6987
P01023	sample_69_69	3319000	sample	69	69	0_68	110819_stability_prepsample65-Sample011.mzML.gz_with_dscore_filtered.csv	sample_69	stability_prepsample65	F1	65	137	2019-05-12T10:30:00Z	Dan	65		36		3	stability_prepsample137	12	2019-06-25T00:00:00Z										11		4325	72.0833	72_hours	5	36	A	3319000	FALSE	21.6623
P01023	sample_70_70	4171801	sample	70	70	0_69	110819_stability_prepsample67-Sample036.mzML.gz_with_dscore_filtered.csv	sample_70	stability_prepsample67	F1	67	152	2019-05-09T10:31:00Z	Ryan	67		36		3	stability_prepsample152	37	2019-06-25T00:00:00Z										36		6	0.1	baseline	1	36	B	4171801	FALSE	21.9922
P01023	sample_71_71	3790034	sample	71	71	0_70	110819_stability_prepsample68-Sample010.mzML.gz_with_dscore_filtered.csv	sample_71	stability_prepsample68	F1	68	147	2019-05-09T13:42:00Z	Ryan	68		36		3	stability_prepsample147	11	2019-06-25T00:00:00Z										10		197	3.28333	3_hours	2	36	B	3790034	FALSE	21.8538
P01023	sample_72_72	4323919	sample	72	72	0_71	110819_stability_prepsample69-Sample032.mzML.gz_with_dscore_filtered.csv	sample_72	stability_prepsample69	F1	69	181	2019-05-09T16:30:00Z	Ryan	69		36		4	stability_prepsample181	33	2019-06-25T00:00:00Z										32		365	6.08333	6_hours	3	36	B	4323919	FALSE	22.0439
P01023	sample_73_73	2222578	sample	73	73	0_72	110819_stability_prepsample6-Sample012.mzML.gz_with_dscore_filtered.csv	sample_73	stability_prepsample6	F1	6	120	2019-05-14T11:00:00Z	Dan	6		4		3	stability_prepsample120	13	2019-06-25T00:00:00Z										12		7235	120.583	120_hours	6	4	A	2222578	FALSE	21.0838
P01023	sample_74_74	3513623	sample	74	74	0_73	110819_stability_prepsample70-Sample053.mzML.gz_with_dscore_filtered.csv	sample_74	stability_prepsample70	F1	70	112	2019-05-10T10:35:00Z	Ryan	70		36		3	stability_prepsample112	53	2019-06-25T00:00:00Z										53		1450	24.1667	24_hours	4	36	B	3513623	FALSE	21.7445
P01023	sample_75_75	2029185	sample	75	75	0_74	110819_stability_prepsample71-Sample048.mzML.gz_with_dscore_filtered.csv	sample_75	stability_prepsample71	F1	71	138	2019-05-12T10:30:00Z	Ryan	71		36		3	stability_prepsample138	48	2019-06-25T00:00:00Z										48		4325	72.0833	72_hours	5	36	B	2029185	FALSE	20.9525
P01023	sample_76_76	2932215	sample	76	76	0_75	110819_stability_prepsample72-Sample054.mzML.gz_with_dscore_filtered.csv	sample_76	stability_prepsample72	F1	72	114	2019-05-14T11:00:00Z	Ryan	72		36		3	stability_prepsample114	54	2019-06-25T00:00:00Z										54		7235	120.583	120_hours	6	36	B	2932215	FALSE	21.4836
P01023	sample_77_77	3363434	sample	77	77	0_76	110819_stability_prepsample7-Sample046.mzML.gz_with_dscore_filtered.csv	sample_77	stability_prepsample7	F1	7	109	2019-05-09T10:25:00Z	Ryan	7		4		3	stability_prepsample109	46	2019-06-25T00:00:00Z										46		0	0	baseline	1	4	B	3363434	FALSE	21.6815
P01023	sample_78_78	4541545	sample	78	78	0_77	110819_stability_prepsample8-Sample003.mzML.gz_with_dscore_filtered.csv	sample_78	stability_prepsample8	F1	8	183	2019-05-09T13:34:00Z	Ryan	8		4		4	stability_prepsample183	4	2019-06-25T00:00:00Z										3		189	3.15	3_hours	2	4	B	4541545	FALSE	22.1148
P01023	sample_79_79	3080070	sample	79	79	0_78	110819_stability_prepsample9-Sample052.mzML.gz_with_dscore_filtered.csv	sample_79	stability_prepsample9	F1	9	150	2019-05-09T16:30:00Z	Ryan	9		4		3	stability_prepsample150	52	2019-06-25T00:00:00Z										52		365	6.08333	6_hours	3	4	B	3080070	FALSE	21.5545
P01023	sample_8_8	4061193	sample	8	8	0_7	110819_stability_prepsample12-Sample001.mzML.gz_with_dscore_filtered.csv	sample_8	stability_prepsample12	F1	12	157	2019-05-14T11:00:00Z	Ryan	12		4		4	stability_prepsample157	2	2019-06-25T00:00:00Z										1		7235	120.583	120_hours	6	4	B	4061193	FALSE	21.9535
P01024	sample_10_10	1981474	sample	10	10	0_9	110819_stability_prepsample13-Sample057.mzML.gz_with_dscore_filtered.csv	sample_10	stability_prepsample13	F1	13	130	2019-05-09T10:25:00Z	Dan	13		20		3	stability_prepsample130	57	2019-06-25T00:00:00Z										57		0	0	baseline	1	20	A	1981474	FALSE	20.9181
P01024	sample_11_11	3535598	sample	11	11	0_10	110819_stability_prepsample14-Sample034.mzML.gz_with_dscore_filtered.csv	sample_11	stability_prepsample14	F1	14	158	2019-05-09T13:36:00Z	Dan	14		20		4	stability_prepsample158	35	2019-06-25T00:00:00Z										34		191	3.18333	3_hours	2	20	A	3535598	FALSE	21.7535
P01024	sample_13_13	2631818	sample	13	13	0_12	110819_stability_prepsample15-Sample014.mzML.gz_with_dscore_filtered.csv	sample_13	stability_prepsample15	F1	15	149	2019-05-09T16:30:00Z	Dan	15		20		3	stability_prepsample149	15	2019-06-25T00:00:00Z										14		365	6.08333	6_hours	3	20	A	2631818	FALSE	21.3276
P01024	sample_15_15	2695430	sample	15	15	0_14	110819_stability_prepsample16-Sample072.mzML.gz_with_dscore_filtered.csv	sample_15	stability_prepsample16	F1	16	134	2019-05-10T10:35:00Z	Dan	16		20		3	stability_prepsample134	72	2019-06-25T00:00:00Z										72		1450	24.1667	24_hours	4	20	A	2695430	FALSE	21.3621
P01024	sample_17_17	2374106	sample	17	17	0_16	110819_stability_prepsample17-Sample060.mzML.gz_with_dscore_filtered.csv	sample_17	stability_prepsample17	F1	17	122	2019-05-12T10:30:00Z	Dan	17		20		3	stability_prepsample122	60	2019-06-25T00:00:00Z										60		4325	72.0833	72_hours	5	20	A	2374106	FALSE	21.179
P01024	sample_18_18	5051664	sample	18	18	0_17	110819_stability_prepsample18-Sample028.mzML.gz_with_dscore_filtered.csv	sample_18	stability_prepsample18	F1	18	165	2019-05-14T11:00:00Z	Dan	18		20		4	stability_prepsample165	29	2019-06-25T00:00:00Z										28		7235	120.583	120_hours	6	20	A	5051664	FALSE	22.2683
P01024	sample_19_19	1920391	sample	19	19	0_18	110819_stability_prepsample19-Sample066.mzML.gz_with_dscore_filtered.csv	sample_19	stability_prepsample19	F1	19	132	2019-05-09T10:31:00Z	Ryan	19		20		3	stability_prepsample132	66	2019-06-25T00:00:00Z										66		6	0.1	baseline	1	20	B	1920391	FALSE	20.873
P01024	sample_20_20	3480503	sample	20	20	0_19	110819_stability_prepsample1-Sample073.mzML.gz_with_dscore_filtered.csv	sample_20	stability_prepsample1	F1	1	170	2019-05-09T10:25:00Z	Dan	1		4		4	stability_prepsample170	73	2019-06-25T00:00:00Z										73		0	0	baseline	1	4	A	3480503	FALSE	21.7309
P01024	sample_21_21	3857064	sample	21	21	0_20	110819_stability_prepsample20-Sample004.mzML.gz_with_dscore_filtered.csv	sample_21	stability_prepsample20	F1	20	144	2019-05-09T13:36:00Z	Ryan	20		20	check order of 20 and 21	3	stability_prepsample144	5	2019-06-25T00:00:00Z										4		191	3.18333	3_hours	2	20	B	3857064	FALSE	21.8791
P01024	sample_23_23	3714291	sample	23	23	0_22	110819_stability_prepsample22-Sample026.mzML.gz_with_dscore_filtered.csv	sample_23	stability_prepsample22	F1	22	168	2019-05-10T10:35:00Z	Ryan	22		20		4	stability_prepsample168	27	2019-06-25T00:00:00Z										26		1450	24.1667	24_hours	4	20	B	3714291	FALSE	21.8247
P01024	sample_24_24	3825255	sample	24	24	0_23	110819_stability_prepsample23-Sample009.mzML.gz_with_dscore_filtered.csv	sample_24	stability_prepsample23	F1	23	143	2019-05-12T10:30:00Z	Ryan	23		20		3	stability_prepsample143	10	2019-06-25T00:00:00Z										9		4325	72.0833	72_hours	5	20	B	3825255	FALSE	21.8671
P01024	sample_26_26	3218418	sample	26	26	0_25	110819_stability_prepsample25-Sample064.mzML.gz_with_dscore_filtered.csv	sample_26	stability_prepsample25	F1	25	171	2019-05-09T10:31:00Z	Dan	25		36		4	stability_prepsample171	64	2019-06-25T00:00:00Z										64		6	0.1	baseline	1	36	A	3218418	FALSE	21.6179
P01024	sample_27_27	3713985	sample	27	27	0_26	110819_stability_prepsample26-Sample077.mzML.gz_with_dscore_filtered.csv	sample_27	stability_prepsample26	F1	26	162	2019-05-09T13:42:00Z	Dan	26		36		4	stability_prepsample162	77	2019-06-25T00:00:00Z										77		197	3.28333	3_hours	2	36	A	3713985	FALSE	21.8245
P01024	sample_28_28	3076943	sample	28	28	0_27	110819_stability_prepsample27-Sample035.mzML.gz_with_dscore_filtered.csv	sample_28	stability_prepsample27	F1	27	176	2019-05-09T16:30:00Z	Dan	27		36		4	stability_prepsample176	36	2019-06-25T00:00:00Z										35		365	6.08333	6_hours	3	36	A	3076943	FALSE	21.5531
P01024	sample_29_29	2848072	sample	29	29	0_28	110819_stability_prepsample28-Sample019.mzML.gz_with_dscore_filtered.csv	sample_29	stability_prepsample28	F1	28	172	2019-05-10T10:35:00Z	Dan	28		36		4	stability_prepsample172	20	2019-06-25T00:00:00Z										19		1450	24.1667	24_hours	4	36	A	2848072	FALSE	21.4416
P01024	sample_30_30	1664601	sample	30	30	0_29	110819_stability_prepsample29-Sample045.mzML.gz_with_dscore_filtered.csv	sample_30	stability_prepsample29	F1	29	155	2019-05-12T10:30:00Z	Dan	29		36		4	stability_prepsample155	45	2019-06-25T00:00:00Z										45		4325	72.0833	72_hours	5	36	A	1664601	FALSE	20.6667
P01024	sample_31_31	1973162	sample	31	31	0_30	110819_stability_prepsample2-Sample055.mzML.gz_with_dscore_filtered.csv	sample_31	stability_prepsample2	F1	2	140	2019-05-09T13:34:00Z	Dan	2		4		3	stability_prepsample140	55	2019-06-25T00:00:00Z										55		189	3.15	3_hours	2	4	A	1973162	FALSE	20.9121
P01024	sample_32_32	2598925	sample	32	32	0_31	110819_stability_prepsample30-Sample074.mzML.gz_with_dscore_filtered.csv	sample_32	stability_prepsample30	F1	30	127	2019-05-14T11:00:00Z	Dan	30		36		3	stability_prepsample127	74	2019-06-25T00:00:00Z										74		7235	120.583	120_hours	6	36	A	2598925	FALSE	21.3095
P01024	sample_33_33	1666180	sample	33	33	0_32	110819_stability_prepsample31-Sample065.mzML.gz_with_dscore_filtered.csv	sample_33	stability_prepsample31	F1	31	111	2019-05-09T10:31:00Z	Ryan	31		36		3	stability_prepsample111	65	2019-06-25T00:00:00Z										65		6	0.1	baseline	1	36	B	1666180	FALSE	20.6681
P01024	sample_34_34	4117411	sample	34	34	0_33	110819_stability_prepsample32-Sample056.mzML.gz_with_dscore_filtered.csv	sample_34	stability_prepsample32	F1	32	161	2019-05-09T13:42:00Z	Ryan	32		36		4	stability_prepsample161	56	2019-06-25T00:00:00Z										56		197	3.28333	3_hours	2	36	B	4117411	FALSE	21.9733
P01024	sample_35_35	3180255	sample	35	35	0_34	110819_stability_prepsample33-Sample070.mzML.gz_with_dscore_filtered.csv	sample_35	stability_prepsample33	F1	33	123	2019-05-09T16:30:00Z	Ryan	33		36		3	stability_prepsample123	70	2019-06-25T00:00:00Z										70		365	6.08333	6_hours	3	36	B	3180255	FALSE	21.6007
P01024	sample_36_36	3359864	sample	36	36	0_35	110819_stability_prepsample34-Sample071.mzML.gz_with_dscore_filtered.csv	sample_36	stability_prepsample34	F1	34	136	2019-05-10T10:35:00Z	Ryan	34		36		3	stability_prepsample136	71	2019-06-25T00:00:00Z										71		1450	24.1667	24_hours	4	36	B	3359864	FALSE	21.68
P01024	sample_37_37	4625697	sample	37	37	0_36	110819_stability_prepsample35-Sample027.mzML.gz_with_dscore_filtered.csv	sample_37	stability_prepsample35	F1	35	126	2019-05-12T10:30:00Z	Ryan	35		36		3	stability_prepsample126	28	2019-06-25T00:00:00Z										27		4325	72.0833	72_hours	5	36	B	4625697	FALSE	22.1412
P01024	sample_38_38	1646461	sample	38	38	0_37	110819_stability_prepsample36-Sample044.mzML.gz_with_dscore_filtered.csv	sample_38	stability_prepsample36	F1	36	164	2019-05-09T10:25:00Z	Dan	36		4	check order of 36 and 37	4	stability_prepsample164	44	2019-06-25T00:00:00Z										44		0	0	baseline	1	4	A	1646461	FALSE	20.6509
P01024	sample_39_39	3564161	sample	39	39	0_38	110819_stability_prepsample37-Sample033.mzML.gz_with_dscore_filtered.csv	sample_39	stability_prepsample37	F1	36 (37 Dan)	182	2019-05-14T11:00:00Z	Ryan	37		36	check order of 36 and 37	4	stability_prepsample182	34	2019-06-25T00:00:00Z										33		7235	120.583	120_hours	6	36	B	3564161	FALSE	21.7651
P01024	sample_4_4	2909863	sample	4	4	0_3	110819_stability_prepsample10-Sample061.mzML.gz_with_dscore_filtered.csv	sample_4	stability_prepsample10	F1	10	179	2019-05-10T10:35:00Z	Ryan	10		4		4	stability_prepsample179	61	2019-06-25T00:00:00Z										61		1450	24.1667	24_hours	4	4	B	2909863	FALSE	21.4725
P01024	sample_40_40	3036831	sample	40	40	0_39	110819_stability_prepsample38-Sample037.mzML.gz_with_dscore_filtered.csv	sample_40	stability_prepsample38	F1	38	177	2019-05-09T13:34:00Z	Dan	38		4		4	stability_prepsample177	38	2019-06-25T00:00:00Z										37		189	3.15	3_hours	2	4	A	3036831	FALSE	21.5341
P01024	sample_41_41	3029590	sample	41	41	0_40	110819_stability_prepsample39-Sample051.mzML.gz_with_dscore_filtered.csv	sample_41	stability_prepsample39	F1	39	115	2019-05-09T16:30:00Z	Dan	39		4		3	stability_prepsample115	51	2019-06-25T00:00:00Z										51		365	6.08333	6_hours	3	4	A	3029590	FALSE	21.5307
P01024	sample_42_42	3098078	sample	42	42	0_41	110819_stability_prepsample3-Sample007.mzML.gz_with_dscore_filtered.csv	sample_42	stability_prepsample3	F1	3	131	2019-05-09T16:30:00Z	Dan	3		4		3	stability_prepsample131	8	2019-06-25T00:00:00Z										7		365	6.08333	6_hours	3	4	A	3098078	FALSE	21.5629
P01024	sample_43_43	2027185	sample	43	43	0_42	110819_stability_prepsample40-Sample050.mzML.gz_with_dscore_filtered.csv	sample_43	stability_prepsample40	F1	40	173	2019-05-10T10:35:00Z	Dan	40		4		4	stability_prepsample173	50	2019-06-25T00:00:00Z										50		1450	24.1667	24_hours	4	4	A	2027185	FALSE	20.951
P01024	sample_44_44	3017599	sample	44	44	0_43	110819_stability_prepsample41-Sample031.mzML.gz_with_dscore_filtered.csv	sample_44	stability_prepsample41	F1	41	121	2019-05-12T10:30:00Z	Dan	41		4		3	stability_prepsample121	32	2019-06-25T00:00:00Z										31		4325	72.0833	72_hours	5	4	A	3017599	FALSE	21.525
P01024	sample_45_45	2989975	sample	45	45	0_44	110819_stability_prepsample42-Sample024.mzML.gz_with_dscore_filtered.csv	sample_45	stability_prepsample42	F1	42	141	2019-05-14T11:00:00Z	Dan	42		4		3	stability_prepsample141	25	2019-06-25T00:00:00Z										24		7235	120.583	120_hours	6	4	A	2989975	FALSE	21.5117
P01024	sample_46_46	2981561	sample	46	46	0_45	110819_stability_prepsample43-Sample068.mzML.gz_with_dscore_filtered.csv	sample_46	stability_prepsample43	F1	43	184	2019-05-09T10:25:00Z	Ryan	43		4		4	stability_prepsample184	68	2019-06-25T00:00:00Z										68		0	0	baseline	1	4	B	2981561	FALSE	21.5076
P01024	sample_47_47	1440263	sample	47	47	0_46	110819_stability_prepsample44-Sample083.mzML.gz_with_dscore_filtered.csv	sample_47	stability_prepsample44	F1	44	163	2019-05-09T13:34:00Z	Ryan	44		4		4	stability_prepsample163	83	2019-06-25T00:00:00Z										83		189	3.15	3_hours	2	4	B	1440263	FALSE	20.4579
P01024	sample_48_48	2136756	sample	48	48	0_47	110819_stability_prepsample46-Sample058.mzML.gz_with_dscore_filtered.csv	sample_48	stability_prepsample46	F1	46	151	2019-05-10T10:35:00Z	Ryan	46		4		4	stability_prepsample151	58	2019-06-25T00:00:00Z										58		1450	24.1667	24_hours	4	4	B	2136756	FALSE	21.027
P01024	sample_49_49	3429584	sample	49	49	0_48	110819_stability_prepsample47-Sample076.mzML.gz_with_dscore_filtered.csv	sample_49	stability_prepsample47	F1	47	174	2019-05-12T10:30:00Z	Ryan	47		4		4	stability_prepsample174	76	2019-06-25T00:00:00Z										76		4325	72.0833	72_hours	5	4	B	3429584	FALSE	21.7096
P01024	sample_51_51	1443059	sample	51	51	0_50	110819_stability_prepsample49-Sample047.mzML.gz_with_dscore_filtered.csv	sample_51	stability_prepsample49	F1	49	116	2019-05-09T10:25:00Z	Dan	49		20		3	stability_prepsample116	47	2019-06-25T00:00:00Z										47		0	0	baseline	1	20	A	1443059	FALSE	20.4607
P01024	sample_52_52	3217949	sample	52	52	0_51	110819_stability_prepsample4-Sample022.mzML.gz_with_dscore_filtered.csv	sample_52	stability_prepsample4	F1	4	166	2019-05-10T10:35:00Z	Dan	4		4		4	stability_prepsample166	23	2019-06-25T00:00:00Z										22		1450	24.1667	24_hours	4	4	A	3217949	FALSE	21.6177
P01024	sample_53_53	6084332	sample	53	53	0_52	110819_stability_prepsample50-Sample081.mzML.gz_with_dscore_filtered.csv	sample_53	stability_prepsample50	F1	50	133	2019-05-09T13:36:00Z	Dan	50		20		3	stability_prepsample133	81	2019-06-25T00:00:00Z										81		191	3.18333	3_hours	2	20	A	6084332	FALSE	22.5367
P01024	sample_54_54	2336776	sample	54	54	0_53	110819_stability_prepsample51-Sample013.mzML.gz_with_dscore_filtered.csv	sample_54	stability_prepsample51	F1	51	148	2019-05-09T16:30:00Z	Dan	51		20		3	stability_prepsample148	14	2019-06-25T00:00:00Z										13		365	6.08333	6_hours	3	20	A	2336776	FALSE	21.1561
P01024	sample_55_55	2990435	sample	55	55	0_54	110819_stability_prepsample52-Sample020.mzML.gz_with_dscore_filtered.csv	sample_55	stability_prepsample52	F1	52	135	2019-05-10T10:35:00Z	Dan	52		20		3	stability_prepsample135	22	2019-06-25T00:00:00Z										20		1450	24.1667	24_hours	4	20	A	2990435	FALSE	21.5119
P01024	sample_56_56	3290071	sample	56	56	0_55	110819_stability_prepsample53-Sample078.mzML.gz_with_dscore_filtered.csv	sample_56	stability_prepsample53	F1	53	154	2019-05-12T10:30:00Z	Dan	53		20		4	stability_prepsample154	78	2019-06-25T00:00:00Z										78		4325	72.0833	72_hours	5	20	A	3290071	FALSE	21.6497
P01024	sample_57_57	3411795	sample	57	57	0_56	110819_stability_prepsample54-Sample029.mzML.gz_with_dscore_filtered.csv	sample_57	stability_prepsample54	F1	54	175	2019-05-14T11:00:00Z	Dan	54		20		4	stability_prepsample175	30	2019-06-25T00:00:00Z										29		7235	120.583	120_hours	6	20	A	3411795	FALSE	21.7021
P01024	sample_58_58	3535055	sample	58	58	0_57	110819_stability_prepsample55-Sample015.mzML.gz_with_dscore_filtered.csv	sample_58	stability_prepsample55	F1	55	169	2019-05-09T10:31:00Z	Ryan	55		20		4	stability_prepsample169	16	2019-06-25T00:00:00Z										15		6	0.1	baseline	1	20	B	3535055	FALSE	21.7533
[truncated: 7,150 more rows]

## Sheet: DataS1-Metabolomics
sample	time_hr	temp	collector	Rep	batch	met_id	metabolite_value	storage_duration_minutes	storage_duration_hours	storage_duration_group	storage_duration_group_id	storage_temperature	collector_id	mz	neutral_mass_da_2	retention_time_min	Compound.name	HMDB.ID	KEGG.ID	Adduct	Confidence_Level	Total.score	Database	Platform
[truncated: 103,731 more rows]

[truncated: 54 more sheets: DataS1-Lipidomics, DataS2-Metabo_sample_info, DataS2-Metabo_variable_info, DataS2-Metabo_exp_data, DataS2-Lipidomics_sample_info, DataS2-Lipidomics_variable_info, DataS2-Lipidomics_exp_data, DataS3-Metabo_sample_info, DataS3-Metabo_variable_info, DataS3-Metabo_exp_data, DataS3-Lipidomics_sample_info, DataS3-Lipidomics_variable_info, DataS3-Lipidomics_exp_data, DataS3-cytokine_sample_info, DataS3-cytokine_variable_info, DataS3-cytokine_exp_data, DataS4, DataS5, DataS6-sleep_sample_info, DataS6-sleep_variable_info …]
