# Supplementary material for: Multi-omics microsampling for the profiling of lifestyle-associated changes in health
Source: Nat Biomed Eng. 2023 Jan 19;8(1):11–29. doi: 10.1038/s41551-022-00999-8 (PMC10805653; doi:10.1038/s41551-022-00999-8)
Supplement: Supplementary file 5 — Source data for the main figures and the extended data figures. [file 41551_2022_999_MOESM5_ESM.xlsx]

## Sheet: Fig.1c
Analyte type	Analyte ID	CV
Protein	P01780	0.149445
Protein	P01877	0.158599
Protein	P02671	0.170371
Protein	P11166	0.198436
Protein	P23526	0.207119
Protein	P61970	0.214397
Protein	P18136	0.222073
Protein	Q9UNZ2	0.225911
Protein	P02652	0.238151
Protein	P04040	0.238687
Protein	Q9HBB8	0.24714
Protein	P01717	0.251853
Protein	P01834	0.252921
Protein	P01857	0.257593
Protein	B9A064	0.258622
Protein	P02042	0.260244
Protein	P69892	0.260429
Protein	P02656	0.2626
Protein	P01743	0.262698
Protein	P63104	0.262995
Protein	P00915	0.263548
Protein	P24043	0.266647
Protein	O14618	0.272862
Protein	P02675	0.27448
Protein	P01024	0.282938
Protein	P01871	0.287434
Protein	P00491	0.288925
Protein	P02746	0.291276
Protein	P02730	0.293256
Protein	P05546	0.293413
Protein	P30043	0.297305
Protein	P01859	0.30193
Protein	Q13201	0.306592
Protein	Q63HN8	0.306603
Protein	P02549	0.311585
Protein	O75368	0.312742
Protein	P01621	0.316678
Protein	Q06323	0.317916
Protein	P02679	0.320447
Protein	P00918	0.322801
Protein	Q13630	0.323239
Protein	P04207	0.323754
Protein	cont|000017	0.325349
Protein	P0CG06	0.326972
Protein	Q08495	0.32813
Protein	P02647	0.33192
Protein	P11277	0.333067
Protein	Q5TDH0	0.34059
Protein	P00338	0.344007
Protein	P00450	0.34418
Protein	P37840	0.346013
Protein	P16157	0.352286
Protein	O95445	0.352313
Protein	P68402	0.355372
Protein	P04075	0.356136
Protein	P01023	0.357293
Protein	P69905	0.357974
Protein	P78417	0.359166
Protein	P29622	0.366981
Protein	P49773	0.370693
Protein	P32119	0.37463
Protein	P00747	0.383342
Protein	P06703	0.385456
Protein	P11171	0.395139
Protein	P10768	0.398212
Protein	Q13228	0.399082
Protein	P01781	0.401335
Protein	P01876	0.401547
Protein	P35579	0.40165
Protein	P04211	0.405105
Protein	P37837	0.407744
Protein	Q9NRR6	0.409988
Protein	P62826	0.412881
Protein	P45974	0.413878
Protein	P10909	0.415919
Protein	P09493-5	0.423158
Protein	Q9H299	0.425285
Protein	P04433	0.428177
Protein	P22061	0.432857
Protein	P62158	0.436265
Protein	P07195	0.43829
Protein	P02655	0.455235
Protein	P02774	0.46234
Protein	P30086	0.473733
Protein	P04217	0.478697
Protein	P06753-2	0.483214
Protein	P00558	0.48907
Protein	P62805	0.491172
Protein	P01591	0.499173
Protein	P08697	0.512321
Protein	P25311	0.521721
Protein	P55072	0.521925
Protein	P00568	0.530537
Protein	P05155	0.535961
Protein	P26447	0.550748
Protein	P60174	0.552175
Protein	P11277-2	0.573338
Protein	P01011	0.578268
Protein	P06396	0.5819
Protein	P10599	0.585111
Protein	P06753	0.594473
Protein	P13798	0.5955
Protein	P02654	0.609772
Protein	P69891	0.620376
Protein	P06733	0.621879
Protein	P59666	0.624863
Protein	P40925	0.625699
Protein	P01008	0.626498
Protein	P13716	0.644506
Protein	Q9NZD4	0.646477
Protein	Q06830	0.661617
Protein	P00738	0.679399
Protein	P52209	0.696103
Protein	P07738	0.711876
Protein	P16157-12	0.71437
Protein	P03952	0.743642
Protein	P04406	0.776108
Protein	P01019	0.794586
Protein	P04003	0.796544
Protein	P19827	0.79861
Protein	Q14624	0.829948
Protein	P04114	0.871087
Protein	P00441	0.951243
Protein	P30041	0.951278
Protein	P13489	0.965986
Protein	P21333	0.971444
Protein	P04196	1.33035
Protein	P19823	1.72814
Metabolite	X271.1144582p907	0.0540747
Metabolite	X318.2995767p2358	0.0557834
Metabolite	X282.2786147p2328	0.0559338
Metabolite	X261.1301939p136	0.0571057
Metabolite	X807	0.0592432
Metabolite	X552	0.0636279
Metabolite	X267.2328106n4168	0.0643663
Metabolite	X526	0.0644064
Metabolite	X253.2173032n3492	0.0674837
Metabolite	X328.1908893p2315	0.0701727
Metabolite	X285.0935644p2423	0.0706311
Metabolite	X9202	0.0726364
Metabolite	X9097	0.075191
Metabolite	9.31_141.0170m/z	0.0791632
Metabolite	X353.2653721p2300	0.0805021
Metabolite	X800	0.080629
Metabolite	X609.2794793p2527	0.0811387
Metabolite	X7041	0.0825429
Metabolite	X187.0975333n1313	0.0834219
Metabolite	X36	0.0840965
Metabolite	X37	0.0840965
Metabolite	X38	0.0840965
Metabolite	3.82_180.0337m/z	0.0841493
Metabolite	X355.2714252p2251	0.0859405
Metabolite	X184.073059p2089	0.0860698
Metabolite	X285.0936278p1345	0.0864222
Metabolite	X184.0730933p2362	0.0868957
Metabolite	8.54_125.0147n	0.0880889
Metabolite	X438.2624531n4261	0.0887469
Metabolite	X4316	0.0892187
Metabolite	X438.2625118n4356	0.0895677
Metabolite	X9835	0.0897818
Metabolite	X368.3127674p129	0.0908048
Metabolite	X134.0902214p1944	0.091234
Metabolite	X4347	0.0926692
Metabolite	X1455	0.0926737
Metabolite	X10342	0.0927246
Metabolite	X7865	0.0929657
Metabolite	X668	0.094931
Metabolite	X271.2627687p1982	0.0956794
Metabolite	X443	0.095932
Metabolite	X247.1247713p393	0.0976122
Metabolite	X136.1027205p1931	0.0980759
Metabolite	X295.2277507n2371	0.0981017
Metabolite	X454.2919795p2201	0.0981431
Metabolite	X284.2942505p2413	0.0993631
Metabolite	9.35_146.0691n	0.100083
Metabolite	X2115	0.100234
Metabolite	X209.0819537n2603	0.100495
Metabolite	10.65_161.0688n	0.100955
Metabolite	X313.2733079p2569	0.101383
Metabolite	X1234	0.10178
Metabolite	X582	0.102032
Metabolite	X45	0.103392
Metabolite	X46	0.103392
Metabolite	10.26_147.0532n	0.103969
Metabolite	X524.3668743p2173	0.104369
Metabolite	X241.217272n4420	0.104371
Metabolite	9.37_128.0353m/z	0.104691
Metabolite	X7176	0.105628
Metabolite	X1228	0.106264
Metabolite	X359.2425426p2006	0.10681
Metabolite	X2125	0.106856
Metabolite	X241.1809536n4134	0.107091
Metabolite	X7291	0.107698
Metabolite	X2870	0.107942
Metabolite	X367.2447534p1937	0.11191
Metabolite	X271.2627747p2563	0.112852
Metabolite	X1237	0.11296
Metabolite	10.39_88.0405m/z	0.113498
Metabolite	10.40_133.0375n	0.11374
Metabolite	X80.04946011p2405	0.113771
Metabolite	X2161	0.114662
Metabolite	X9103	0.114662
Metabolite	X706	0.114872
Metabolite	X707	0.114872
Metabolite	X184.0731398p1430	0.116557
Metabolite	X290.1811429p1360	0.116919
Metabolite	X121.0283653p2106	0.117913
Metabolite	X9836	0.118178
Metabolite	X367.244758p809	0.118293
Metabolite	10.26_102.0561m/z	0.11836
Metabolite	X5302	0.119119
Metabolite	X3100	0.11917
Metabolite	10.39_115.0037m/z	0.119203
Metabolite	8.75_118.0510m/z	0.121336
Metabolite	X635.2952902p1899	0.122526
Metabolite	X335.2229628n3714	0.122956
Metabolite	X747	0.123225
Metabolite	X3039	0.123363
Metabolite	X5277	0.123556
Metabolite	5.90_164.0717m/z	0.124726
Metabolite	X1779	0.125266
Metabolite	X227.2015923n4303	0.125535
Metabolite	X154.0726044n3939	0.127339
Metabolite	X4776	0.127602
Metabolite	X3151	0.127604
Metabolite	X3152	0.127604
Metabolite	X3098	0.128091
Metabolite	X500.2763182p222	0.129159
Metabolite	X7529	0.129435
Metabolite	2.67_112.0518m/z	0.129585
Metabolite	X789	0.131123
Metabolite	X653	0.131525
Metabolite	8.81_88.0404m/z	0.1322
Metabolite	9.96_174.0883m/z	0.132384
Metabolite	X6762	0.132694
Metabolite	X426.3568842p2076	0.13302
Metabolite	X285.0936211p499	0.13314
Metabolite	X4425	0.135402
Metabolite	10.75_566.0557n	0.13609
Metabolite	X4092	0.136614
Metabolite	X7305	0.136663
Metabolite	9.51_74.0248m/z	0.136725
Metabolite	X400.3412975p2069	0.136806
Metabolite	X8941	0.138084
Metabolite	X164.0655448n3442	0.138366
Metabolite	10.17_87.0452m/z	0.139107
Metabolite	X7827	0.139474
Metabolite	10.25_195.0510m/z	0.139646
Metabolite	X295	0.139842
Metabolite	X296	0.139842
Metabolite	X297	0.139842
Metabolite	X7750	0.140046
Metabolite	X3008	0.140103
Metabolite	X1108	0.140959
Metabolite	X173.0808078p2271	0.141028
Metabolite	X1385	0.141113
Metabolite	X6168	0.141269
Metabolite	X1255	0.141322
Metabolite	X1256	0.141322
Metabolite	X241.2172919n4123	0.141494
Metabolite	X395.2437265n2112	0.141728
Metabolite	8.61_130.0509m/z	0.14178
Metabolite	5.66_243.0622m/z	0.14226
Metabolite	9.96_131.0826m/z	0.142482
Metabolite	X4911	0.142792
Metabolite	X808	0.142998
Metabolite	X2579	0.143265
Metabolite	X1225	0.143686
Metabolite	0.93_227.2018m/z	0.144026
Metabolite	X42	0.144041
Metabolite	X43	0.144041
Metabolite	X44	0.144041
Metabolite	X279.2327633n4090	0.14407
Metabolite	X297.2397356p91	0.145022
Metabolite	X855	0.145388
Metabolite	X80	0.145497
Metabolite	11.98_259.0224m/z	0.14553
Metabolite	7.62_114.0560m/z	0.145768
Metabolite	X5603	0.145809
Metabolite	X1164	0.146056
Metabolite	X1165	0.146056
Metabolite	X285.2420883p933	0.146204
Metabolite	4.61_178.0510m/z	0.148162
Metabolite	X6481	0.148788
Metabolite	9.62_104.0354m/z	0.148909
Metabolite	X269.2485254n4298	0.149114
Metabolite	X2795	0.149259
Metabolite	X7157	0.149813
Metabolite	X427.302135p2386	0.150119
Metabolite	X253.2172751n4365	0.150417
Metabolite	X281.2483991n4325	0.150422
Metabolite	X452.2779943n4207	0.151099
Metabolite	X293.2121787n3306	0.151278
Metabolite	X5943	0.151699
Metabolite	X5944	0.151699
Metabolite	X618	0.152157
Metabolite	X4220	0.152435
Metabolite	X4221	0.152435
Metabolite	X231	0.15249
Metabolite	X7040	0.152724
Metabolite	X5529	0.152746
Metabolite	X2107	0.152747
Metabolite	X478.2934129n4252	0.152772
Metabolite	7.08_116.0717m/z	0.153137
Metabolite	X4927	0.153584
Metabolite	X287.165265n2225	0.153834
Metabolite	X10561	0.153834
Metabolite	X8570	0.154682
Metabolite	X1263	0.155064
Metabolite	X1264	0.155064
Metabolite	X1355	0.155209
Metabolite	X445	0.155682
Metabolite	X2126	0.155775
Metabolite	X424.3413154p1992	0.155826
Metabolite	X284	0.155854
Metabolite	X4184	0.155918
Metabolite	X305.2082487p1975	0.156182
Metabolite	X225.1860127n4344	0.156207
Metabolite	X7246	0.156828
Metabolite	9.62_262.0778m/z	0.157442
Metabolite	1.95_159.1027m/z	0.157824
Metabolite	X532	0.157886
Metabolite	X480.309456n4103	0.157978
Metabolite	X2262	0.158324
Metabolite	X9524	0.158347
Metabolite	X9935	0.159387
Metabolite	X269.2485029n4278	0.159434
Metabolite	10.62_171.0065m/z	0.159554
Metabolite	9.15_127.0513m/z	0.160262
Metabolite	X1381	0.160441
Metabolite	X1382	0.160441
Metabolite	X2141	0.160458
Metabolite	X7909	0.160493
Metabolite	X10179	0.160816
Metabolite	X361.2273846p1148	0.161038
Metabolite	X4216	0.161121
Metabolite	X1110	0.161224
Metabolite	X4224	0.161813
Metabolite	7.06_116.0354m/z	0.162482
Metabolite	0.92_256.2403n	0.162615
Metabolite	X5393	0.162758
Metabolite	9.60_132.0535n	0.162771
Metabolite	X6872	0.162812
Metabolite	X3729	0.162987
Metabolite	X284.2943432p1994	0.163128
Metabolite	X480.3076693p2138	0.163408
Metabolite	X3200	0.163652
Metabolite	X10106	0.16392
Metabolite	3.70_244.0695n	0.164115
Metabolite	X7190	0.164144
Metabolite	7.86_111.0201m/z	0.164207
Metabolite	7.08_300.0395m/z	0.164279
Metabolite	X1216	0.164309
Metabolite	X454.2919769p1915	0.164773
Metabolite	10.60_357.1040m/z	0.164855
Metabolite	X145	0.165115
Metabolite	X146	0.165115
Metabolite	X696	0.165233
Metabolite	X496.3390899p2193	0.16602
Metabolite	10.84_261.0962n	0.166076
Metabolite	X1217	0.166255
Metabolite	X8328	0.166311
Metabolite	X704	0.167412
Metabolite	X705	0.167412
Metabolite	X1246	0.167866
Metabolite	X4852	0.168365
Metabolite	X4853	0.168365
Metabolite	10.37_147.0299m/z	0.168387
Metabolite	X292	0.168657
Metabolite	X293	0.168657
Metabolite	X294	0.168657
Metabolite	X362.2337308n1894	0.168762
Metabolite	X7127	0.168794
Metabolite	1.92_185.0820m/z	0.169144
Metabolite	X337.270794p1699	0.169242
Metabolite	X361.1891318p2469	0.169313
Metabolite	X1837	0.169639
Metabolite	X4843	0.169731
Metabolite	X4844	0.169731
Metabolite	X379.223746p979	0.170702
Metabolite	8.66_241.0930m/z	0.170736
Metabolite	5.16_281.2487m/z	0.170772
Metabolite	X508.3404578n3448	0.171036
Metabolite	11.15_300.0490m/z	0.171252
Metabolite	10.30_162.0528n	0.171746
Metabolite	X2307	0.171941
Metabolite	X257	0.172047
Metabolite	6.96_133.0507m/z	0.172706
Metabolite	X609.2795012p2148	0.173447
Metabolite	X173.0808216p2268	0.173749
Metabolite	8.86_130.0621m/z	0.173758
Metabolite	X7189	0.174181
Metabolite	X2955	0.174347
Metabolite	X526.2933204n4345	0.174431
Metabolite	X3310	0.174799
Metabolite	X3422	0.174847
Metabolite	X3423	0.174847
Metabolite	X6013	0.175122
Metabolite	X5935	0.175627
Metabolite	X5936	0.175627
Metabolite	X500.2780274n4276	0.175826
Metabolite	11.15_103.0401m/z	0.175829
Metabolite	X2405	0.175833
Metabolite	X2406	0.175833
Metabolite	1.48_137.0244m/z	0.176216
Metabolite	X6633	0.176417
Metabolite	X277.2171708n4283	0.176763
Metabolite	X1162	0.176936
Metabolite	X1163	0.176936
Metabolite	X327.2328611n3589	0.177758
Metabolite	X4382	0.178432
Metabolite	10.29_129.0194m/z	0.179051
Metabolite	X302	0.180315
Metabolite	X6983	0.182018
Metabolite	X6447	0.182558
Metabolite	0.92_241.2175m/z	0.183317
Metabolite	X8291	0.183392
Metabolite	X303.2525441p1920	0.183627
Metabolite	X9298	0.183704
Metabolite	X476.2778574n4161	0.184255
Metabolite	7.94_102.0561m/z	0.184616
Metabolite	X4985	0.184941
Metabolite	X250.1772822p2295	0.185397
Metabolite	X524.2778474n4273	0.185413
Metabolite	X1210	0.185524
Metabolite	X279.0986127p227	0.185613
Metabolite	X5275	0.185812
Metabolite	X303	0.186661
Metabolite	X8748	0.187347
Metabolite	X55	0.188639
Metabolite	X3174	0.189085
Metabolite	X3175	0.189085
Metabolite	X8188	0.19047
Metabolite	X8189	0.19047
Metabolite	7.46_184.0979m/z	0.190615
Metabolite	1.75_197.0681m/z	0.191351
Metabolite	X1328	0.191397
Metabolite	8.85_112.0517m/z	0.191804
Metabolite	X5901	0.191903
Metabolite	10.96_259.0224m/z	0.192193
Metabolite	X428.3631722p1366	0.192327
Metabolite	X179.0574044n4096	0.192421
Metabolite	X195.0873891p2454	0.193335
Metabolite	X7690	0.19401
Metabolite	X166.0861538p2233	0.194041
Metabolite	X478.2920992p2152	0.194665
Metabolite	X1220	0.195407
Metabolite	X5100	0.195427
Metabolite	X522.3546125p2353	0.196024
Metabolite	X4938	0.196352
Metabolite	X3971	0.196687
Metabolite	X4941	0.196724
Metabolite	X2407	0.197655
Metabolite	X2408	0.197655
Metabolite	X916	0.197843
Metabolite	X920	0.197843
Metabolite	X921	0.197843
Metabolite	X9469	0.198265
Metabolite	X7907	0.198516
Metabolite	2.58_131.0713m/z	0.198609
Metabolite	X3723	0.19861
Metabolite	X500.2763403p2032	0.199197
Metabolite	X498.2622694n4271	0.199771
Metabolite	X8935	0.200899
Metabolite	X351.2176242n2901	0.201023
Metabolite	X1736	0.20175
Metabolite	X6730	0.202289
Metabolite	X379.2811375p2026	0.202507
Metabolite	X372.3099862p1886	0.203103
Metabolite	X8464	0.203567
Metabolite	X6922	0.204498
Metabolite	6.92_160.0616m/z	0.205083
Metabolite	X5533	0.205981
Metabolite	X9206	0.206207
Metabolite	X340.2840775p1650	0.206597
Metabolite	X286.1429477p2313	0.206741
Metabolite	X8186	0.207004
Metabolite	X8187	0.207004
Metabolite	X5199	0.207237
Metabolite	10.96_261.0380m/z	0.207356
Metabolite	X1545	0.207726
Metabolite	X173.0808259p2437	0.20802
Metabolite	10.07_168.0779m/z	0.208259
Metabolite	1.49_165.0418m/z	0.208759
Metabolite	X894	0.209263
Metabolite	X298	0.20945
Metabolite	X299	0.20945
Metabolite	X300	0.20945
Metabolite	X120.0806987p2059	0.209809
Metabolite	X2727	0.209921
Metabolite	X239.2018168n4188	0.210115
Metabolite	X4374	0.210152
Metabolite	X3126	0.210196
Metabolite	2.03_134.0473m/z	0.210314
Metabolite	X504.3095085n3929	0.210984
Metabolite	X295.2277862n4129	0.211857
Metabolite	X494.3233897p2099	0.211858
Metabolite	X4465	0.211919
Metabolite	X3351	0.212783
Metabolite	X3363	0.212795
Metabolite	X2259	0.213176
Metabolite	X9894	0.214927
Metabolite	X524	0.21525
Metabolite	X10276	0.21533
Metabolite	X7098	0.215401
Metabolite	X7099	0.215401
Metabolite	X1579	0.215568
Metabolite	X1582	0.215568
Metabolite	X639.5568606n4105	0.215687
Metabolite	X482.3233288p1990	0.215711
Metabolite	6.92_116.0354m/z	0.216122
Metabolite	6.25_128.0717m/z	0.216601
Metabolite	X7905	0.21729
Metabolite	0.97_367.1584m/z	0.217348
Metabolite	X5390	0.2174
Metabolite	X289	0.217498
Metabolite	X520.3390526p2324	0.217581
Metabolite	X1792	0.217732
Metabolite	X9170	0.217811
Metabolite	11.32_147.0299m/z	0.217905
Metabolite	X164.0716025n2528	0.2184
Metabolite	X260.092635n4364	0.218402
Metabolite	X1290	0.218582
Metabolite	X8615	0.219365
Metabolite	X1742	0.219671
Metabolite	1.92_124.9914m/z	0.220068
Metabolite	X7744	0.220539
Metabolite	X1204	0.221098
Metabolite	X1205	0.221098
Metabolite	1.17_115.0764m/z	0.221353
Metabolite	X3412	0.222019
Metabolite	X3413	0.222019
Metabolite	7.46_180.0634n	0.223762
Metabolite	X7893	0.224351
Metabolite	1.04_369.1741m/z	0.224826
Metabolite	X502.293605n4114	0.224982
Metabolite	X173.0807744p1646	0.225499
Metabolite	X10947	0.225802
Metabolite	X249.0946374p2262	0.226132
Metabolite	X2791	0.226463
Metabolite	X9149	0.226881
Metabolite	10.12_159.0299m/z	0.22701
Metabolite	X542.3208142p1783	0.227423
Metabolite	X7890	0.227914
Metabolite	X104.1069751p1407	0.227944
Metabolite	X173.0808343p1926	0.228486
Metabolite	X7263	0.228794
Metabolite	X5134	0.228889
Metabolite	X120.0806934p1895	0.228942
Metabolite	X383.1521187p2299	0.22895
Metabolite	X1790	0.229714
Metabolite	X8211	0.230193
Metabolite	X4405	0.230784
Metabolite	X468.307655p1728	0.231051
Metabolite	X313.1978189p2326	0.23142
Metabolite	X7604	0.232268
Metabolite	X7102	0.233414
Metabolite	X7103	0.233414
Metabolite	16.09_131.0826m/z	0.233573
Metabolite	X3123	0.234082
Metabolite	X335.2550632p1862	0.234203
Metabolite	X248	0.235633
Metabolite	X534	0.235714
Metabolite	X285.2420846p1861	0.23639
Metabolite	X3522	0.23796
Metabolite	5.50_263.1037m/z	0.238621
Metabolite	X8439	0.238888
Metabolite	X8517	0.239771
Metabolite	12.41_306.0764m/z	0.239917
Metabolite	X8325	0.240387
Metabolite	X130.0872823n2973	0.240792
Metabolite	X1391	0.241274
Metabolite	X152.0642801p2136	0.241326
Metabolite	X4479	0.241618
Metabolite	8.20_187.1090m/z	0.243575
Metabolite	4.55_103.0401m/z	0.243692
Metabolite	7.62_180.0667m/z	0.243731
Metabolite	X3121	0.244536
Metabolite	X6636	0.244939
Metabolite	X6861	0.245355
Metabolite	X271.1144881p2239	0.24545
Metabolite	X86.09640793p2194	0.245999
Metabolite	X3586	0.247003
Metabolite	X7524	0.248258
Metabolite	X7525	0.248258
Metabolite	X2144	0.248479
Metabolite	X331.1913198n1655	0.248781
Metabolite	X3357	0.248864
Metabolite	11.86_189.0518m/z	0.249141
Metabolite	X150.0497398n4062	0.249276
Metabolite	X336.1321387n3465	0.249548
Metabolite	X3093	0.250133
Metabolite	X6190	0.250194
Metabolite	X6735	0.250215
Metabolite	X452.2779922n2453	0.250266
Metabolite	X809	0.250856
Metabolite	X7173	0.251069
Metabolite	X1383	0.251455
Metabolite	X1384	0.251455
Metabolite	X382.1682662p1157	0.251864
Metabolite	X8409	0.252741
Metabolite	X1547	0.253362
Metabolite	X2873	0.253644
Metabolite	X2874	0.253644
Metabolite	12.41_150.0164n	0.254062
Metabolite	X3342	0.254395
Metabolite	X521	0.255299
Metabolite	14.52_115.0037m/z	0.255606
Metabolite	X391.2855303n3887	0.25657
Metabolite	6.57_160.0616m/z	0.257359
Metabolite	X300.2891906p1618	0.257602
Metabolite	X637	0.257863
Metabolite	X5326	0.257928
Metabolite	X4987	0.258145
Metabolite	X1754	0.258437
Metabolite	X8441	0.258502
Metabolite	X546.2560406p1946	0.258763
Metabolite	X8323	0.258935
Metabolite	X367.1583311n3828	0.259198
Metabolite	10.35_135.0299m/z	0.259775
Metabolite	X3973	0.259957
Metabolite	X3009	0.260256
Metabolite	5.75_89.0245m/z	0.261037
Metabolite	X1392	0.261091
Metabolite	X7310	0.263001
Metabolite	X297.203049p1478	0.263267
Metabolite	X321.2397443p1615	0.264091
Metabolite	X3312	0.264234
Metabolite	X7095	0.264812
Metabolite	X1323	0.265443
Metabolite	X1324	0.265443
Metabolite	X2083	0.26557
Metabolite	X2084	0.26557
Metabolite	X6033	0.265884
Metabolite	X478	0.266177
Metabolite	11.72_305.0860n	0.266572
Metabolite	X5281	0.266963
Metabolite	X2722	0.267119
Metabolite	X8411	0.267211
Metabolite	X377.2653579p1806	0.267826
Metabolite	X164.0654794n3645	0.268454
Metabolite	X7362	0.269433
Metabolite	12.40_612.1528n	0.26945
Metabolite	X609.279501p1022	0.269532
Metabolite	X3340	0.269991
Metabolite	X147	0.270347
Metabolite	X148	0.270347
Metabolite	X5881	0.270637
Metabolite	X5891	0.270689
Metabolite	X1197	0.270821
Metabolite	X3160	0.27089
Metabolite	X331.2642069n3917	0.271046
Metabolite	X369.1740644n4175	0.271121
Metabolite	X9696	0.271337
Metabolite	X8004	0.271581
Metabolite	X1213	0.2719
Metabolite	X121.0283616p2484	0.27234
Metabolite	X4919	0.272792
Metabolite	X1139	0.273109
Metabolite	X1141	0.273109
Metabolite	X6916	0.273576
Metabolite	X149	0.274426
Metabolite	X150	0.274426
Metabolite	X73	0.275185
Metabolite	X74	0.275185
Metabolite	X187.0069242n4337	0.27629
Metabolite	X1839	0.27645
Metabolite	X10468	0.276457
Metabolite	X6796	0.276883
Metabolite	X6797	0.276883
Metabolite	X171.1378296p2090	0.277083
Metabolite	X144.045363n4010	0.278205
Metabolite	X616	0.278414
Metabolite	X5521	0.278699
Metabolite	10.77_323.0286m/z	0.278804
Metabolite	X1326	0.278815
Metabolite	X1327	0.278815
Metabolite	X4324	0.278889
Metabolite	X10157	0.279546
Metabolite	X121.0283849p761	0.27957
Metabolite	X3599	0.279783
Metabolite	X7283	0.279947
Metabolite	X2260	0.280146
Metabolite	1.04_397.2055m/z	0.280206
Metabolite	X10503	0.280232
Metabolite	4.35_137.0245m/z	0.280312
Metabolite	X3165	0.281867
Metabolite	X3166	0.281867
Metabolite	X3366	0.282638
Metabolite	X301.2170612n3841	0.283223
Metabolite	X8433	0.283983
Metabolite	8.39_201.0406m/z	0.28429
Metabolite	X928	0.284812
Metabolite	X932	0.284812
Metabolite	X933	0.284812
Metabolite	1.67_181.9919m/z	0.284998
Metabolite	X3977	0.285364
Metabolite	X4835	0.285954
Metabolite	X1008	0.286082
Metabolite	X1009	0.286082
Metabolite	X137.1089947p1744	0.286336
Metabolite	X7541	0.286516
Metabolite	7.15_152.0023m/z	0.28687
Metabolite	X1748	0.286989
Metabolite	X922	0.287064
Metabolite	X926	0.287064
Metabolite	X927	0.287064
Metabolite	X4239	0.287378
Metabolite	X598	0.287736
Metabolite	X969	0.287983
Metabolite	X146.0600251p1712	0.28843
Metabolite	X8794	0.289157
Metabolite	4.80_186.0561m/z	0.289187
Metabolite	X229.0856126p20	0.289359
Metabolite	X2093	0.290017
Metabolite	X104.1069721p1509	0.290263
Metabolite	X3158	0.291059
Metabolite	X1277	0.291371
Metabolite	8.48_103.0037m/z	0.291681
Metabolite	X3168	0.292002
Metabolite	X3169	0.292002
Metabolite	X6018	0.292159
Metabolite	X2309	0.292428
Metabolite	9.34_164.0387m/z	0.293051
Metabolite	X898	0.293258
Metabolite	X902	0.293258
Metabolite	X903	0.293258
Metabolite	X1380	0.293546
Metabolite	X184.0832069n3613	0.294358
Metabolite	0.92_121.0295m/z	0.294876
Metabolite	X1014	0.295309
Metabolite	8.64_180.0634n	0.295475
Metabolite	X9781	0.295475
Metabolite	X5910	0.295702
Metabolite	X1259	0.295734
Metabolite	X1260	0.295734
Metabolite	X11089	0.297748
Metabolite	6.75_96.9697m/z	0.298312
Metabolite	X2953	0.299148
Metabolite	X9730	0.299619
Metabolite	X5006	0.300986
Metabolite	X144.0453516n3121	0.301119
Metabolite	X441	0.301121
Metabolite	X635	0.301952
Metabolite	X5515	0.302082
Metabolite	X897	0.302407
Metabolite	X8113	0.302631
Metabolite	X6995	0.304623
Metabolite	X4944	0.304809
Metabolite	5.69_504.3100m/z	0.305208
Metabolite	X2871	0.305851
Metabolite	X2872	0.305851
Metabolite	X1553	0.306795
Metabolite	7.62_187.0725m/z	0.306941
Metabolite	X257.0988755p1020	0.306955
Metabolite	X9906	0.307018
Metabolite	X7512	0.307608
Metabolite	X7513	0.307608
Metabolite	X7928	0.307817
Metabolite	4.77_224.0619m/z	0.307953
Metabolite	X10189	0.308606
Metabolite	X11459	0.308682
Metabolite	X295.2278286n4005	0.308727
Metabolite	X6164	0.308908
Metabolite	X187.0975029n571	0.310049
Metabolite	X4090	0.310738
Metabolite	X7520	0.311625
Metabolite	X7521	0.311625
Metabolite	X4598	0.311716
Metabolite	X2223	0.312368
Metabolite	X904	0.312541
Metabolite	X908	0.312541
Metabolite	X909	0.312541
Metabolite	X339.2324692n4224	0.31259
Metabolite	X575	0.313693
Metabolite	10.37_346.0558m/z	0.314832
Metabolite	8.20_261.0075m/z	0.314943
Metabolite	X8404	0.3157
Metabolite	X1206	0.31601
Metabolite	X1207	0.31601
Metabolite	X594.3754679p788	0.317651
Metabolite	11.61_184.9857m/z	0.318001
Metabolite	X506.3245968n3332	0.318197
Metabolite	X5636	0.318957
Metabolite	X1289	0.31975
Metabolite	X3407	0.320432
Metabolite	X3408	0.320432
Metabolite	X391.245001p2162	0.322844
Metabolite	X429.3007696n3084	0.322859
Metabolite	X7981	0.323032
Metabolite	X832	0.32351
Metabolite	X3712	0.323728
Metabolite	X580	0.324108
Metabolite	X137.1089836p2021	0.324252
Metabolite	X5359	0.3245
Metabolite	X273.1819236p2372	0.324909
Metabolite	X2821	0.325673
Metabolite	X2823	0.325673
Metabolite	X2824	0.325673
Metabolite	X6820	0.326608
Metabolite	X305.13533p905	0.327353
Metabolite	X6065	0.328782
Metabolite	X270.2075111n3250	0.330262
Metabolite	X447	0.330279
Metabolite	X7700	0.330306
Metabolite	0.92_254.2247n	0.332654
Metabolite	10.10_173.0931m/z	0.333023
Metabolite	X8750	0.334863
Metabolite	X397.2053669n3493	0.335488
Metabolite	X3119	0.336102
Metabolite	X967	0.336759
Metabolite	X3265	0.33752
Metabolite	X219.1739737p1474	0.337703
Metabolite	3.48_369.1742m/z	0.337944
Metabolite	X369.1740662n3868	0.33799
Metabolite	5.10_166.0179m/z	0.338171
Metabolite	11.14_88.9881m/z	0.339902
Metabolite	X6023	0.341266
Metabolite	X183.1389139n4033	0.342795
Metabolite	X3258	0.343244
Metabolite	X5358	0.343537
Metabolite	X2825	0.343923
Metabolite	X2827	0.343923
Metabolite	X2828	0.343923
Metabolite	0.92_395.1898m/z	0.345003
Metabolite	X369.1740537n3906	0.345861
Metabolite	X303.2327991n3728	0.346116
Metabolite	X371.2396904p1782	0.348079
Metabolite	X5272	0.348257
Metabolite	X203.0824066n3095	0.3487
Metabolite	X230.247491p649	0.352669
Metabolite	X4371	0.35288
Metabolite	X791	0.35393
Metabolite	X154.0726105n3729	0.354954
Metabolite	X305.1353287p2421	0.355299
Metabolite	X300.2892149p1667	0.356104
Metabolite	X4397	0.356712
Metabolite	X2750	0.357218
Metabolite	X6635	0.358525
Metabolite	1.53_207.0122m/z	0.358956
Metabolite	X271.2628387p2377	0.359058
Metabolite	X136.1027613p2085	0.359965
Metabolite	4.81_448.3071m/z	0.360062
Metabolite	X7702	0.360959
Metabolite	X6374	0.36585
Metabolite	X6528	0.366727
Metabolite	X6059	0.367772
Metabolite	X4222	0.368733
Metabolite	X4223	0.368733
Metabolite	11.44_115.0037m/z	0.370343
Metabolite	11.16_168.9908m/z	0.370672
Metabolite	X5400	0.37176
Metabolite	11.83_203.0674m/z	0.373398
Metabolite	X3988	0.373431
Metabolite	X3514	0.373461
Metabolite	X1253	0.374518
Metabolite	X2634	0.374604
Metabolite	0.92_313.1756m/z	0.3755
Metabolite	X6480	0.375741
Metabolite	X10637	0.377166
Metabolite	8.62_135.0299m/z	0.377837
Metabolite	X5860	0.378136
Metabolite	X8304	0.378302
Metabolite	X1012	0.378321
Metabolite	X10609	0.378544
Metabolite	X9034	0.379375
Metabolite	X5156	0.382185
Metabolite	X8311	0.382411
Metabolite	0.91_282.2559n	0.382412
Metabolite	X4213	0.383962
Metabolite	X9564	0.384326
Metabolite	12.05_321.0696n	0.385448
Metabolite	8.51_114.0559m/z	0.386144
Metabolite	X8306	0.388273
Metabolite	X7729	0.39009
Metabolite	X671	0.391265
Metabolite	8.27_163.0249m/z	0.392471
Metabolite	X10543	0.392489
Metabolite	8.46_149.0455m/z	0.393584
Metabolite	10.20_113.0356m/z	0.394765
Metabolite	7.66_87.0088m/z	0.395267
Metabolite	X3572	0.396017
Metabolite	X5531	0.397374
Metabolite	X8408	0.397766
Metabolite	X9181	0.397948
Metabolite	X9182	0.397948
Metabolite	X289.161382p2195	0.398178
Metabolite	X287.1611341p2064	0.399524
Metabolite	X7826	0.399985
Metabolite	X192.0666625n2749	0.400365
Metabolite	X7879	0.40087
Metabolite	X6565	0.401298
Metabolite	X2086	0.403871
Metabolite	X2810	0.40418
Metabolite	X665	0.405606
Metabolite	3.78_121.0506m/z	0.407815
Metabolite	X1050	0.409842
Metabolite	X8269	0.410422
Metabolite	X2411	0.412088
Metabolite	4.29_151.0262m/z	0.412112
Metabolite	X7468	0.415074
Metabolite	X297.0821648p611	0.415231
Metabolite	X2081	0.415944
Metabolite	X2082	0.415944
Metabolite	X8752	0.416801
Metabolite	X9111	0.417058
Metabolite	X10607	0.419466
Metabolite	X1569	0.420762
Metabolite	X1572	0.420762
Metabolite	7.54_221.0666m/z	0.420831
Metabolite	5.10_167.0213m/z	0.423805
Metabolite	X7896	0.423972
Metabolite	X391.2456714p1668	0.424713
Metabolite	1.00_179.0575m/z	0.424875
Metabolite	X174.0559009n3195	0.425156
Metabolite	10.28_116.0353m/z	0.42533
Metabolite	X123.0552429p2486	0.427361
Metabolite	6.95_102.0197m/z	0.427362
Metabolite	X280.1877204p2171	0.429825
Metabolite	X2567	0.430654
Metabolite	X5896	0.431736
Metabolite	X183.1353371p1219	0.432083
Metabolite	4.15_192.0668m/z	0.432223
Metabolite	X8522	0.432368
Metabolite	X2316	0.432743
Metabolite	X3380	0.433667
Metabolite	X449	0.435058
Metabolite	X473	0.436304
Metabolite	X3968	0.437853
Metabolite	X9907	0.437989
Metabolite	X372.3099618p926	0.440031
Metabolite	7.46_152.9959m/z	0.440445
Metabolite	X4226	0.440765
Metabolite	X7177	0.441648
Metabolite	8.14_163.0613m/z	0.441725
Metabolite	X2105	0.443009
Metabolite	X8299	0.443139
Metabolite	X10769	0.443362
Metabolite	X7710	0.443443
Metabolite	X9184	0.444822
Metabolite	X9185	0.444822
Metabolite	X7508	0.446165
Metabolite	X7509	0.446165
Metabolite	13.00_184.9857m/z	0.446482
Metabolite	X4811	0.44668
Metabolite	X352.3208166p1081	0.451042
Metabolite	X7084	0.451426
Metabolite	X2360	0.453546
Metabolite	X439	0.453733
Metabolite	X89	0.454153
Metabolite	X3528	0.454375
Metabolite	X5398	0.455255
Metabolite	X4194	0.455522
Metabolite	X6028	0.456734
Metabolite	X225	0.456786
Metabolite	X9178	0.45778
Metabolite	X9179	0.45778
Metabolite	X7175	0.458656
Metabolite	2.22_160.0404m/z	0.458792
Metabolite	X7097	0.459597
Metabolite	X1320	0.460899
Metabolite	X1321	0.460899
Metabolite	X123.0552449p2516	0.462289
Metabolite	X6628	0.462578
Metabolite	X7193	0.464
Metabolite	X9220	0.464103
Metabolite	8.05_105.0194m/z	0.464382
Metabolite	X4186	0.464446
Metabolite	X10976	0.46527
Metabolite	X8166	0.466576
Metabolite	6.31_235.0725m/z	0.466738
Metabolite	X6435	0.467166
Metabolite	X9133	0.468649
Metabolite	X385.2344464p1929	0.47209
Metabolite	X4232	0.472936
Metabolite	X7385	0.473079
Metabolite	X7467	0.474786
Metabolite	X369.1737695n3103	0.475149
Metabolite	6.81_87.0088m/z	0.476762
Metabolite	4.89_144.0666m/z	0.477438
Metabolite	X8927	0.477931
Metabolite	2.40_188.0354m/z	0.477984
Metabolite	X4192	0.478199
Metabolite	X5143	0.480243
Metabolite	X6062	0.480862
Metabolite	X239.088481p2366	0.481398
Metabolite	X214.2526181p2553	0.481595
Metabolite	X3516	0.482148
Metabolite	X7469	0.482346
Metabolite	6.53_203.0827m/z	0.482692
Metabolite	X6430	0.482733
Metabolite	X9576	0.483046
Metabolite	X452.2780236n9	0.484569
Metabolite	X1148	0.485114
Metabolite	X1150	0.485114
Metabolite	X7606	0.486091
Metabolite	X7221	0.486445
Metabolite	1.49_111.0202m/z	0.487435
Metabolite	X833	0.489709
Metabolite	X173.0807947p2537	0.4912
Metabolite	X6339	0.491704
Metabolite	X6340	0.491704
Metabolite	X5213	0.494497
Metabolite	X4027	0.495119
Metabolite	X5519	0.495927
Metabolite	X5864	0.500039
Metabolite	7.92_173.0568m/z	0.500531
Metabolite	X10980	0.502386
Metabolite	X9566	0.50412
Metabolite	X7881	0.507153
Metabolite	X4283	0.508917
Metabolite	X6732	0.508927
Metabolite	X8303	0.509692
Metabolite	X458	0.5105
Metabolite	X7167	0.511979
Metabolite	X2139	0.515242
Metabolite	X5791	0.517165
Metabolite	X8007	0.518225
Metabolite	X1357	0.518999
Metabolite	X9200	0.5194
Metabolite	X242.2837574p2551	0.520206
Metabolite	X3970	0.520211
Metabolite	X3287	0.520928
Metabolite	X6559	0.521063
Metabolite	X7886	0.521846
Metabolite	X1145	0.521923
Metabolite	X1147	0.521923
Metabolite	X7878	0.522269
Metabolite	11.16_229.0119m/z	0.523075
Metabolite	X291	0.523563
Metabolite	X275.1456935p2266	0.524736
Metabolite	X4557	0.524857
Metabolite	X5906	0.525447
Metabolite	X3289	0.52568
Metabolite	X9446	0.527612
Metabolite	X321.2104019n1017	0.52782
Metabolite	10.07_306.0766m/z	0.528006
Metabolite	1.00_182.0677m/z	0.528012
Metabolite	X10615	0.528037
Metabolite	X2158	0.528042
Metabolite	X300.2292317p2151	0.529406
Metabolite	X6790	0.53043
Metabolite	11.15_426.0223m/z	0.533348
Metabolite	X7047	0.533366
Metabolite	6.08_157.0367m/z	0.53383
Metabolite	X139	0.536675
Metabolite	X8892	0.536809
Metabolite	X1227	0.537293
Metabolite	X4923	0.538175
Metabolite	X2837	0.53845
Metabolite	X8659	0.541574
Metabolite	7.56_140.9943m/z	0.541734
Metabolite	7.39_129.0426n	0.545293
Metabolite	X178.0509371n3330	0.545305
Metabolite	X5013	0.547651
Metabolite	X8374	0.547821
Metabolite	1.17_127.0401m/z	0.548201
Metabolite	X4562	0.548308
Metabolite	X1760	0.548573
Metabolite	X3377	0.550376
Metabolite	11.25_112.9373m/z	0.551258
Metabolite	X8923	0.551588
Metabolite	X10274	0.552638
Metabolite	X2812	0.55356
Metabolite	4.13_188.0355m/z	0.553661
Metabolite	X7116	0.554681
Metabolite	X2099	0.554944
Metabolite	X3392	0.555545
Metabolite	X6760	0.555987
Metabolite	1.00_172.0405m/z	0.557377
Metabolite	X1006	0.558984
Metabolite	X1007	0.558984
Metabolite	5.88_258.0443m/z	0.563515
Metabolite	X799	0.563788
Metabolite	X5063	0.56387
Metabolite	X4849	0.564783
Metabolite	X4850	0.564783
Metabolite	X5124	0.574497
Metabolite	X7122	0.575035
Metabolite	X4567	0.575479
Metabolite	X315.0742628p804	0.575567
Metabolite	X2806	0.575935
Metabolite	X4396	0.576276
Metabolite	4.21_197.0679m/z	0.577175
Metabolite	X8799	0.578501
Metabolite	X3592	0.57851
Metabolite	X8165	0.579702
Metabolite	X39	0.580857
Metabolite	X40	0.580857
Metabolite	X41	0.580857
Metabolite	X6185	0.581363
Metabolite	X4234	0.582288
Metabolite	X6561	0.583832
Metabolite	X1791	0.586337
Metabolite	X7108	0.589139
Metabolite	X8687	0.589292
Metabolite	X9338	0.589334
Metabolite	X3518	0.58953
Metabolite	X4915	0.589634
Metabolite	X197.0959133p2554	0.589721
Metabolite	3.92_188.0355m/z	0.592926
Metabolite	X8955	0.596173
Metabolite	X1267	0.596986
Metabolite	X1268	0.596986
Metabolite	X9787	0.597319
Metabolite	X518	0.599567
Metabolite	X2266	0.599985
Metabolite	X4420	0.601171
Metabolite	X10152	0.601463
Metabolite	X910	0.603398
Metabolite	X914	0.603398
Metabolite	X915	0.603398
Metabolite	X275.201441n959	0.604429
Metabolite	X6437	0.607177
Metabolite	X4440	0.607842
Metabolite	X6794	0.608854
Metabolite	X6795	0.608854
Metabolite	X2314	0.610337
Metabolite	2.71_182.0823m/z	0.611697
Metabolite	X76	0.611893
Metabolite	X77	0.611893
Metabolite	2.23_137.0244m/z	0.612341
Metabolite	X3130	0.613116
Metabolite	X1835	0.613759
Metabolite	8.45_191.0562m/z	0.614006
Metabolite	X2843	0.614494
Metabolite	X2844	0.614494
Metabolite	X289.1614343p2514	0.614565
Metabolite	X8310	0.616378
Metabolite	X7156	0.617648
Metabolite	X4124	0.621548
Metabolite	X3533	0.626263
Metabolite	X9204	0.626514
Metabolite	X9102	0.626609
Metabolite	X4210	0.628015
Metabolite	X2804	0.628989
Metabolite	X2808	0.62917
Metabolite	10.55_247.0936m/z	0.631251
Metabolite	X6626	0.631499
Metabolite	X10508	0.632166
Metabolite	5.10_204.0667m/z	0.633937
Metabolite	X8459	0.635953
Metabolite	X8172	0.63967
Metabolite	11.32_130.0266n	0.639886
Metabolite	X565	0.640604
Metabolite	X2748	0.644582
Metabolite	X2570	0.646715
Metabolite	X239.0925667n4433	0.64966
Metabolite	X1551	0.650936
Metabolite	X199.0638946p1172	0.651247
Metabolite	X1599	0.651951
Metabolite	X1602	0.651951
Metabolite	X2114	0.651983
Metabolite	X10925	0.654377
Metabolite	X327.1350899n3811	0.654823
Metabolite	X289.1767768p2190	0.656176
Metabolite	X2418	0.659921
Metabolite	X2080	0.660104
Metabolite	X1034	0.660277
Metabolite	X9908	0.660807
Metabolite	X10029	0.662364
Metabolite	X178.0509335n3870	0.663659
Metabolite	X4552	0.663726
Metabolite	12.28_426.0881n	0.666992
Metabolite	X4390	0.667443
Metabolite	X333.1874787p1757	0.668749
Metabolite	X7294	0.669206
Metabolite	X47	0.670817
Metabolite	X48	0.670817
Metabolite	X4362	0.67207
Metabolite	X8179	0.673822
Metabolite	X5806	0.675056
Metabolite	7.72_191.0563m/z	0.682686
Metabolite	X10013	0.683328
Metabolite	X4323	0.684234
Metabolite	X3589	0.68532
Metabolite	0.91_229.0540m/z	0.685734
Metabolite	X6929	0.688426
Metabolite	X2829	0.688838
Metabolite	X2831	0.688838
Metabolite	X2832	0.688838
Metabolite	X4240	0.689296
Metabolite	X488	0.689304
Metabolite	X6398	0.689435
Metabolite	8.76_195.0510m/z	0.691431
Metabolite	X289.1614462p2491	0.69205
Metabolite	2.13_178.0510m/z	0.694474
Metabolite	X1231	0.699599
Metabolite	3.63_137.0244m/z	0.69963
Metabolite	X10978	0.699764
Metabolite	X8343	0.700552
Metabolite	X275.1456783p2141	0.702226
Metabolite	X188.0715959n3718	0.702314
Metabolite	X1048	0.702315
Metabolite	X2638	0.703015
Metabolite	7.06_359.1250m/z	0.705339
Metabolite	X246	0.707359
Metabolite	X3171	0.708888
Metabolite	X3172	0.708888
Metabolite	X1188	0.711071
Metabolite	X5104	0.711471
Metabolite	X301.1176289p1374	0.713218
Metabolite	11.32_192.0269n	0.713272
Metabolite	X6373	0.714438
Metabolite	X10974	0.715615
Metabolite	X7621	0.718619
Metabolite	8.65_205.0830m/z	0.719118
Metabolite	X5336	0.719122
Metabolite	X5116	0.719149
Metabolite	X6918	0.72029
Metabolite	X2376	0.720795
Metabolite	X5886	0.720846
Metabolite	X6179	0.727327
Metabolite	X9176	0.728527
Metabolite	X5108	0.728684
Metabolite	X49	0.729635
Metabolite	X50	0.729635
Metabolite	X7496	0.729759
Metabolite	X1730	0.734418
Metabolite	X609	0.735525
Metabolite	X1584	0.736422
Metabolite	X1587	0.736422
Metabolite	5.17_166.0510m/z	0.739445
Metabolite	X4393	0.739654
Metabolite	X7821	0.74307
Metabolite	X317.1563087p2177	0.744137
Metabolite	X597	0.744526
Metabolite	X5118	0.744975
Metabolite	X4855	0.746533
Metabolite	X4856	0.746533
Metabolite	X4537	0.750171
Metabolite	X7119	0.750262
Metabolite	X3149	0.751873
Metabolite	X3150	0.751873
Metabolite	X5273	0.752073
Metabolite	X493	0.753096
Metabolite	X3182	0.754133
Metabolite	X6371	0.754975
Metabolite	X2245	0.757101
Metabolite	X6182	0.758538
Metabolite	X9147	0.758706
Metabolite	X7029	0.761535
Metabolite	X2305	0.76199
Metabolite	11.15_149.0092m/z	0.763132
Metabolite	X3267	0.767922
Metabolite	X2097	0.768759
Metabolite	X6379	0.770283
Metabolite	X7609	0.772668
Metabolite	11.66_506.9958n	0.773434
Metabolite	X1004	0.778802
Metabolite	5.50_512.2691m/z	0.779126
Metabolite	X9448	0.780693
Metabolite	X5913	0.780989
Metabolite	X8406	0.786076
Metabolite	X1349	0.787628
Metabolite	X348.2865819p527	0.788006
Metabolite	X7284	0.788144
Metabolite	X5862	0.790928
Metabolite	X10060	0.790994
Metabolite	X5386	0.792317
Metabolite	X6920	0.792685
Metabolite	X319.1719121p2355	0.793158
Metabolite	X2573	0.794295
Metabolite	X6781	0.794688
Metabolite	X4722	0.795752
Metabolite	X10030	0.797659
Metabolite	X4422	0.798443
Metabolite	X2635	0.798492
Metabolite	X453	0.799615
Metabolite	X2564	0.799669
Metabolite	X2361	0.800253
Metabolite	X6063	0.80056
Metabolite	X284.2942531p1781	0.800789
Metabolite	11.47_167.0211m/z	0.800998
Metabolite	X1038	0.802864
Metabolite	X7569	0.803052
Metabolite	X5280	0.803125
Metabolite	X662	0.806431
Metabolite	X2484	0.806929
Metabolite	6.04_130.0873m/z	0.807664
Metabolite	X4954	0.810376
Metabolite	19.80_264.9520m/z	0.8132
Metabolite	X7788	0.816813
Metabolite	X3308	0.818632
Metabolite	X10415	0.821242
Metabolite	X4547	0.821291
Metabolite	X4423	0.821994
Metabolite	X4391	0.824185
Metabolite	11.09_201.0406m/z	0.825454
Metabolite	X1010	0.82554
Metabolite	X1011	0.82554
Metabolite	X294.2053585p1552	0.827444
Metabolite	X4122	0.83056
Metabolite	X9692	0.830674
Metabolite	X3383	0.83608
Metabolite	3.30_279.2329m/z	0.836737
Metabolite	X3529	0.836971
Metabolite	X8684	0.839775
Metabolite	X7252	0.85322
Metabolite	X6330	0.856087
Metabolite	X6331	0.856087
Metabolite	3.39_135.0313m/z	0.8578
Metabolite	X3735	0.858137
Metabolite	X4395	0.859099
Metabolite	X2338	0.859329
Metabolite	X5112	0.859923
Metabolite	X3281	0.863328
Metabolite	X8160	0.865827
Metabolite	X2379	0.866256
Metabolite	3.02_174.0561m/z	0.867808
Metabolite	X2410	0.869028
Metabolite	X3437	0.869242
Metabolite	X3438	0.869242
Metabolite	X1194	0.869786
Metabolite	X4365	0.870904
Metabolite	X4600	0.872073
Metabolite	X7488	0.874389
Metabolite	X7106	0.877175
Metabolite	X7492	0.877965
Metabolite	X8775	0.878486
Metabolite	X10183	0.880815
Metabolite	X2802	0.885916
Metabolite	X5122	0.886841
Metabolite	X327.1351141n4007	0.887576
Metabolite	X3720	0.888463
Metabolite	X5120	0.890974
Metabolite	X3432	0.897175
Metabolite	X3433	0.897175
Metabolite	X2340	0.897431
Metabolite	X4394	0.899242
Metabolite	X3595	0.899629
Metabolite	X8657	0.903015
Metabolite	4.32_183.0532n	0.903085
Metabolite	X7261	0.903882
Metabolite	X8661	0.91149
Metabolite	X5212	0.915578
Metabolite	X3386	0.918877
Metabolite	X483	0.920009
Metabolite	X5939	0.923113
Metabolite	X5940	0.923113
Metabolite	X365.147237p1735	0.927868
Metabolite	X2845	0.930388
Metabolite	X2846	0.930388
Metabolite	X3179	0.935302
Metabolite	X6061	0.935368
Metabolite	X3732	0.936878
Metabolite	X4542	0.939318
Metabolite	X2103	0.939348
Metabolite	X6372	0.940904
Metabolite	X3124	0.943058
Metabolite	X10272	0.947878
Metabolite	X4196	0.949132
Metabolite	X8525	0.957741
Metabolite	6.40_529.2712n	0.957997
Metabolite	X9633	0.959706
Metabolite	X3520	0.960637
Metabolite	X291.1999573n4314	0.967771
Metabolite	X4882	0.971588
Metabolite	X6734	0.972812
Metabolite	X3396	0.974861
Metabolite	X5639	0.974942
Metabolite	X3575	0.976853
Metabolite	3.01_190.0511m/z	0.979441
Metabolite	X3398	0.980038
Metabolite	X6935	0.981219
Metabolite	X9632	0.985296
Metabolite	X6378	0.985796
Metabolite	X10219	0.988614
Metabolite	1.20_391.2857m/z	0.989892
Metabolite	X8178	1.00125
Metabolite	12.95_505.9886m/z	1.00232
Metabolite	X70	1.00352
Metabolite	X71	1.00352
Metabolite	X2336	1.00477
Metabolite	X6400	1.00703
Metabolite	X2726	1.00787
Metabolite	X7125	1.00808
Metabolite	X8438	1.01044
Metabolite	X10181	1.01095
Metabolite	X8394	1.01393
Metabolite	X4421	1.01495
Metabolite	X2334	1.01606
Metabolite	X6800	1.01798
Metabolite	X303.1771522p316	1.02462
Metabolite	X7083	1.02754
Metabolite	X7253	1.02896
Metabolite	X8520	1.03267
Metabolite	X365.147192p1768	1.03972
Metabolite	X10313	1.04167
Metabolite	1.47_166.0510m/z	1.04641
Metabolite	X4884	1.05724
Metabolite	X5388	1.06165
Metabolite	X3280	1.06295
Metabolite	X317.1562521p2475	1.06655
Metabolite	X2745	1.07165
Metabolite	X5535	1.07187
Metabolite	X2576	1.07996
Metabolite	X8209	1.08124
Metabolite	X3263	1.08436
Metabolite	X641	1.08879
Metabolite	X266.1724041p2277	1.09671
Metabolite	X3738	1.09867
Metabolite	X4617	1.10092
Metabolite	X1200	1.10496
Metabolite	10.34_182.9969m/z	1.11243
Metabolite	X5931	1.11363
Metabolite	X5932	1.11363
Metabolite	X1393	1.11439
Metabolite	X8655	1.11629
Metabolite	X2637	1.11934
Metabolite	X10702	1.13232
Metabolite	X8777	1.13818
Metabolite	X3282	1.14383
Metabolite	X4846	1.14533
Metabolite	X4847	1.14533
Metabolite	X4716	1.14891
Metabolite	X763	1.16321
Metabolite	X8210	1.16503
Metabolite	X2833	1.17326
Metabolite	X2835	1.17326
Metabolite	X2836	1.17326
Metabolite	X151.0259958n149	1.17555
Metabolite	X6198	1.18643
Metabolite	X6940	1.20387
Metabolite	X2254	1.21448
Metabolite	X2318	1.21453
Metabolite	X5707	1.21876
Metabolite	X3578	1.22173
Metabolite	X259	1.22823
Metabolite	X2095	1.22842
Metabolite	X1362	1.23093
Metabolite	X3108	1.23424
Metabolite	X4720	1.2349
Metabolite	X5387	1.23851
Metabolite	X6869	1.23999
Metabolite	X4718	1.24066
Metabolite	X2742	1.24176
Metabolite	X285.2206408p2298	1.25005
Metabolite	X7386	1.25102
Metabolite	X10969	1.25267
Metabolite	X4714	1.25277
Metabolite	X8016	1.26194
Metabolite	X2561	1.26746
Metabolite	X4896	1.27254
Metabolite	X2159	1.2799
Metabolite	X9158	1.28001
Metabolite	X10057	1.28511
Metabolite	0.99_180.0609m/z	1.30424
Metabolite	X7877	1.30439
Metabolite	X1030	1.31244
Metabolite	X6406	1.31901
Metabolite	X1042	1.32617
Metabolite	X9201	1.32959
Metabolite	X7000	1.34156
Metabolite	8.24_173.0568m/z	1.34441
Metabolite	X10828	1.35098
Metabolite	X8197	1.35593
Metabolite	X362.3022106p1630	1.37463
Metabolite	X252	1.38145
Metabolite	X273.2573306p1647	1.38786
Metabolite	X6197	1.38824
Metabolite	X9336	1.39216
Metabolite	X9160	1.39367
Metabolite	X242	1.39458
Metabolite	X7704	1.39687
Metabolite	X5947	1.39748
Metabolite	X5948	1.39748
Metabolite	X7251	1.39838
Metabolite	X6336	1.40983
Metabolite	X6337	1.40983
Metabolite	X3389	1.41162
Metabolite	X8821	1.41319
Metabolite	3.56_212.0024m/z	1.42111
Metabolite	X4230	1.42285
Metabolite	X2746	1.42638
Metabolite	X8502	1.43545
Metabolite	X255.1123635p1437	1.44172
Metabolite	X1794	1.44482
Metabolite	X9156	1.44611
Metabolite	X362.302245p1470	1.47111
Metabolite	X8042	1.47699
Metabolite	X6166	1.49758
Metabolite	X6780	1.52572
Metabolite	X8948	1.53021
Metabolite	X1589	1.53321
Metabolite	X1592	1.53321
Metabolite	X5153	1.53868
Metabolite	X2582	1.55467
Metabolite	X267.1139193n4006	1.56454
Metabolite	X4427	1.57748
Metabolite	X7123	1.59255
Metabolite	X7187	1.59807
Metabolite	X7610	1.60035
Metabolite	X9154	1.61728
Metabolite	X7219	1.62417
Metabolite	X1594	1.6255
Metabolite	X1597	1.6255
Metabolite	X215.127476p2265	1.63523
Metabolite	X250.177454p2269	1.63866
Metabolite	X335.2229545n2985	1.65169
Metabolite	X2730	1.66666
Metabolite	X2320	1.67851
Metabolite	X7484	1.68489
Metabolite	X3309	1.70863
Metabolite	X5525	1.75258
Metabolite	X267.113949n4395	1.75443
Metabolite	X8673	1.75914
Metabolite	X4188	1.76729
Metabolite	X2788	1.77175
Metabolite	X8169	1.79421
Metabolite	X7784	1.80689
Metabolite	12.93_167.9824n	1.81307
Metabolite	X237.1092409p2498	1.81649
Metabolite	X8698	1.82744
Metabolite	X5061	1.83199
Metabolite	X7875	1.85188
Metabolite	X2101	1.85209
Metabolite	X266.1723724p2242	1.87182
Metabolite	X8527	1.87839
Metabolite	X7048	1.91655
Metabolite	X7528	1.92964
Metabolite	X3442	1.93107
Metabolite	X3443	1.93107
Metabolite	X2904	1.96653
Metabolite	X4376	1.99402
Metabolite	X7782	2.03992
Metabolite	X2631	2.04795
Metabolite	X255.1123654p1351	2.05552
Metabolite	X7947	2.0596
Metabolite	X5527	2.06729
Metabolite	X3535	2.0678
Metabolite	X3162	2.08421
Metabolite	X3163	2.08421
Metabolite	X3157	2.10766
Metabolite	X7876	2.12617
Metabolite	X3427	2.1636
Metabolite	X3428	2.1636
Metabolite	X9162	2.2603
Metabolite	X6563	2.27052
Metabolite	X8771	2.34144
Metabolite	X4783	2.44327
Metabolite	X391.2855158n3629	2.44367
Metabolite	X10058	2.44422
Metabolite	X8957	2.45768
Metabolite	X8321	2.46724
Metabolite	X9666	2.53056
Metabolite	X377.2136857p2474	2.71359
Metabolite	X2373	2.75778
Metabolite	X2157	2.7759
Metabolite	X3114	2.91412
Metabolite	X6997	2.94273
Metabolite	X8380	2.94755
Metabolite	X6927	3.24673
Metabolite	X3180	3.41585
Metabolite	X3417	3.44383
Metabolite	X3418	3.44383
Metabolite	X3972	3.46511
Metabolite	X9152	3.72251
Metabolite	X343.2237241p1193	3.87684
Metabolite	5.25_267.0736m/z	4.0745
Metabolite	X5759	4.19905
Metabolite	X11352	4.61985
Metabolite	X11259	4.67978
Metabolite	X223	4.74801
Metabolite	X7409	4.78198
Metabolite	X11316	4.93769
Metabolite	X11229	5.13416
Metabolite	X8797	5.29657
Metabolite	X11271	5.96242
Metabolite	X11173	6.08271
Metabolite	15.85_145.0983m/z	6.25122
Metabolite	X10963	6.53108
Metabolite	X10962	6.61216
Metabolite	10.29_165.0357m/z	6.70477
Metabolite	X11353	7.03232
Metabolite	X11315	7.03345
Metabolite	X11272	7.2109
Metabolite	X11258	7.3088
Metabolite	X8940	7.36154
Metabolite	X2370	7.50167
Metabolite	X11348	8.23956
Metabolite	X11354	8.49499
Metabolite	X11304	8.77546
Metabolite	X11300	9.64056
Metabolite	X8660	9.98587
Metabolite	X11227	10.7009
Metabolite	X8656	11.2981
Metabolite	X10656	26.2121
Metabolite	X3099	54.3283
Lipid	HCER.14.0.	0.0876278
Lipid	SM.24.0.	0.0983441
Lipid	SM.26.0.	0.112486
Lipid	DAG.18.2.18.3.	0.114454
Lipid	SM.26.1.	0.116142
Lipid	FFA.17.0.	0.118192
Lipid	FFA.14.0.	0.118997
Lipid	FFA.15.0.	0.120804
Lipid	CER.14.0.	0.12259
Lipid	FFA.12.0.	0.122723
Lipid	SM.24.1.	0.123944
Lipid	SM.14.0.	0.128063
Lipid	FFA.14.1.	0.131272
Lipid	SM.16.0.	0.131651
Lipid	FFA.22.2.	0.132954
Lipid	CER.16.0.	0.133382
Lipid	LPC.15.0.	0.134079
Lipid	LCER.18.1.	0.136134
Lipid	PE.16.0.18.2.	0.137111
Lipid	TAG55.5.FA18.1	0.139117
Lipid	DAG.18.1.18.1.	0.139511
Lipid	CER.22.0.	0.139693
Lipid	PI.18.1.16.1.	0.140453
Lipid	TAG53.4.FA18.2	0.140532
Lipid	FFA.16.0.	0.14136
Lipid	PC.16.0.16.0.	0.141956
Lipid	CER.20.0.	0.142145
Lipid	FFA.24.0.	0.142324
Lipid	PE.18.0.18.1.	0.143444
Lipid	DAG.18.2.22.6.	0.143677
Lipid	PE.18.1.18.2.	0.143814
Lipid	TAG53.6.FA20.4	0.144575
Lipid	PE.P.18.2.18.2.	0.144743
Lipid	PE.16.0.18.1.	0.145636
Lipid	PE.18.0.18.2.	0.145987
Lipid	PE.18.2.18.2.	0.146382
Lipid	LCER.16.0.	0.146436
Lipid	DAG.18.1.18.2.	0.146914
Lipid	PE.P.16.0.18.1.	0.147259
Lipid	DAG.16.0.20.5.	0.147602
Lipid	PE.18.1.18.1.	0.148036
Lipid	DCER.16.0.	0.148137
Lipid	PE.P.18.0.18.1.	0.14843
Lipid	TAG47.2.FA18.1	0.148779
Lipid	PE.P.18.1.18.0.	0.149182
Lipid	DAG.16.0.18.2.	0.149848
Lipid	PE.18.1.20.4.	0.150267
Lipid	CER.26.1.	0.151239
Lipid	CER.24.1.	0.151443
Lipid	PE.P.18.0.20.2.	0.15195
Lipid	PE.P.16.0.20.2.	0.152688
Lipid	CER.24.0.	0.153319
Lipid	PE.16.0.20.4.	0.154015
Lipid	DAG.12.0.18.1.	0.155492
Lipid	LCER.24.1.	0.155541
Lipid	CER.18.0.	0.156931
Lipid	LPC.18.0.	0.157139
Lipid	PE.P.16.0.18.2.	0.157551
Lipid	PE.18.0.20.4.	0.157856
Lipid	PE.18.1.16.1.	0.157934
Lipid	PC.16.0.14.0.	0.15841
Lipid	PE.16.0.22.5.	0.158678
Lipid	CER.22.1.	0.159278
Lipid	LCER.24.0.	0.159844
Lipid	PE.P.18.0.16.1.	0.160258
Lipid	FFA.20.3.	0.160983
Lipid	FFA.16.1.	0.161185
Lipid	DAG.18.2.20.5.	0.161518
Lipid	PC.16.0.18.0.	0.162203
Lipid	PE.P.16.0.22.5.	0.162872
Lipid	PE.16.0.20.2.	0.162873
Lipid	PE.P.16.1.18.1.	0.163139
Lipid	LPC.16.0.	0.163597
Lipid	PE.P.18.1.20.4.	0.163775
Lipid	FFA.20.1.	0.164068
Lipid	PE.16.0.16.0.	0.164406
Lipid	PC.18.0.18.1.	0.164869
Lipid	PE.P.18.0.20.4.	0.165041
Lipid	PE.P.18.1.22.4.	0.166038
Lipid	CER.26.0.	0.166358
Lipid	PE.P.18.0.22.5.	0.16663
Lipid	PE.16.0.22.4.	0.166927
Lipid	PE.18.0.18.0.	0.167009
Lipid	PE.O.16.0.18.1.	0.167288
Lipid	PC.16.0.18.1.	0.167534
Lipid	FFA.18.0.	0.16762
Lipid	PE.P.18.1.18.1.	0.168057
Lipid	SM.22.0.	0.168373
Lipid	PE.18.1.22.4.	0.168384
Lipid	DCER.24.1.	0.168413
Lipid	PE.18.0.16.0.	0.168716
Lipid	PE.P.16.0.20.4.	0.169211
Lipid	PE.O.18.0.16.0.	0.169237
Lipid	SM.20.1.	0.169491
Lipid	LCER.22.0.	0.169544
Lipid	HCER.16.0.	0.170512
Lipid	PE.P.18.0.18.0.	0.171914
Lipid	PE.16.0.20.3.	0.172369
Lipid	PE.P.18.0.20.1.	0.172532
Lipid	PE.O.16.0.18.2.	0.172767
Lipid	PE.P.18.1.18.2.	0.172825
Lipid	PC.16.0.20.1.	0.173193
Lipid	SM.22.1.	0.174024
Lipid	PE.18.0.22.4.	0.174176
Lipid	PE.18.0.20.2.	0.174403
Lipid	FFA.24.1.	0.174437
Lipid	FFA.18.2.	0.174506
Lipid	PE.O.18.0.20.4.	0.174563
Lipid	PE.O.18.0.18.1.	0.174673
Lipid	PE.18.2.20.4.	0.175089
Lipid	PE.P.16.0.20.1.	0.175535
Lipid	PE.O.16.0.20.5.	0.175561
Lipid	FFA.18.3.	0.176208
Lipid	PE.18.1.20.3.	0.176818
Lipid	TAG56.8.FA20.4	0.177431
Lipid	LCER.14.0.	0.177519
Lipid	DAG.18.1.22.4.	0.178235
Lipid	PE.18.2.16.1.	0.179475
Lipid	PE.O.18.0.20.5.	0.179494
Lipid	SM.18.0.	0.179694
Lipid	SM.18.1.	0.179803
Lipid	PE.18.1.20.2.	0.180006
Lipid	PE.P.16.0.22.6.	0.180446
Lipid	DAG.16.0.18.1.	0.180653
Lipid	SM.20.0.	0.180801
Lipid	PE.O.18.0.22.5.	0.180926
Lipid	PE.P.18.0.22.4.	0.181526
Lipid	PE.P.18.0.22.6.	0.182935
Lipid	PC.20.0.18.1.	0.183306
Lipid	DAG.14.0.18.1.	0.184341
Lipid	PE.18.2.22.4.	0.184422
Lipid	DCER.24.0.	0.184546
Lipid	PE.16.0.20.1.	0.184988
Lipid	PE.16.0.16.1.	0.18506
Lipid	PE.P.16.0.22.4.	0.185095
Lipid	PE.P.18.2.20.4.	0.185542
Lipid	DCER.22.0.	0.185901
Lipid	PE.18.0.22.5.	0.186189
Lipid	PC.18.0.18.0.	0.18657
Lipid	PE.O.16.0.20.4.	0.186994
Lipid	PE.18.0.20.3.	0.187561
Lipid	FFA.18.1.	0.187618
Lipid	LPE.20.4.	0.187667
Lipid	LPE.20.3.	0.188474
Lipid	DAG.18.0.22.6.	0.18886
Lipid	PE.P.18.1.22.5.	0.18926
Lipid	PE.18.1.22.5.	0.189492
Lipid	DAG.18.0.18.2.	0.190711
Lipid	LPC.18.1.	0.19089
Lipid	FFA.20.2.	0.192105
Lipid	PI.18.0.18.0.	0.192531
Lipid	DAG.18.1.20.3.	0.192631
Lipid	PE.O.16.0.20.3.	0.192939
Lipid	PE.P.18.1.16.0.	0.19294
Lipid	PE.14.0.18.1.	0.193264
Lipid	HCER.18.0.	0.193294
Lipid	PE.P.18.0.16.0.	0.193651
Lipid	PC.18.1.18.1.	0.194047
Lipid	PE.P.18.1.20.3.	0.195238
Lipid	DAG.16.1.18.1.	0.195415
Lipid	PE.P.18.0.20.5.	0.195641
Lipid	PC.18.0.22.4.	0.19565
Lipid	PE.18.2.20.3.	0.196441
Lipid	LPE.18.1.	0.196455
Lipid	PC.17.0.20.3.	0.197116
Lipid	PE.P.18.0.18.2.	0.197234
Lipid	PC.16.0.18.2.	0.197358
Lipid	PE.P.16.0.20.3.	0.197366
Lipid	PE.17.0.18.1.	0.197431
Lipid	PE.O.18.0.18.2.	0.197603
Lipid	PC.18.1.16.1.	0.197837
Lipid	FFA.18.4.	0.197854
Lipid	PI.18.1.18.2.	0.198808
Lipid	PE.O.16.0.22.5.	0.198984
Lipid	PI.16.0.18.1.	0.199288
Lipid	LPE.18.2.	0.199834
Lipid	PE.O.16.0.22.6.	0.200084
Lipid	LPC.18.3.	0.200209
Lipid	PE.18.0.20.1.	0.20023
Lipid	PE.O.18.0.22.6.	0.200865
Lipid	PE.P.18.0.20.3.	0.201211
Lipid	FFA.22.1.	0.20143
Lipid	PE.18.2.22.5.	0.201602
Lipid	DAG.16.0.16.1.	0.201899
Lipid	PI.16.0.20.4.	0.201905
Lipid	PE.18.1.20.1.	0.202073
Lipid	LPC.16.1.	0.202335
Lipid	PC.16.0.16.1.	0.202679
Lipid	PE.18.0.22.6.	0.203037
Lipid	PE.18.1.22.6.	0.203305
Lipid	PI.18.1.20.4.	0.203901
Lipid	DAG.16.0.22.6.	0.204049
Lipid	PE.O.18.0.22.4.	0.204783
Lipid	PE.P.16.0.18.0.	0.205428
Lipid	PE.O.18.0.20.3.	0.205782
Lipid	PI.16.0.18.0.	0.206425
Lipid	PI.16.0.18.2.	0.206456
Lipid	PE.17.0.20.4.	0.207591
Lipid	DAG.16.0.20.4.	0.207714
Lipid	PC.16.0.12.0.	0.207943
Lipid	PE.P.16.0.20.5.	0.208288
Lipid	PC.17.0.18.1.	0.209045
Lipid	PE.18.0.18.3.	0.209348
Lipid	PE.18.2.22.6.	0.209507
Lipid	PI.18.0.20.4.	0.210497
Lipid	PE.16.0.22.6.	0.210882
Lipid	DAG.18.0.18.3.	0.21177
Lipid	PE.P.16.0.18.3.	0.212474
Lipid	LPC.20.3.	0.213606
Lipid	LPC.17.0.	0.214373
Lipid	LPC.20.4.	0.214844
Lipid	PC.14.0.18.1.	0.214953
Lipid	TAG50.5.FA20.5	0.214959
Lipid	TAG50.5.FA16.0	0.21533
Lipid	PC.16.0.20.2.	0.215441
Lipid	PC.15.0.18.1.	0.217682
Lipid	PC.20.0.20.4.	0.217917
Lipid	DAG.18.0.18.1.	0.218298
Lipid	FFA.22.4.	0.218398
Lipid	TAG47.1.FA17.0	0.218441
Lipid	PC.14.0.18.2.	0.218601
Lipid	PE.P.18.1.20.5.	0.218611
Lipid	PE.16.0.18.3.	0.219433
Lipid	TAG55.5.FA18.2	0.219663
Lipid	PE.P.18.1.18.3.	0.220491
Lipid	PC.18.0.18.2.	0.22137
Lipid	PC.16.0.20.3.	0.221766
Lipid	PE.P.18.1.22.6.	0.222041
Lipid	TAG45.0.FA15.0	0.222382
Lipid	PC.15.0.18.2.	0.223098
Lipid	PE.16.0.20.5.	0.223595
Lipid	PC.20.0.18.2.	0.223892
Lipid	TAG48.4.FA16.1	0.224778
Lipid	PC.16.0.18.3.	0.225305
Lipid	PI.18.0.20.3.	0.22539
Lipid	DAG.16.0.18.3.	0.225724
Lipid	PE.P.18.0.18.3.	0.225955
Lipid	DAG.16.0.22.5.	0.225989
Lipid	PC.18.1.18.2.	0.226542
Lipid	PC.18.0.16.1.	0.226961
Lipid	LPC.18.2.	0.227091
Lipid	DAG.18.1.20.4.	0.228211
Lipid	PC.16.0.20.4.	0.228369
Lipid	TAG52.6.FA18.1	0.228458
Lipid	PE.O.16.0.22.4.	0.229385
Lipid	DCER.20.0.	0.231178
Lipid	PC.18.1.22.6.	0.232552
Lipid	PC.18.1.20.2.	0.233837
Lipid	PC.17.0.18.2.	0.234321
Lipid	PC.18.2.18.2.	0.23475
Lipid	LPE.16.0.	0.234752
Lipid	TAG47.2.FA18.2	0.234799
Lipid	TAG46.1.FA14.1	0.235319
Lipid	PC.18.2.16.1.	0.237672
Lipid	CE.18.4.	0.238798
Lipid	TAG49.3.FA16.0	0.239981
Lipid	PC.18.1.18.3.	0.241074
Lipid	TAG45.1.FA16.0	0.241205
Lipid	PI.18.0.18.2.	0.241976
Lipid	TAG47.1.FA18.1	0.242613
Lipid	PE.18.0.20.5.	0.244008
Lipid	TAG52.1.FA20.0	0.245055
Lipid	PC.16.0.20.5.	0.245601
Lipid	DAG.18.1.22.5.	0.245628
Lipid	PC.18.0.18.3.	0.24586
Lipid	PI.18.0.18.1.	0.247834
Lipid	PE.18.1.20.5.	0.248734
Lipid	PC.18.0.20.4.	0.250474
Lipid	PC.18.1.20.4.	0.251068
Lipid	PI.18.1.18.1.	0.251083
Lipid	PE.18.1.18.3.	0.251371
Lipid	PC.16.0.22.6.	0.251641
Lipid	PE.P.16.0.16.0.	0.252159
Lipid	FFA.22.5.	0.253095
Lipid	TAG45.0.FA14.0	0.253477
Lipid	PC.18.2.20.4.	0.253654
Lipid	FFA.20.5.	0.254909
Lipid	PC.17.0.20.4.	0.255931
Lipid	PC.18.0.20.5.	0.256555
Lipid	TAG52.2.FA14.0	0.256859
Lipid	DAG.18.2.20.4.	0.258028
Lipid	TAG46.1.FA18.0	0.25803
Lipid	TAG55.4.FA18.1	0.260256
Lipid	TAG46.3.FA16.1	0.260459
Lipid	PC.14.0.20.4.	0.260546
Lipid	TAG47.0.FA17.0	0.260701
Lipid	TAG51.2.FA16.0	0.260725
Lipid	TAG56.3.FA18.1	0.261483
Lipid	TAG46.3.FA18.1	0.262382
Lipid	PC.18.1.20.5.	0.262496
Lipid	PC.18.2.20.3.	0.263107
Lipid	PC.18.1.20.3.	0.263673
Lipid	TAG52.0.FA20.0	0.263935
Lipid	PC.16.0.22.4.	0.266959
Lipid	FFA.22.6.	0.267751
Lipid	CE.20.2.	0.269571
Lipid	TAG44.2.FA18.1	0.26996
Lipid	PC.18.0.22.6.	0.270717
Lipid	TAG54.8.FA20.4	0.270906
Lipid	PC.18.0.20.3.	0.271103
Lipid	TAG45.1.FA18.1	0.271976
Lipid	CE.22.4.	0.273312
Lipid	TAG55.3.FA18.1	0.275672
Lipid	CE.18.3.	0.276254
Lipid	TAG56.7.FA22.4	0.276624
Lipid	TAG54.0.FA18.0	0.27798
Lipid	TAG55.4.FA18.2	0.278301
Lipid	TAG52.3.FA14.0	0.278466
Lipid	TAG44.1.FA18.1	0.27928
Lipid	TAG49.3.FA16.1	0.281405
Lipid	LPE.18.0.	0.281496
Lipid	TAG52.6.FA14.0	0.281928
Lipid	PC.16.0.22.5.	0.282301
Lipid	TAG56.3.FA16.0	0.282864
Lipid	TAG56.5.FA20.1	0.283393
Lipid	FFA.20.0.	0.283848
Lipid	CE.12.0.	0.284689
Lipid	TAG46.2.FA16.1	0.285457
Lipid	DAG.14.0.16.0.	0.285588
Lipid	TAG48.4.FA20.4	0.286735
Lipid	TAG56.6.FA20.2	0.286892
Lipid	TAG46.2.FA18.1	0.288822
Lipid	TAG50.5.FA18.1	0.290214
Lipid	TAG45.0.FA16.0	0.291558
Lipid	TAG52.4.FA18.0	0.292696
Lipid	TAG52.7.FA20.5	0.293073
Lipid	TAG42.2.FA18.2	0.294147
Lipid	TAG48.3.FA16.1	0.294482
Lipid	TAG51.4.FA16.1	0.294484
Lipid	TAG54.2.FA20.0	0.294536
Lipid	TAG54.7.FA22.5	0.295561
Lipid	TAG51.4.FA20.4	0.29653
Lipid	TAG36.0.FA12.0	0.298559
Lipid	CE.22.6.	0.300619
Lipid	TAG38.0.FA12.0	0.301734
Lipid	TAG53.4.FA20.4	0.301874
Lipid	PC.18.0.22.5.	0.30395
Lipid	TAG40.0.FA16.0	0.304161
Lipid	TAG54.5.FA20.2	0.304371
Lipid	PC.18.0.20.2.	0.304387
Lipid	TAG48.4.FA18.1	0.304828
Lipid	TAG56.2.FA18.0	0.305042
Lipid	TAG47.0.FA15.0	0.305579
Lipid	TAG55.3.FA18.2	0.305674
Lipid	TAG44.0.FA14.0	0.305768
Lipid	TAG55.2.FA18.1	0.306717
Lipid	TAG54.2.FA20.1	0.306849
Lipid	TAG48.5.FA18.3	0.307527
Lipid	TAG58.7.FA18.2	0.309563
Lipid	TAG49.1.FA16.1	0.309656
Lipid	TAG47.1.FA16.1	0.309824
Lipid	TAG58.7.FA16.0	0.310178
Lipid	TAG46.1.FA16.1	0.310485
Lipid	TAG54.2.FA16.0	0.310896
Lipid	TAG42.0.FA16.0	0.311592
Lipid	TAG52.4.FA20.0	0.311894
Lipid	TAG54.1.FA18.1	0.312308
Lipid	TAG52.1.FA16.1	0.312679
Lipid	TAG56.2.FA20.1	0.313322
Lipid	TAG54.3.FA18.3	0.315068
Lipid	CE.14.1.	0.31772
Lipid	TAG44.1.FA14.0	0.317907
Lipid	HCER.20.0.	0.317934
Lipid	TAG54.1.FA20.1	0.318025
Lipid	TAG54.1.FA20.0	0.318129
Lipid	DAG.18.1.20.5.	0.31835
Lipid	TAG53.2.FA16.0	0.319187
Lipid	TAG54.4.FA22.1	0.319216
Lipid	TAG56.3.FA20.2	0.319251
Lipid	TAG44.1.FA16.0	0.321129
Lipid	TAG44.1.FA16.1	0.32222
Lipid	TAG56.10.FA18.2	0.322304
Lipid	TAG56.7.FA18.0	0.322374
Lipid	TAG53.1.FA16.0	0.32249
Lipid	TAG54.3.FA20.1	0.323948
Lipid	TAG50.5.FA18.2	0.326818
Lipid	TAG47.0.FA14.0	0.327132
Lipid	TAG49.3.FA15.0	0.327177
Lipid	TAG52.2.FA20.1	0.328062
Lipid	TAG40.0.FA12.0	0.329483
Lipid	TAG46.1.FA14.0	0.329876
Lipid	FFA.22.0.	0.330479
Lipid	TAG50.5.FA20.4	0.330648
Lipid	TAG52.1.FA20.1	0.330824
Lipid	DAG.16.0.16.0.	0.333337
Lipid	TAG48.2.FA18.0	0.334328
Lipid	TAG47.2.FA16.1	0.334537
Lipid	TAG47.1.FA16.0	0.335189
Lipid	CE.22.5.	0.335202
Lipid	TAG58.10.FA22.5	0.335917
Lipid	TAG46.3.FA12.0	0.336223
Lipid	TAG50.2.FA14.1	0.336642
Lipid	TAG47.2.FA15.0	0.337046
Lipid	TAG52.2.FA20.2	0.33769
Lipid	CE.18.2.	0.338331
Lipid	TAG52.3.FA20.0	0.340547
Lipid	TAG54.3.FA16.1	0.341046
Lipid	FFA.20.4.	0.341249
Lipid	TAG46.0.FA14.0	0.341309
Lipid	DAG.16.0.18.0.	0.341462
Lipid	TAG44.2.FA16.0	0.341484
Lipid	HCER.24.0.	0.341706
Lipid	CE.14.0.	0.341895
Lipid	TAG46.3.FA18.2	0.343079
Lipid	TAG48.1.FA16.1	0.344288
Lipid	TAG56.8.FA16.1	0.344305
Lipid	TAG52.0.FA16.0	0.344651
Lipid	TAG50.1.FA20.1	0.345073
Lipid	TAG56.1.FA18.1	0.345951
Lipid	TAG52.0.FA18.0	0.346212
[truncated: 366 more rows]

## Sheet: Fig.1d|EDF1b
Analyte type	Analyte ID	Term	Estimate	Standard error	P	Partial R2	Full model R2	LMG	Significant effect?
Protein	B9A064	storage_duration_hours	-0.000319215	0.00182241	0.861675	0.00062576	0.273281	0.00308091	FALSE
Protein	B9A064	storage_duration_hours:storage_temperature	-4.65958e-06	7.56958e-05	0.951166	7.7325e-05	0.273281	0.000354471	FALSE
Protein	B9A064	storage_temperature	0.00788004	0.00454567	0.0892908	0.0577851	0.273281	0.073034	FALSE
Protein	cont|000017	storage_duration_hours	-0.000625992	0.00272822	0.819473	0.00107329	0.138053	0.0190619	FALSE
Protein	cont|000017	storage_duration_hours:storage_temperature	-4.52004e-05	0.00011332	0.691718	0.00323647	0.138053	0.00242042	FALSE
Protein	cont|000017	storage_temperature	0.00857564	0.00680504	0.21357	0.0313923	0.138053	0.0383941	FALSE
Protein	O14618	storage_duration_hours	-0.00112112	0.0023189	0.630916	0.0047476	0.152146	0.000970623	FALSE
Protein	O14618	storage_duration_hours:storage_temperature	3.98963e-05	9.63182e-05	0.680525	0.00348927	0.152146	0.00375381	FALSE
Protein	O14618	storage_temperature	-0.00202116	0.00578408	0.72826	0.00248573	0.152146	0.00020383	FALSE
Protein	O75368	storage_duration_hours	-0.00216731	0.00279638	0.44204	0.0121105	0.0567448	0.0184041	FALSE
Protein	O75368	storage_duration_hours:storage_temperature	3.2936e-05	0.000116151	0.777941	0.00163828	0.0567448	0.00180857	FALSE
Protein	O75368	storage_temperature	-0.00328721	0.00697508	0.639533	0.00451228	0.0567448	0.00195031	FALSE
Protein	O95445	storage_duration_hours	-0.000416624	0.00265846	0.876113	0.000500972	0.2709	0.0521565	FALSE
Protein	O95445	storage_duration_hours:storage_temperature	-0.000113662	0.000110422	0.308377	0.0211654	0.2709	0.0143117	FALSE
Protein	O95445	storage_temperature	0.0105522	0.00663106	0.117967	0.0491406	0.2709	0.0287905	FALSE
Protein	P00338	storage_duration_hours	0.00132456	0.00254606	0.605239	0.00549311	0.0707265	0.00630087	FALSE
Protein	P00338	storage_duration_hours:storage_temperature	-2.57077e-05	0.000105754	0.80895	0.00120453	0.0707265	0.00143044	FALSE
Protein	P00338	storage_temperature	-0.000196502	0.00635069	0.975442	1.95382e-05	0.0707265	0.00259668	FALSE
Protein	P00441	storage_duration_hours	-0.00425471	0.0069992	0.546071	0.00748487	0.0270406	0.0117468	FALSE
Protein	P00441	storage_duration_hours:storage_temperature	6.43665e-05	0.00029072	0.825698	0.0009994	0.0270406	0.000942663	FALSE
Protein	P00441	storage_temperature	-0.0127683	0.0174583	0.468043	0.0107982	0.0270406	0.0130661	FALSE
Protein	P00450	storage_duration_hours	0.000493768	0.00221559	0.82457	0.00101258	0.53362	0.059738	FALSE
Protein	P00450	storage_duration_hours:storage_temperature	-0.000175237	9.20271e-05	0.0627659	0.0689001	0.53362	0.0311482	FALSE
Protein	P00450	storage_temperature	0.0103967	0.0055264	0.0658816	0.0673635	0.53362	0.0116428	FALSE
Protein	P00491	storage_duration_hours	-0.00202481	0.00252187	0.425911	0.0129852	0.0680398	0.00110855	FALSE
Protein	P00491	storage_duration_hours:storage_temperature	8.44467e-05	0.000104749	0.424033	0.0130902	0.0680398	0.0116012	FALSE
Protein	P00491	storage_temperature	-0.0027993	0.00629036	0.658269	0.00402533	0.0680398	0.000237989	FALSE
Protein	P00558	storage_duration_hours	0.000509373	0.00357683	0.887341	0.000413713	0.0947638	0.0272388	FALSE
Protein	P00558	storage_duration_hours:storage_temperature	-0.000143834	0.000148568	0.337732	0.0187692	0.0947638	0.0166697	FALSE
Protein	P00558	storage_temperature	-0.00184087	0.00892176	0.837384	0.000868103	0.0947638	0.0256721	FALSE
Protein	P00568	storage_duration_hours	0.00249435	0.00430627	0.565084	0.00680066	0.282252	0.000787428	FALSE
Protein	P00568	storage_duration_hours:storage_temperature	-0.000100231	0.000178866	0.577779	0.00636768	0.282252	0.00377576	FALSE
Protein	P00568	storage_temperature	-0.00592152	0.0107412	0.583941	0.0061642	0.282252	0.0194409	FALSE
Protein	P00738	storage_duration_hours	2.68913e-05	0.00430385	0.99504	7.9673e-07	0.764098	0.0042746	FALSE
Protein	P00738	storage_duration_hours:storage_temperature	0.000115293	0.000178765	0.521973	0.00841734	0.764098	0.00152274	FALSE
Protein	P00738	storage_temperature	0.00428349	0.0107352	0.691617	0.00323871	0.764098	0.00283673	FALSE
Protein	P00747	storage_duration_hours	0.00229534	0.00290805	0.433737	0.0125547	0.145702	0.0545501	FALSE
Protein	P00747	storage_duration_hours:storage_temperature	-0.000251464	0.000120789	0.0426022	0.0812623	0.145702	0.0757348	TRUE
Protein	P00747	storage_temperature	0.015315	0.00725361	0.0398651	0.0833905	0.145702	0.0148886	TRUE
Protein	P00915	storage_duration_hours	0.00129097	0.00222348	0.564164	0.00683275	0.123211	2.7327e-05	FALSE
Protein	P00915	storage_duration_hours:storage_temperature	-6.25219e-05	9.23546e-05	0.501605	0.00926633	0.123211	0.00735861	FALSE
Protein	P00915	storage_temperature	0.00101482	0.00554606	0.855568	0.000682836	0.123211	0.00173249	FALSE
Protein	P00918	storage_duration_hours	0.0024668	0.00270239	0.365805	0.0167207	0.103658	0.00120107	FALSE
Protein	P00918	storage_duration_hours:storage_temperature	-0.000104549	0.000112247	0.356204	0.0173969	0.103658	0.0148143	FALSE
Protein	P00918	storage_temperature	0.00159426	0.00674062	0.814019	0.00114032	0.103658	0.00454738	FALSE
Protein	P01008	storage_duration_hours	-0.00287595	0.00484993	0.555916	0.0071251	0.100163	0.00137282	FALSE
Protein	P01008	storage_duration_hours:storage_temperature	0.00010771	0.000201447	0.595287	0.00580057	0.100163	0.00465609	FALSE
Protein	P01008	storage_temperature	-0.0059724	0.0120973	0.623725	0.00494962	0.100163	0.00135641	FALSE
Protein	P01011	storage_duration_hours	0.00273507	0.00392034	0.488687	0.00983558	0.126892	0.00199716	FALSE
Protein	P01011	storage_duration_hours:storage_temperature	-9.74869e-05	0.000162836	0.552143	0.00726157	0.126892	0.00713091	FALSE
Protein	P01011	storage_temperature	0.0159164	0.00977859	0.110008	0.0512945	0.126892	0.0458727	FALSE
Protein	P01019	storage_duration_hours	0.00479071	0.00579781	0.412641	0.0137425	0.0339602	2.27314e-06	FALSE
Protein	P01019	storage_duration_hours:storage_temperature	-0.000236971	0.000240819	0.329938	0.0193783	0.0339602	0.0192453	FALSE
Protein	P01019	storage_temperature	0.00173261	0.0144616	0.905126	0.000292849	0.0339602	0.0129812	FALSE
Protein	P01023	storage_duration_hours	0.00211902	0.00267042	0.431303	0.0126874	0.18077	0.00983074	FALSE
Protein	P01023	storage_duration_hours:storage_temperature	-0.000159713	0.000110919	0.156253	0.040595	0.18077	0.0330169	FALSE
Protein	P01023	storage_temperature	0.0140586	0.00666088	0.0399328	0.0833361	0.18077	0.0457701	TRUE
Protein	P01024	storage_duration_hours	0.00184057	0.00206018	0.376009	0.0160281	0.118023	0.00408226	FALSE
Protein	P01024	storage_duration_hours:storage_temperature	-0.000116616	8.5572e-05	0.179182	0.0365174	0.118023	0.0329886	FALSE
Protein	P01024	storage_temperature	0.0122284	0.00513876	0.0212672	0.103593	0.118023	0.0740205	TRUE
Protein	P01591	storage_duration_hours	-0.00226713	0.00238023	0.345528	0.0181781	0.0466924	0.0269459	FALSE
Protein	P01591	storage_duration_hours:storage_temperature	3.70999e-05	9.88658e-05	0.70909	0.00286558	0.0466924	0.0028529	FALSE
Protein	P01591	storage_temperature	0.00161096	0.00593707	0.78727	0.0015003	0.0466924	0.0119072	FALSE
Protein	P01621	storage_duration_hours	0.00206719	0.00225637	0.364071	0.016841	0.11287	0.00696458	FALSE
Protein	P01621	storage_duration_hours:storage_temperature	-0.000139214	9.37208e-05	0.143841	0.0430892	0.11287	0.0393549	FALSE
Protein	P01621	storage_temperature	0.012798	0.0056281	0.0273865	0.0954536	0.11287	0.0564792	TRUE
Protein	P01717	storage_duration_hours	-0.00262305	0.00208197	0.213676	0.0313779	0.567118	0.0309708	FALSE
Protein	P01717	storage_duration_hours:storage_temperature	2.68562e-05	8.6477e-05	0.757453	0.00196444	0.567118	0.000703288	FALSE
Protein	P01717	storage_temperature	-0.000134948	0.0051931	0.979374	1.3781e-05	0.567118	0.000603074	FALSE
Protein	P01743	storage_duration_hours	0.000797235	0.00193301	0.681821	0.00345943	0.470571	0.0251027	FALSE
Protein	P01743	storage_duration_hours:storage_temperature	-0.000119911	8.02896e-05	0.141724	0.043538	0.470571	0.0214013	FALSE
Protein	P01743	storage_temperature	0.00708464	0.00482154	0.148123	0.0422029	0.470571	0.00875871	FALSE
Protein	P01780	storage_duration_hours	-0.000116064	0.00129216	0.928795	0.000164625	0.350163	0.0206429	FALSE
Protein	P01780	storage_duration_hours:storage_temperature	4.99421e-05	5.36712e-05	0.356664	0.0173639	0.350163	0.00991229	FALSE
Protein	P01780	storage_temperature	-0.0017888	0.00322305	0.581417	0.00624702	0.350163	0.000473614	FALSE
Protein	P01781	storage_duration_hours	-0.0004228	0.00333647	0.89968	0.000327611	0.125021	0.00546802	FALSE
Protein	P01781	storage_duration_hours:storage_temperature	7.26962e-05	0.000138584	0.602252	0.0055843	0.125021	0.00435617	FALSE
Protein	P01781	storage_temperature	0.00535614	0.00832223	0.522839	0.00838249	0.125021	0.0311202	FALSE
Protein	P01834	storage_duration_hours	-0.00155613	0.00194184	0.426786	0.0129365	0.0545734	0.0100874	FALSE
Protein	P01834	storage_duration_hours:storage_temperature	4.00189e-05	8.06565e-05	0.621997	0.00499895	0.0545734	0.00456389	FALSE
Protein	P01834	storage_temperature	0.00287307	0.00484357	0.555794	0.00712948	0.0545734	0.0325624	FALSE
Protein	P01857	storage_duration_hours	0.0021035	0.00200044	0.298178	0.0220672	0.471634	0.0223827	FALSE
Protein	P01857	storage_duration_hours:storage_temperature	-0.000182997	8.30904e-05	0.0323739	0.0900733	0.471634	0.0482137	TRUE
Protein	P01857	storage_temperature	0.00883527	0.00498973	0.0828325	0.0601386	0.471634	0.00427038	FALSE
Protein	P01859	storage_duration_hours	-0.000440714	0.00214154	0.837805	0.000863554	0.480158	0.000683161	FALSE
Protein	P01859	storage_duration_hours:storage_temperature	9.95884e-06	8.89513e-05	0.911314	0.000255744	0.480158	0.000327557	FALSE
Protein	P01859	storage_temperature	0.00702874	0.00534169	0.194355	0.0341288	0.480158	0.0302651	FALSE
Protein	P01871	storage_duration_hours	0.000900572	0.00192905	0.642678	0.00442819	0.137924	0.00188995	FALSE
Protein	P01871	storage_duration_hours:storage_temperature	-6.04902e-05	8.01253e-05	0.453895	0.0114977	0.137924	0.0111424	FALSE
Protein	P01871	storage_temperature	0.00646806	0.00481167	0.185059	0.0355659	0.137924	0.0191267	FALSE
Protein	P01876	storage_duration_hours	-0.00033935	0.0027935	0.903809	0.000301072	0.12081	0.0105236	FALSE
Protein	P01876	storage_duration_hours:storage_temperature	-3.89714e-05	0.000116031	0.738403	0.00229692	0.12081	0.00241276	FALSE
Protein	P01876	storage_temperature	0.0104937	0.00696789	0.138484	0.0442394	0.12081	0.0526611	FALSE
Protein	P01877	storage_duration_hours	-0.000484366	0.00119053	0.68589	0.00336671	0.0394208	0.00866137	FALSE
Protein	P01877	storage_duration_hours:storage_temperature	2.96753e-06	4.94501e-05	0.952391	7.34899e-05	0.0394208	8.63863e-05	FALSE
Protein	P01877	storage_temperature	0.00233849	0.00296957	0.43479	0.0124977	0.0394208	0.0275825	FALSE
Protein	P02042	storage_duration_hours	0.00147361	0.00229197	0.523256	0.00836575	0.0749236	0.00538727	FALSE
Protein	P02042	storage_duration_hours:storage_temperature	-0.000106798	9.51996e-05	0.2674	0.0250408	0.0749236	0.0228851	FALSE
Protein	P02042	storage_temperature	0.00095272	0.00571691	0.868332	0.000566455	0.0749236	0.0122704	FALSE
Protein	P02549	storage_duration_hours	0.000867246	0.00244616	0.72446	0.00255862	0.0684709	0.000144601	FALSE
Protein	P02549	storage_duration_hours:storage_temperature	-3.76681e-05	0.000101604	0.712433	0.00279713	0.0684709	0.00227088	FALSE
Protein	P02549	storage_temperature	0.00195416	0.00610151	0.750122	0.00208901	0.0684709	0.000585061	FALSE
Protein	P02647	storage_duration_hours	-0.00126053	0.00201325	0.534142	0.00793703	0.14249	0.0598862	FALSE
Protein	P02647	storage_duration_hours:storage_temperature	-3.77037e-05	8.36226e-05	0.654065	0.00413169	0.14249	0.00319319	FALSE
Protein	P02647	storage_temperature	0.00580078	0.00502169	0.253633	0.02651	0.14249	0.0281986	FALSE
Protein	P02652	storage_duration_hours	-0.00133054	0.00171529	0.441659	0.0121306	0.227964	0.0354582	FALSE
Protein	P02652	storage_duration_hours:storage_temperature	-2.59241e-06	7.12465e-05	0.971122	2.70191e-05	0.227964	4.15164e-05	FALSE
Protein	P02652	storage_temperature	0.00861362	0.00427848	0.0495995	0.0763977	0.227964	0.131253	TRUE
Protein	P02654	storage_duration_hours	-0.00350374	0.00433024	0.422351	0.013185	0.0730124	0.00673231	FALSE
Protein	P02654	storage_duration_hours:storage_temperature	0.000105517	0.000179861	0.560127	0.00697484	0.0730124	0.00598539	FALSE
Protein	P02654	storage_temperature	0.00119237	0.010801	0.912548	0.00024865	0.0730124	0.00842112	FALSE
Protein	P02655	storage_duration_hours	-0.00032011	0.0030689	0.917351	0.000221993	0.38805	0.103826	FALSE
Protein	P02655	storage_duration_hours:storage_temperature	-0.000224755	0.00012747	0.0841036	0.0596605	0.38805	0.0360264	FALSE
Protein	P02655	storage_temperature	0.00473092	0.00765483	0.539417	0.00773484	0.38805	0.00553757	FALSE
Protein	P02656	storage_duration_hours	-0.00384293	0.00190105	0.0487104	0.0769756	0.203153	0.100554	TRUE
Protein	P02656	storage_duration_hours:storage_temperature	6.322e-05	7.89625e-05	0.427209	0.012913	0.203153	0.0111795	FALSE
Protein	P02656	storage_temperature	0.002199	0.00474184	0.644885	0.00436977	0.203153	0.0385537	FALSE
Protein	P02671	storage_duration_hours	0.0019734	0.00143828	0.176296	0.0369976	0.181274	1.17785e-05	FALSE
Protein	P02671	storage_duration_hours:storage_temperature	-9.94446e-05	5.97407e-05	0.102374	0.0535225	0.181274	0.0442334	FALSE
Protein	P02671	storage_temperature	0.00014781	0.00358754	0.967303	3.4642e-05	0.181274	0.036259	FALSE
Protein	P02675	storage_duration_hours	0.00198436	0.0022782	0.38799	0.0152472	0.10261	0.00249239	FALSE
Protein	P02675	storage_duration_hours:storage_temperature	-0.00012172	9.46275e-05	0.204382	0.0326639	0.10261	0.0289569	FALSE
Protein	P02675	storage_temperature	0.00270689	0.00568255	0.635942	0.00460947	0.10261	0.00483814	FALSE
Protein	P02679	storage_duration_hours	0.00398036	0.00254551	0.124329	0.0475282	0.116332	0.00408319	FALSE
Protein	P02679	storage_duration_hours:storage_temperature	-0.000230567	0.000105731	0.0340357	0.0884647	0.116332	0.0848388	TRUE
Protein	P02679	storage_temperature	0.00497817	0.00634932	0.436786	0.0123901	0.116332	0.0183364	FALSE
Protein	P02730	storage_duration_hours	0.00262681	0.00248371	0.295417	0.0223181	0.0645254	0.00615202	FALSE
Protein	P02730	storage_duration_hours:storage_temperature	-9.26543e-05	0.000103164	0.373509	0.0161953	0.0645254	0.0146371	FALSE
Protein	P02730	storage_temperature	0.00278236	0.00619516	0.655327	0.00409958	0.0645254	0.00075804	FALSE
Protein	P02746	storage_duration_hours	0.00178573	0.00211543	0.402693	0.0143339	0.411117	0.000112175	FALSE
Protein	P02746	storage_duration_hours:storage_temperature	-8.34623e-05	8.7867e-05	0.346839	0.0180805	0.411117	0.00926715	FALSE
Protein	P02746	storage_temperature	0.00978496	0.00527657	0.0697029	0.0655784	0.411117	0.0438405	FALSE
Protein	P02774	storage_duration_hours	-0.00112875	0.00267749	0.675182	0.00361388	0.353612	0.0847775	FALSE
Protein	P02774	storage_duration_hours:storage_temperature	-0.000123787	0.000111213	0.271111	0.0246605	0.353612	0.0178653	FALSE
Protein	P02774	storage_temperature	0.0206558	0.00667852	0.00326909	0.163335	0.353612	0.129734	TRUE
Protein	P03952	storage_duration_hours	0.00609853	0.00520265	0.246786	0.0272768	0.200939	0.0193508	FALSE
Protein	P03952	storage_duration_hours:storage_temperature	-0.000456961	0.000216098	0.0395754	0.0836244	0.200939	0.0740113	TRUE
Protein	P03952	storage_temperature	-0.00185857	0.0129771	0.886704	0.000418432	0.200939	0.0874307	FALSE
Protein	P04003	storage_duration_hours	0.000965217	0.00583605	0.869319	0.000557922	0.026113	0.00517112	FALSE
Protein	P04003	storage_duration_hours:storage_temperature	-0.000127343	0.000242407	0.601725	0.00560047	0.026113	0.0053146	FALSE
Protein	P04003	storage_temperature	0.0122495	0.014557	0.404163	0.0142452	0.026113	0.00953062	FALSE
Protein	P04040	storage_duration_hours	0.00204338	0.0020463	0.322909	0.019944	0.021951	0.00572142	FALSE
Protein	P04040	storage_duration_hours:storage_temperature	-7.17004e-05	8.49956e-05	0.403005	0.014315	0.021951	0.0143123	FALSE
Protein	P04040	storage_temperature	0.00229542	0.00510414	0.654898	0.00411049	0.021951	0.000908535	FALSE
Protein	P04075	storage_duration_hours	-0.000228421	0.00267898	0.932399	0.000148345	0.0663486	0.00154511	FALSE
Protein	P04075	storage_duration_hours:storage_temperature	3.09039e-05	0.000111274	0.78239	0.00157166	0.0663486	0.00181156	FALSE
Protein	P04075	storage_temperature	-0.00414429	0.00668223	0.538003	0.0077887	0.0663486	0.00529185	FALSE
Protein	P04114	storage_duration_hours	0.00594396	0.0050623	0.246006	0.0273658	0.303982	0.000240831	FALSE
Protein	P04114	storage_duration_hours:storage_temperature	-0.00027153	0.000210269	0.202643	0.0329121	0.303982	0.026052	FALSE
Protein	P04114	storage_temperature	0.0335324	0.012627	0.0106512	0.125816	0.303982	0.0746307	TRUE
Protein	P04196	storage_duration_hours	-0.00796274	0.00864411	0.361472	0.0170228	0.0837542	0.0562532	FALSE
Protein	P04196	storage_duration_hours:storage_temperature	-7.94275e-06	0.000359043	0.98244	9.98729e-06	0.0837542	4.98156e-05	FALSE
Protein	P04196	storage_temperature	0.00418312	0.0215612	0.846969	0.000767583	0.0837542	0.000894347	FALSE
Protein	P04207	storage_duration_hours	0.000271022	0.00240186	0.91062	0.000259778	0.105813	0.026837	FALSE
Protein	P04207	storage_duration_hours:storage_temperature	-9.2458e-05	9.97642e-05	0.35859	0.0172265	0.105813	0.0147464	FALSE
Protein	P04207	storage_temperature	0.00347462	0.00599102	0.564592	0.00681781	0.105813	8.03259e-05	FALSE
Protein	P04211	storage_duration_hours	-0.0012218	0.00254409	0.633187	0.00468487	0.44558	0.0121774	FALSE
Protein	P04211	storage_duration_hours:storage_temperature	-7.98755e-06	0.000105672	0.940054	0.000116591	0.44558	0.000631891	FALSE
Protein	P04211	storage_temperature	0.0060442	0.00634577	0.34553	0.018178	0.44558	0.0119264	FALSE
Protein	P04217	storage_duration_hours	-0.00274773	0.00320957	0.396108	0.014737	0.100663	0.0631997	FALSE
Protein	P04217	storage_duration_hours:storage_temperature	-2.31193e-05	0.000133313	0.863035	0.000613396	0.100663	0.000617413	FALSE
Protein	P04217	storage_temperature	0.00840723	0.0080057	0.298799	0.0220113	0.100663	0.030757	FALSE
Protein	P04406	storage_duration_hours	0.000723198	0.00545689	0.895108	0.000358321	0.0742606	0.0183993	FALSE
Protein	P04406	storage_duration_hours:storage_temperature	-0.000182438	0.000226658	0.424764	0.0130493	0.0742606	0.0124961	FALSE
Protein	P04406	storage_temperature	-0.005725	0.0136112	0.67588	0.00359746	0.0742606	0.0368248	FALSE
Protein	P04433	storage_duration_hours	0.00333053	0.00314574	0.294909	0.0223646	0.0871393	0.00120087	FALSE
Protein	P04433	storage_duration_hours:storage_temperature	-0.000186425	0.000130662	0.159987	0.0398873	0.0871393	0.0367469	FALSE
Protein	P04433	storage_temperature	0.0112809	0.00784648	0.156874	0.0404762	0.0871393	0.00865419	FALSE
Protein	P05155	storage_duration_hours	0.000457911	0.00469048	0.922628	0.000194468	0.179546	0.000217645	FALSE
Protein	P05155	storage_duration_hours:storage_temperature	-3.86247e-05	0.000194824	0.843667	0.000801491	0.179546	0.000493622	FALSE
Protein	P05155	storage_temperature	0.00256665	0.0116996	0.827265	0.000981232	0.179546	0.00128637	FALSE
Protein	P05546	storage_duration_hours	-0.00333675	0.00228904	0.1513	0.0415632	0.0619704	0.0104591	FALSE
Protein	P05546	storage_duration_hours:storage_temperature	0.000120273	9.50778e-05	0.211857	0.0316245	0.0619704	0.0300697	FALSE
Protein	P05546	storage_temperature	-0.00184774	0.00570959	0.747603	0.00213279	0.0619704	0.0111969	FALSE
Protein	P06396	storage_duration_hours	0.00189205	0.00432818	0.663925	0.0038848	0.126184	0.00254006	FALSE
Protein	P06396	storage_duration_hours:storage_temperature	-0.000137766	0.000179776	0.447163	0.0118427	0.126184	0.00959251	FALSE
Protein	P06396	storage_temperature	0.0129358	0.0107959	0.236595	0.0284665	0.126184	0.0190312	FALSE
Protein	P06703	storage_duration_hours	0.00261522	0.00327492	0.428398	0.0128471	0.234093	0.00507705	FALSE
Protein	P06703	storage_duration_hours:storage_temperature	-0.000181224	0.000136027	0.188937	0.0349567	0.234093	0.0256042	FALSE
Protein	P06703	storage_temperature	0.00671726	0.00816869	0.41488	0.0136123	0.234093	0.000231284	FALSE
Protein	P06733	storage_duration_hours	0.0131321	0.00466926	0.00705358	0.138989	0.331808	0.0532214	TRUE
Protein	P06733	storage_duration_hours:storage_temperature	-0.000403972	0.000193943	0.0424972	0.0813413	0.331808	0.0558083	TRUE
Protein	P06733	storage_temperature	0.0158069	0.0116466	0.180934	0.0362302	0.331808	0.000234744	FALSE
Protein	P06753	storage_duration_hours	-0.00185803	0.00456476	0.685753	0.00336981	0.0770931	0.00624536	FALSE
Protein	P06753	storage_duration_hours:storage_temperature	2.08395e-05	0.000189603	0.912928	0.000246481	0.0770931	0.00017133	FALSE
Protein	P06753	storage_temperature	-0.00908162	0.011386	0.428943	0.012817	0.0770931	0.0217826	FALSE
Protein	P06753-2	storage_duration_hours	-0.00224593	0.00318946	0.48466	0.0100181	0.0550111	0.00192856	FALSE
Protein	P06753-2	storage_duration_hours:storage_temperature	8.35943e-05	0.000132478	0.53097	0.00806036	0.0550111	0.00828176	FALSE
Protein	P06753-2	storage_temperature	-0.00266832	0.00795555	0.738752	0.00229058	0.0550111	0.000967876	FALSE
Protein	P07195	storage_duration_hours	0.00372766	0.003734	0.323038	0.0199335	0.0239467	0.00132047	FALSE
Protein	P07195	storage_duration_hours:storage_temperature	-0.000158689	0.000155096	0.311254	0.0209178	0.0239467	0.0206596	FALSE
Protein	P07195	storage_temperature	0.0072606	0.00931379	0.439402	0.0122502	0.0239467	0.00019283	FALSE
Protein	P07738	storage_duration_hours	0.00297933	0.0056796	0.602249	0.00558437	0.0889745	0.00313379	FALSE
Protein	P07738	storage_duration_hours:storage_temperature	-0.000212314	0.000235909	0.372532	0.0162612	0.0889745	0.0141226	FALSE
Protein	P07738	storage_temperature	0.00362115	0.0141667	0.799323	0.00133161	0.0889745	0.00366158	FALSE
Protein	P08697	storage_duration_hours	-0.00062351	0.0031754	0.845144	0.000786232	0.0355164	0.0101028	FALSE
Protein	P08697	storage_duration_hours:storage_temperature	-2.94768e-05	0.000131894	0.824084	0.00101829	0.0355164	0.00110953	FALSE
Protein	P08697	storage_temperature	0.00564102	0.00792047	0.479714	0.0102458	0.0355164	0.011087	FALSE
Protein	P09493-5	storage_duration_hours	-0.00221155	0.0032049	0.493417	0.00962426	0.0565015	0.0225729	FALSE
Protein	P09493-5	storage_duration_hours:storage_temperature	1.48888e-05	0.000133119	0.911403	0.000255229	0.0565015	0.00032856	FALSE
Protein	P09493-5	storage_temperature	-0.00583388	0.00799405	0.469001	0.010752	0.0565015	0.0142418	FALSE
Protein	P0CG06	storage_duration_hours	0.00214666	0.0028096	0.448504	0.0117733	0.124388	2.3989e-05	FALSE
Protein	P0CG06	storage_duration_hours:storage_temperature	-0.000107121	0.0001167	0.363157	0.0169047	0.124388	0.0162106	FALSE
Protein	P0CG06	storage_temperature	0.0113198	0.00700806	0.112677	0.0505541	0.124388	0.0289756	FALSE
Protein	P10599	storage_duration_hours	0.00743076	0.00462162	0.114299	0.0501133	0.0627598	0.0153785	FALSE
Protein	P10599	storage_duration_hours:storage_temperature	-0.000256827	0.000191964	0.187109	0.0352421	0.0627598	0.0335665	FALSE
Protein	P10599	storage_temperature	0.00983317	0.0115278	0.397813	0.0146317	0.0627598	0.000170929	FALSE
Protein	P10768	storage_duration_hours	0.00190233	0.00316175	0.550168	0.0073337	0.148149	0.00593639	FALSE
Protein	P10768	storage_duration_hours:storage_temperature	-0.000145566	0.000131327	0.273092	0.0244601	0.148149	0.0199319	FALSE
Protein	P10768	storage_temperature	0.00125503	0.00788643	0.874215	0.000516564	0.148149	0.0099103	FALSE
Protein	P10909	storage_duration_hours	-0.00044371	0.00270342	0.870304	0.000549463	0.190635	0.00831555	FALSE
Protein	P10909	storage_duration_hours:storage_temperature	-2.77644e-05	0.00011229	0.805742	0.00124612	0.190635	0.00154748	FALSE
Protein	P10909	storage_temperature	0.00794528	0.00674319	0.244381	0.0275523	0.190635	0.0273729	FALSE
Protein	P11166	storage_duration_hours	0.00144938	0.0017244	0.404706	0.0142126	0.0347549	0.00132799	FALSE
Protein	P11166	storage_duration_hours:storage_temperature	-6.00824e-05	7.1625e-05	0.405629	0.0141572	0.0347549	0.0133998	FALSE
Protein	P11166	storage_temperature	0.00110326	0.00430121	0.798639	0.0013409	0.0347549	0.00361661	FALSE
Protein	P11171	storage_duration_hours	-0.00198162	0.00308373	0.523476	0.00835695	0.0570232	0.0080197	FALSE
Protein	P11171	storage_duration_hours:storage_temperature	4.34942e-05	0.000128086	0.735632	0.00234769	0.0570232	0.00255646	FALSE
Protein	P11171	storage_temperature	-0.00507647	0.00769181	0.512355	0.00881102	0.0570232	0.00529347	FALSE
Protein	P11277	storage_duration_hours	0.00213913	0.00278797	0.446602	0.0118717	0.0601892	0.00198665	FALSE
Protein	P11277	storage_duration_hours:storage_temperature	-0.00013005	0.000115802	0.266893	0.0250933	0.0601892	0.0234169	FALSE
Protein	P11277	storage_temperature	0.00824493	0.0069541	0.24149	0.0278877	0.0601892	0.00725001	FALSE
Protein	P11277-2	storage_duration_hours	0.00100773	0.00484933	0.83624	0.000880537	0.0391174	0.00103068	FALSE
Protein	P11277-2	storage_duration_hours:storage_temperature	-2.12561e-05	0.000201423	0.916386	0.000227225	0.0391174	0.000166254	FALSE
Protein	P11277-2	storage_temperature	-0.00299222	0.0120958	0.80565	0.00124733	0.0391174	0.00309571	FALSE
Protein	P13489	storage_duration_hours	0.000491715	0.00602251	0.935261	0.000136024	0.1271	0.000694562	FALSE
Protein	P13489	storage_duration_hours:storage_temperature	4.37289e-06	0.000250152	0.986124	6.23634e-06	0.1271	1.0858e-05	FALSE
Protein	P13489	storage_temperature	-0.0262558	0.0150221	0.0867601	0.0586854	0.1271	0.10928	FALSE
Protein	P13716	storage_duration_hours	0.00463068	0.00525371	0.382399	0.0156074	0.0860794	0.010206	FALSE
Protein	P13716	storage_duration_hours:storage_temperature	-0.000332977	0.000218219	0.133468	0.0453613	0.0860794	0.0445709	FALSE
Protein	P13716	storage_temperature	0.0153111	0.0131044	0.248304	0.0271046	0.0860794	0.000184917	FALSE
Protein	P13798	storage_duration_hours	0.0068229	0.00473793	0.15621	0.0406034	0.0667035	0.0100664	FALSE
Protein	P13798	storage_duration_hours:storage_temperature	-0.000245797	0.000196795	0.217599	0.0308545	0.0667035	0.0288401	FALSE
Protein	P13798	storage_temperature	0.00931082	0.0118179	0.434576	0.0125092	0.0667035	0.000142461	FALSE
Protein	P16157	storage_duration_hours	-0.000847581	0.00287602	0.769463	0.00176935	0.0531379	0.00102006	FALSE
Protein	P16157	storage_duration_hours:storage_temperature	2.35759e-05	0.000119459	0.844365	0.000794255	0.0531379	0.00099277	FALSE
Protein	P16157	storage_temperature	-0.00136599	0.00717371	0.84977	0.000739415	0.0531379	5.87395e-05	FALSE
Protein	P16157-12	storage_duration_hours	-0.00135491	0.00529664	0.799172	0.00133365	0.0339079	0.0177056	FALSE
Protein	P16157-12	storage_duration_hours:storage_temperature	-6.7426e-05	0.000220002	0.760539	0.00191326	0.0339079	0.00177676	FALSE
Protein	P16157-12	storage_temperature	0.00953138	0.0132115	0.474064	0.0105105	0.0339079	0.01074	FALSE
Protein	P18136	storage_duration_hours	0.000587173	0.00169509	0.730528	0.0024428	0.172098	0.0174495	FALSE
Protein	P18136	storage_duration_hours:storage_temperature	-7.5192e-05	7.04075e-05	0.290774	0.0227466	0.172098	0.0181105	FALSE
Protein	P18136	storage_temperature	0.00808719	0.0042281	0.061637	0.0694764	0.172098	0.0511789	FALSE
Protein	P19823	storage_duration_hours	-0.00268108	0.00856544	0.7556	0.00199553	0.0937849	0.00535726	FALSE
Protein	P19823	storage_duration_hours:storage_temperature	1.38457e-05	0.000355775	0.969115	3.09076e-05	0.0937849	3.15065e-05	FALSE
Protein	P19823	storage_temperature	0.0263513	0.0213649	0.223315	0.030111	0.0937849	0.0543223	FALSE
Protein	P19827	storage_duration_hours	0.00691037	0.00504749	0.17722	0.0368428	0.0816065	0.00541484	FALSE
Protein	P19827	storage_duration_hours:storage_temperature	-0.00026784	0.000209653	0.207432	0.0322346	0.0816065	0.0299947	FALSE
Protein	P19827	storage_temperature	0.0229192	0.0125901	0.0748046	0.0633472	0.0816065	0.0330458	FALSE
Protein	P21333	storage_duration_hours	0.00993508	0.00701194	0.162845	0.0393579	0.200886	0.00689839	FALSE
Protein	P21333	storage_duration_hours:storage_temperature	-0.000369054	0.000291249	0.211093	0.0317287	0.200886	0.0280997	FALSE
Protein	P21333	storage_temperature	-0.000457197	0.01749	0.979251	1.39452e-05	0.200886	0.0326333	FALSE
Protein	P22061	storage_duration_hours	-0.003819	0.00321362	0.240412	0.0280139	0.0863623	0.0567081	FALSE
Protein	P22061	storage_duration_hours:storage_temperature	3.73891e-05	0.000133481	0.780574	0.00159867	0.0863623	0.00168358	FALSE
Protein	P22061	storage_temperature	-0.00337651	0.00801579	0.675428	0.00360808	0.0863623	0.00117629	FALSE
Protein	P23526	storage_duration_hours	0.00176422	0.00182656	0.338854	0.0186831	0.102773	0.0109546	FALSE
Protein	P23526	storage_duration_hours:storage_temperature	-4.85452e-05	7.58685e-05	0.525244	0.00828629	0.102773	0.00832023	FALSE
Protein	P23526	storage_temperature	0.00417464	0.00455604	0.364004	0.0168457	0.102773	0.00581866	FALSE
Protein	P24043	storage_duration_hours	-0.000644656	0.00230385	0.780796	0.00159536	0.138365	0.0833751	FALSE
Protein	P24043	storage_duration_hours:storage_temperature	-0.000102398	9.5693e-05	0.289832	0.0228347	0.138365	0.020148	FALSE
Protein	P24043	storage_temperature	0.00999414	0.00574654	0.0882864	0.0581391	0.138365	0.0348096	FALSE
Protein	P25311	storage_duration_hours	-0.00332045	0.00438676	0.45272	0.0115574	0.0714144	0.062821	FALSE
Protein	P25311	storage_duration_hours:storage_temperature	-5.12126e-05	0.000182209	0.779844	0.0016096	0.0714144	0.00140157	FALSE
Protein	P25311	storage_temperature	0.00126026	0.010942	0.908776	0.000270652	0.0714144	0.000111854	FALSE
Protein	P26447	storage_duration_hours	0.00274097	0.00443137	0.539086	0.00774745	0.045629	0.00535303	FALSE
Protein	P26447	storage_duration_hours:storage_temperature	-0.000197732	0.000184062	0.287965	0.0230101	0.045629	0.0221051	FALSE
Protein	P26447	storage_temperature	0.0141248	0.0110533	0.207311	0.0322515	0.045629	0.0114427	FALSE
Protein	P29622	storage_duration_hours	-0.00244011	0.00252632	0.33885	0.0186833	0.125124	0.00132872	FALSE
Protein	P29622	storage_duration_hours:storage_temperature	0.000140804	0.000104934	0.185836	0.0354428	0.125124	0.0308065	FALSE
Protein	P29622	storage_temperature	0.000523342	0.00630146	0.934149	0.000140744	0.125124	0.0327197	FALSE
Protein	P30041	storage_duration_hours	0.00736101	0.00607044	0.231097	0.0291338	0.220198	0.00369166	FALSE
Protein	P30041	storage_duration_hours:storage_temperature	-0.000446613	0.000252143	0.0827354	0.0601754	0.220198	0.0472658	FALSE
Protein	P30041	storage_temperature	0.0102292	0.0151416	0.502491	0.00922815	0.220198	0.00691068	FALSE
Protein	P30043	storage_duration_hours	0.00248348	0.0024516	0.316035	0.0205127	0.185554	0.00136956	FALSE
Protein	P30043	storage_duration_hours:storage_temperature	-0.000105487	0.00010183	0.305331	0.0214307	0.185554	0.0163382	FALSE
Protein	P30043	storage_temperature	0.000228995	0.00611508	0.97028	2.8618e-05	0.185554	0.0117638	FALSE
Protein	P30086	storage_duration_hours	-0.00272562	0.00369105	0.463768	0.011006	0.0161895	0.00236713	FALSE
Protein	P30086	storage_duration_hours:storage_temperature	0.000100312	0.000153312	0.515977	0.00866127	0.0161895	0.00875607	FALSE
Protein	P30086	storage_temperature	-0.00643633	0.00920666	0.487798	0.00987567	0.0161895	0.00202168	FALSE
Protein	P32119	storage_duration_hours	0.00330176	0.00319274	0.306145	0.0213595	0.0741457	0.00336251	FALSE
Protein	P32119	storage_duration_hours:storage_temperature	-0.00012739	0.000132614	0.341467	0.0184838	0.0741457	0.0165794	FALSE
Protein	P32119	storage_temperature	0.0079827	0.00796372	0.321083	0.0200935	0.0741457	0.00529776	FALSE
Protein	P35579	storage_duration_hours	-0.00392107	0.0033467	0.247014	0.0272509	0.15731	0.00353586	FALSE
Protein	P35579	storage_duration_hours:storage_temperature	0.000154132	0.000139009	0.272933	0.024476	0.15731	0.019631	FALSE
Protein	P35579	storage_temperature	-0.0077259	0.00834774	0.359238	0.0171806	0.15731	0.0019449	FALSE
Protein	P37837	storage_duration_hours	-0.00113359	0.00342627	0.742167	0.00222896	0.101791	0.00306209	FALSE
Protein	P37837	storage_duration_hours:storage_temperature	1.89806e-05	0.000142314	0.894446	0.000362884	0.101791	0.000508258	FALSE
Protein	P37837	storage_temperature	0.00785376	0.00854623	0.362611	0.016943	0.101791	0.0412619	FALSE
Protein	P37840	storage_duration_hours	0.00224396	0.00261335	0.394714	0.0148235	0.0871162	0.0166968	FALSE
Protein	P37840	storage_duration_hours:storage_temperature	-0.000177799	0.000108549	0.107834	0.0519117	0.0871162	0.0490501	FALSE
Protein	P37840	storage_temperature	0.00910935	0.00651854	0.168573	0.0383271	0.0871162	0.00302887	FALSE
Protein	P40925	storage_duration_hours	0.00178572	0.00507079	0.72623	0.00252453	0.0560483	0.0297346	FALSE
Protein	P40925	storage_duration_hours:storage_temperature	8.0371e-05	0.000210621	0.704415	0.00296285	0.0560483	0.00269515	FALSE
Protein	P40925	storage_temperature	-0.0118869	0.0126482	0.351927	0.0177061	0.0560483	0.0183885	FALSE
Protein	P45974	storage_duration_hours	0.00382551	0.00331103	0.253536	0.0265206	0.0703987	0.0176042	FALSE
Protein	P45974	storage_duration_hours:storage_temperature	-0.000103636	0.000137528	0.454716	0.0114562	0.0703987	0.0101847	FALSE
Protein	P45974	storage_temperature	0.00692119	0.00825878	0.406078	0.0141304	0.0703987	0.00452865	FALSE
Protein	P49773	storage_duration_hours	-0.002097	0.0029724	0.483846	0.0100553	0.247462	0.0250898	FALSE
Protein	P49773	storage_duration_hours:storage_temperature	1.32917e-07	0.000123462	0.999145	2.36536e-08	0.247462	0.000214037	FALSE
Protein	P49773	storage_temperature	-0.000343025	0.00741412	0.963286	4.36834e-05	0.247462	0.000458604	FALSE
Protein	P52209	storage_duration_hours	-0.00283657	0.00501073	0.573911	0.00649765	0.0902842	0.0191736	FALSE
Protein	P52209	storage_duration_hours:storage_temperature	0.000275553	0.000208127	0.191657	0.0345378	0.0902842	0.032958	FALSE
Protein	P52209	storage_temperature	-0.023595	0.0124984	0.0649759	0.0678023	0.0902842	0.0329595	FALSE
Protein	P55072	storage_duration_hours	0.00019691	0.00441031	0.96457	4.06802e-05	0.00594173	0.00153213	FALSE
Protein	P55072	storage_duration_hours:storage_temperature	2.23701e-05	0.000183187	0.903306	0.000304241	0.00594173	0.000329791	FALSE
Protein	P55072	storage_temperature	-0.00346874	0.0110007	0.753858	0.002025	0.00594173	0.00195957	FALSE
Protein	P59666	storage_duration_hours	-0.00238033	0.00499649	0.635907	0.00461042	0.0821955	0.0126609	FALSE
Protein	P59666	storage_duration_hours:storage_temperature	4.44377e-06	0.000207535	0.983004	9.35666e-06	0.0821955	2.83781e-05	FALSE
Protein	P59666	storage_temperature	-0.0164364	0.0124628	0.193356	0.0342795	0.0821955	0.0599376	FALSE
Protein	P60174	storage_duration_hours	-9.50861e-05	0.00413805	0.981761	1.07756e-05	0.136113	0.0157566	FALSE
Protein	P60174	storage_duration_hours:storage_temperature	-0.000102944	0.000171879	0.551977	0.0072676	0.136113	0.00563987	FALSE
Protein	P60174	storage_temperature	-0.00368519	0.0103216	0.722598	0.00259478	0.136113	0.0169711	FALSE
Protein	P61970	storage_duration_hours	0.00111884	0.00173601	0.522263	0.00840565	0.0179801	0.00183291	FALSE
Protein	P61970	storage_duration_hours:storage_temperature	-4.13998e-05	7.21073e-05	0.568498	0.00668237	0.0179801	0.00636463	FALSE
Protein	P61970	storage_temperature	0.00165253	0.00433017	0.704384	0.0029635	0.0179801	1.02222e-05	FALSE
Protein	P62158	storage_duration_hours	-0.00134551	0.00379902	0.724729	0.00255342	0.00632714	0.000453572	FALSE
Protein	P62158	storage_duration_hours:storage_temperature	8.19596e-05	0.000157797	0.60582	0.00547549	0.00632714	0.0055	FALSE
Protein	P62158	storage_temperature	-0.002858	0.00947598	0.76423	0.001853	0.00632714	0.000165859	FALSE
Protein	P62805	storage_duration_hours	0.00105236	0.00362048	0.772532	0.00172127	0.425076	0.0129607	FALSE
Protein	P62805	storage_duration_hours:storage_temperature	5.33548e-05	0.000150381	0.724263	0.00256243	0.425076	0.00110813	FALSE
Protein	P62805	storage_temperature	0.00132532	0.00903064	0.883925	0.000439358	0.425076	0.0014474	FALSE
Protein	P62826	storage_duration_hours	0.00695197	0.00312674	0.0308319	0.0916421	0.208834	0.0239474	TRUE
Protein	P62826	storage_duration_hours:storage_temperature	-0.000242485	0.000129873	0.0678763	0.0664187	0.208834	0.0537516	FALSE
Protein	P62826	storage_temperature	0.0110619	0.00779908	0.162415	0.0394369	0.208834	0.00126969	FALSE
Protein	P63104	storage_duration_hours	-0.00032197	0.00215133	0.881646	0.000456903	0.0142422	0.00338846	FALSE
Protein	P63104	storage_duration_hours:storage_temperature	3.98867e-05	8.93579e-05	0.657297	0.00404978	0.0142422	0.00410202	FALSE
Protein	P63104	storage_temperature	4.33841e-05	0.00536611	0.993582	1.33397e-06	0.0142422	0.00427789	FALSE
Protein	P68402	storage_duration_hours	0.0021495	0.00280279	0.446812	0.0118608	0.0371105	1.78674e-06	FALSE
Protein	P68402	storage_duration_hours:storage_temperature	-0.000107328	0.000116417	0.361085	0.01705	0.0371105	0.0161456	FALSE
Protein	P68402	storage_temperature	0.0051207	0.00699105	0.467374	0.0108305	0.0371105	0.000558462	FALSE
Protein	P69891	storage_duration_hours	0.00474444	0.00448467	0.295277	0.0223309	0.772576	0.00765371	FALSE
Protein	P69891	storage_duration_hours:storage_temperature	-0.000396973	0.000186276	0.038123	0.0848237	0.772576	0.0179078	TRUE
Protein	P69891	storage_temperature	0.0130944	0.0111862	0.247428	0.0272038	0.772576	0.000899598	FALSE
Protein	P69892	storage_duration_hours	0.00273909	0.00208125	0.19427	0.0341416	0.0868337	0.0529728	FALSE
Protein	P69892	storage_duration_hours:storage_temperature	-4.1177e-05	8.64471e-05	0.63596	0.00460899	0.0868337	0.00452542	FALSE
Protein	P69892	storage_temperature	-0.000652623	0.0051913	0.900472	0.00032243	0.0868337	0.00929624	FALSE
Protein	P69905	storage_duration_hours	0.000689914	0.00299373	0.818699	0.00108268	0.0215998	0.00418679	FALSE
Protein	P69905	storage_duration_hours:storage_temperature	-7.1371e-05	0.000124348	0.568619	0.00667821	0.0215998	0.00632122	FALSE
Protein	P69905	storage_temperature	0.00278817	0.00746732	0.710475	0.00283712	0.0215998	1.38878e-05	FALSE
Protein	P78417	storage_duration_hours	0.00339169	0.00255389	0.190315	0.0347437	0.211832	0.0169141	FALSE
Protein	P78417	storage_duration_hours:storage_temperature	-9.83554e-05	0.000106079	0.358371	0.0172421	0.211832	0.0124479	FALSE
Protein	P78417	storage_temperature	0.00410655	0.00637021	0.522162	0.00840973	0.211832	0.000460637	FALSE
Protein	Q06323	storage_duration_hours	-0.00194034	0.00284479	0.498408	0.00940492	0.0156294	0.00251014	FALSE
Protein	Q06323	storage_duration_hours:storage_temperature	6.91538e-05	0.000118162	0.561067	0.00694156	0.0156294	0.00667891	FALSE
Protein	Q06323	storage_temperature	-0.0029227	0.00709582	0.682216	0.00345037	0.0156294	1.76474e-05	FALSE
Protein	Q06830	storage_duration_hours	-0.00051487	0.00526012	0.922425	0.000195489	0.056303	0.037399	FALSE
Protein	Q06830	storage_duration_hours:storage_temperature	-0.000172156	0.000218485	0.434521	0.0125122	0.056303	0.0121716	FALSE
Protein	Q06830	storage_temperature	0.00401954	0.0131204	0.760631	0.00191174	0.056303	0.00238961	FALSE
Protein	Q08495	storage_duration_hours	0.000481172	0.00263117	0.855652	0.00068204	0.0557039	0.033261	FALSE
Protein	Q08495	storage_duration_hours:storage_temperature	-0.000116846	0.000109289	0.290241	0.0227964	0.0557039	0.0220616	FALSE
Protein	Q08495	storage_temperature	0.00542849	0.00656298	0.412169	0.0137701	0.0557039	0.000274191	FALSE
Protein	Q13201	storage_duration_hours	0.00131592	0.00241377	0.588108	0.006029	0.0568742	0.00244277	FALSE
Protein	Q13201	storage_duration_hours:storage_temperature	-8.90645e-05	0.000100259	0.378694	0.0158501	0.0568742	0.0145088	FALSE
Protein	Q13201	storage_temperature	0.00103657	0.00602071	0.864015	0.000604568	0.0568742	0.00630725	FALSE
Protein	Q13228	storage_duration_hours	0.00261103	0.00325499	0.426332	0.0129617	0.110319	0.00230435	FALSE
Protein	Q13228	storage_duration_hours:storage_temperature	-9.76847e-05	0.0001352	0.473409	0.0105415	0.110319	0.0104506	FALSE
Protein	Q13228	storage_temperature	0.000821837	0.00811899	0.919786	0.000209065	0.110319	0.00818721	FALSE
Protein	Q13630	storage_duration_hours	0.00105396	0.00246605	0.670969	0.00371393	0.168753	0.00207558	FALSE
Protein	Q13630	storage_duration_hours:storage_temperature	-7.66652e-05	0.00010243	0.457758	0.0113034	0.168753	0.00846146	FALSE
Protein	Q13630	storage_temperature	0.000363767	0.00615112	0.953082	7.13691e-05	0.168753	0.00473923	FALSE
Protein	Q14624	storage_duration_hours	-0.00086978	0.00598357	0.885022	0.000431038	0.191096	0.00592335	FALSE
Protein	Q14624	storage_duration_hours:storage_temperature	-5.6825e-05	0.000248534	0.8201	0.00106573	0.191096	0.000649567	FALSE
Protein	Q14624	storage_temperature	-0.00518851	0.0149249	0.729599	0.00246033	0.191096	0.00544861	FALSE
Protein	Q5TDH0	storage_duration_hours	0.00270028	0.00257282	0.299079	0.021986	0.0362118	1.6169e-05	FALSE
Protein	Q5TDH0	storage_duration_hours:storage_temperature	-0.00013597	0.000106865	0.209252	0.0319819	0.0362118	0.0317858	FALSE
Protein	Q5TDH0	storage_temperature	0.00356239	0.00641745	0.581345	0.00624943	0.0362118	0.00433967	FALSE
Protein	Q63HN8	storage_duration_hours	0.000970826	0.00231927	0.677344	0.00356315	0.217666	0.0322963	FALSE
Protein	Q63HN8	storage_duration_hours:storage_temperature	-0.000135333	9.63335e-05	0.166376	0.0387178	0.217666	0.0310269	FALSE
Protein	Q63HN8	storage_temperature	0.0179418	0.005785	0.00319117	0.164093	0.217666	0.144986	TRUE
Protein	Q9H299	storage_duration_hours	-0.000341107	0.00345461	0.921748	0.000198931	0.328821	0.00060597	FALSE
Protein	Q9H299	storage_duration_hours:storage_temperature	3.96438e-05	0.000143491	0.783495	0.00155535	0.328821	0.000784962	FALSE
Protein	Q9H299	storage_temperature	0.00837356	0.0086169	0.335943	0.0189074	0.328821	0.0283102	FALSE
Protein	Q9HBB8	storage_duration_hours	0.00156872	0.00223036	0.485168	0.00999494	0.0676975	0.000393852	FALSE
Protein	Q9HBB8	storage_duration_hours:storage_temperature	-8.69063e-05	9.26407e-05	0.352794	0.017643	0.0676975	0.0158863	FALSE
Protein	Q9HBB8	storage_temperature	0.00231689	0.00556324	0.67889	0.00352714	0.0676975	0.00140433	FALSE
Protein	Q9NRR6	storage_duration_hours	-0.00382018	0.00267589	0.159741	0.0399334	0.185322	0.0213409	FALSE
Protein	Q9NRR6	storage_duration_hours:storage_temperature	0.000107495	0.000111146	0.338219	0.0187318	0.185322	0.0169526	FALSE
Protein	Q9NRR6	storage_temperature	0.00130412	0.00667453	0.845897	0.000778505	0.185322	0.0304087	FALSE
Protein	Q9NZD4	storage_duration_hours	0.00410969	0.00514491	0.428268	0.0128543	0.230613	0.00512684	FALSE
Protein	Q9NZD4	storage_duration_hours:storage_temperature	-0.000283327	0.0002137	0.191047	0.0346311	0.230613	0.025599	FALSE
Protein	Q9NZD4	storage_temperature	0.0208851	0.0128331	0.110057	0.0512807	0.230613	0.0202696	FALSE
Protein	Q9UNZ2	storage_duration_hours	0.000697528	0.00191555	0.717321	0.00269877	0.0401214	4.69665e-05	FALSE
Protein	Q9UNZ2	storage_duration_hours:storage_temperature	-3.23692e-05	7.95647e-05	0.685906	0.00336637	0.0401214	0.00293728	FALSE
Protein	Q9UNZ2	storage_temperature	0.00102033	0.004778	0.831786	0.0009298	0.0401214	7.4293e-05	FALSE
Metabolite	X229.0856126p20	storage_duration_hours	0.00105769	0.00229163	0.646261	0.0039294	0.0270717	0.00846293	FALSE
Metabolite	X229.0856126p20	storage_duration_hours:storage_temperature	-1.22219e-05	9.3596e-05	0.896592	0.00031567	0.0270717	0.000306652	FALSE
Metabolite	X229.0856126p20	storage_temperature	0.00459527	0.00573286	0.426317	0.0117584	0.0270717	0.0182975	FALSE
Metabolite	X297.2397356p91	storage_duration_hours	0.000206934	0.00113992	0.856628	0.000609898	0.0560782	0.0154705	FALSE
Metabolite	X297.2397356p91	storage_duration_hours:storage_temperature	1.61302e-05	4.65571e-05	0.730343	0.00221795	0.0560782	0.00204791	FALSE
Metabolite	X297.2397356p91	storage_temperature	0.00217842	0.00285167	0.448246	0.0106911	0.0560782	0.0353389	FALSE
Metabolite	X368.3127674p129	storage_duration_hours	-6.79079e-05	0.000794082	0.932166	0.000135412	0.005117	0.00208393	FALSE
Metabolite	X368.3127674p129	storage_duration_hours:storage_temperature	-3.64572e-06	3.24323e-05	0.910915	0.000233947	0.005117	0.000236487	FALSE
Metabolite	X368.3127674p129	storage_temperature	0.000706153	0.00198651	0.723619	0.00233457	0.005117	0.00266779	FALSE
Metabolite	X261.1301939p136	storage_duration_hours	-0.000435427	0.000439784	0.326544	0.0178298	0.0746837	0.00191411	FALSE
Metabolite	X261.1301939p136	storage_duration_hours:storage_temperature	2.4992e-05	1.79619e-05	0.169812	0.0346106	0.0746837	0.0334084	FALSE
Metabolite	X261.1301939p136	storage_temperature	-0.0022071	0.00110018	0.0498636	0.0693588	0.0746837	0.0351514	TRUE
Metabolite	X500.2763182p222	storage_duration_hours	0.00123905	0.000774605	0.115525	0.0452394	0.820515	0.00122522	FALSE
Metabolite	X500.2763182p222	storage_duration_hours:storage_temperature	-6.48266e-05	3.16368e-05	0.0453253	0.0721453	0.820515	0.0121815	TRUE
Metabolite	X500.2763182p222	storage_temperature	0.0025569	0.00193779	0.192571	0.031235	0.820515	9.35842e-05	FALSE
Metabolite	X279.0986127p227	storage_duration_hours	0.00178078	0.00138434	0.203799	0.0297328	0.0911232	0.0366684	FALSE
Metabolite	X279.0986127p227	storage_duration_hours:storage_temperature	-3.54242e-05	5.65398e-05	0.533603	0.00721693	0.0911232	0.00677252	FALSE
Metabolite	X279.0986127p227	storage_temperature	0.00515203	0.00346312	0.142651	0.0393715	0.0911232	0.0371532	FALSE
Metabolite	X303.1771522p316	storage_duration_hours	-0.00693241	0.00714585	0.336306	0.0171302	0.0419217	0.0187319	FALSE
Metabolite	X303.1771522p316	storage_duration_hours:storage_temperature	0.000142918	0.000291854	0.626336	0.00442106	0.0419217	0.00410165	FALSE
Metabolite	X303.1771522p316	storage_temperature	0.000599371	0.0178764	0.973377	2.08175e-05	0.0419217	0.00438057	FALSE
Metabolite	X247.1247713p393	storage_duration_hours	0.000204562	0.000834683	0.807326	0.00111104	0.0285611	0.00579292	FALSE
Metabolite	X247.1247713p393	storage_duration_hours:storage_temperature	1.52784e-06	3.40905e-05	0.964419	3.71942e-05	0.0285611	2.95814e-05	FALSE
Metabolite	X247.1247713p393	storage_temperature	0.00139891	0.00208808	0.505746	0.00824316	0.0285611	0.0174777	FALSE
Metabolite	X285.0936211p499	storage_duration_hours	0.000316397	0.0010745	0.769535	0.00160311	0.00521565	1.1988e-05	FALSE
Metabolite	X285.0936211p499	storage_duration_hours:storage_temperature	-1.46158e-05	4.38851e-05	0.740389	0.00204986	0.00521565	0.0020218	FALSE
Metabolite	X285.0936211p499	storage_temperature	0.00133963	0.00268801	0.620245	0.0045785	0.00521565	0.00258174	FALSE
Metabolite	X348.2865819p527	storage_duration_hours	-0.00756334	0.00556051	0.179422	0.0331263	0.0969673	0.037749	FALSE
Metabolite	X348.2865819p527	storage_duration_hours:storage_temperature	0.000151348	0.000227105	0.507979	0.00815731	0.0969673	0.00712661	FALSE
Metabolite	X348.2865819p527	storage_temperature	-0.0164553	0.0139104	0.242011	0.0252596	0.0969673	0.0184724	FALSE
Metabolite	X297.0821648p611	storage_duration_hours	-0.00179359	0.00346368	0.606693	0.00494113	0.0163436	0.00687104	FALSE
Metabolite	X297.0821648p611	storage_duration_hours:storage_temperature	3.18457e-05	0.000141465	0.822741	0.000937563	0.0163436	0.000942337	FALSE
Metabolite	X297.0821648p611	storage_temperature	0.00262254	0.0086649	0.76331	0.00169351	0.0163436	0.00740175	FALSE
Metabolite	X230.247491p649	storage_duration_hours	0.00415557	0.00295184	0.164925	0.035402	0.121384	4.18994e-05	FALSE
Metabolite	X230.247491p649	storage_duration_hours:storage_temperature	-0.000196413	0.000120561	0.109098	0.0468489	0.121384	0.0439495	FALSE
Metabolite	X230.247491p649	storage_temperature	5.6279e-05	0.00738446	0.993947	1.07562e-06	0.121384	0.0420937	FALSE
Metabolite	X121.0283849p761	storage_duration_hours	-0.00539661	0.00226165	0.0205614	0.0953814	0.137669	0.00806943	TRUE
Metabolite	X121.0283849p761	storage_duration_hours:storage_temperature	0.000220758	9.23713e-05	0.0203723	0.0956537	0.137669	0.0922096	TRUE
Metabolite	X121.0283849p761	storage_temperature	-0.0124365	0.00565784	0.0322489	0.0821264	0.137669	0.00847364	TRUE
Metabolite	X594.3754679p788	storage_duration_hours	0.0025899	0.00227111	0.259166	0.0235159	0.142718	0.122518	FALSE
Metabolite	X594.3754679p788	storage_duration_hours:storage_temperature	3.63859e-05	9.27578e-05	0.696404	0.00284143	0.142718	0.00255239	FALSE
Metabolite	X594.3754679p788	storage_temperature	-0.00445631	0.00568151	0.43626	0.0112644	0.142718	0.00679156	FALSE
Metabolite	X315.0742628p804	storage_duration_hours	-0.000328073	0.00419895	0.938012	0.000113036	0.058018	0.022951	FALSE
Metabolite	X315.0742628p804	storage_duration_hours:storage_temperature	0.000133955	0.000171495	0.438154	0.0111723	0.058018	0.0104392	FALSE
Metabolite	X315.0742628p804	storage_temperature	0.00092759	0.0105043	0.92996	0.000144385	0.058018	0.0141595	FALSE
Metabolite	X367.244758p809	storage_duration_hours	6.91499e-06	0.000931801	0.994106	1.01986e-06	0.0926867	0.0530984	FALSE
Metabolite	X367.244758p809	storage_duration_hours:storage_temperature	4.09623e-05	3.80571e-05	0.286561	0.0210032	0.0926867	0.019447	FALSE
Metabolite	X367.244758p809	storage_temperature	7.56479e-06	0.00233104	0.997423	1.9503e-07	0.0926867	0.0200856	FALSE
Metabolite	X305.13533p905	storage_duration_hours	-6.47747e-05	0.00272995	0.981157	1.04256e-05	0.0130266	0.00220637	FALSE
Metabolite	X305.13533p905	storage_duration_hours:storage_temperature	-2.16168e-05	0.000111498	0.847	0.000695591	0.0130266	0.000681525	FALSE
Metabolite	X305.13533p905	storage_temperature	0.00455685	0.00682937	0.507459	0.00817724	0.0130266	0.00999687	FALSE
Metabolite	X271.1144582p907	storage_duration_hours	-4.01163e-05	0.00045364	0.929861	0.000144798	0.053312	0.0206383	FALSE
Metabolite	X271.1144582p907	storage_duration_hours:storage_temperature	1.40903e-05	1.85278e-05	0.450265	0.0105968	0.053312	0.00985061	FALSE
Metabolite	X271.1144582p907	storage_temperature	-0.000582217	0.00113485	0.610019	0.00485053	0.053312	2.47238e-05	FALSE
Metabolite	X372.3099618p926	storage_duration_hours	0.00259354	0.00264377	0.330967	0.0175095	0.278566	0.0791324	FALSE
Metabolite	X372.3099618p926	storage_duration_hours:storage_temperature	3.2286e-05	0.000107978	0.766084	0.00165289	0.278566	0.00114391	FALSE
Metabolite	X372.3099618p926	storage_temperature	0.0163561	0.00661379	0.0165758	0.101735	0.278566	0.192335	TRUE
Metabolite	X285.2420883p933	storage_duration_hours	-0.001126	0.00102736	0.277935	0.0217614	0.0666712	0.00386708	FALSE
Metabolite	X285.2420883p933	storage_duration_hours:storage_temperature	4.07436e-05	4.19598e-05	0.33587	0.017161	0.0666712	0.0160051	FALSE
Metabolite	X285.2420883p933	storage_temperature	0.000846022	0.00257008	0.743292	0.00200265	0.0666712	0.03358	FALSE
Metabolite	X379.223746p979	storage_duration_hours	-0.000157018	0.0014712	0.915401	0.000210895	0.00616118	0.0018194	FALSE
Metabolite	X379.223746p979	storage_duration_hours:storage_temperature	-4.57979e-06	6.00876e-05	0.939527	0.000107567	0.00616118	0.000119537	FALSE
Metabolite	X379.223746p979	storage_temperature	0.000880365	0.00368043	0.811855	0.00105846	0.00616118	0.00114188	FALSE
Metabolite	X257.0988755p1020	storage_duration_hours	0.000406522	0.00187664	0.829319	0.000868228	0.424265	0.0108452	FALSE
Metabolite	X257.0988755p1020	storage_duration_hours:storage_temperature	-7.3489e-05	7.66467e-05	0.341932	0.0167391	0.424265	0.0101421	FALSE
Metabolite	X257.0988755p1020	storage_temperature	0.0231913	0.00469469	7.92746e-06	0.311246	0.424265	0.37626	TRUE
Metabolite	X609.279501p1022	storage_duration_hours	0.0027908	0.00196318	0.160901	0.0360734	0.205319	0.0530698	FALSE
Metabolite	X609.279501p1022	storage_duration_hours:storage_temperature	-4.00212e-05	8.01811e-05	0.619712	0.00459244	0.205319	0.00337724	FALSE
Metabolite	X609.279501p1022	storage_temperature	0.00958394	0.00491118	0.0561983	0.0658761	0.205319	0.078521	FALSE
Metabolite	X352.3208166p1081	storage_duration_hours	-0.00812019	0.00355159	0.0261817	0.0882598	0.189664	0.0910356	TRUE
Metabolite	X352.3208166p1081	storage_duration_hours:storage_temperature	0.000164642	0.000145056	0.26138	0.023301	0.189664	0.0185921	FALSE
Metabolite	X352.3208166p1081	storage_temperature	-0.00364022	0.00888484	0.683639	0.00309895	0.189664	0.00327556	FALSE
Metabolite	X361.2273846p1148	storage_duration_hours	0.000179008	0.00133119	0.893529	0.000334755	0.091925	0.0156808	FALSE
Metabolite	X361.2273846p1148	storage_duration_hours:storage_temperature	2.26799e-05	5.43692e-05	0.678225	0.00321207	0.091925	0.00295564	FALSE
Metabolite	X361.2273846p1148	storage_temperature	0.00391037	0.00333017	0.245458	0.0248976	0.091925	0.072451	FALSE
Metabolite	X382.1682662p1157	storage_duration_hours	0.000524866	0.0020525	0.799138	0.00120952	0.0287081	0.01314	FALSE
Metabolite	X382.1682662p1157	storage_duration_hours:storage_temperature	1.92532e-05	8.3829e-05	0.819214	0.000975887	0.0287081	0.000909927	FALSE
Metabolite	X382.1682662p1157	storage_temperature	-0.00357541	0.00513462	0.489206	0.00889937	0.0287081	0.00990234	FALSE
Metabolite	X199.0638946p1172	storage_duration_hours	0.00480585	0.00493543	0.334525	0.0172559	0.0715918	0.00101243	FALSE
Metabolite	X199.0638946p1172	storage_duration_hours:storage_temperature	-0.000205936	0.000201575	0.311509	0.018962	0.0715918	0.0181581	FALSE
Metabolite	X199.0638946p1172	storage_temperature	0.0232869	0.0123467	0.064667	0.0618045	0.0715918	0.0460105	FALSE
Metabolite	X343.2237241p1193	storage_duration_hours	0.00324096	0.00350568	0.359345	0.0155808	0.891932	0.00829316	FALSE
Metabolite	X343.2237241p1193	storage_duration_hours:storage_temperature	-9.94684e-06	0.000143181	0.944872	8.93654e-05	0.891932	7.37938e-06	FALSE
Metabolite	X343.2237241p1193	storage_temperature	0.131237	0.00876997	7.3639e-21	0.805707	0.891932	0.879041	TRUE
Metabolite	X183.1353371p1219	storage_duration_hours	0.000357019	0.00349688	0.919058	0.000192994	0.0480861	0.00122189	FALSE
Metabolite	X183.1353371p1219	storage_duration_hours:storage_temperature	-4.38824e-05	0.000142821	0.759832	0.00174519	0.0480861	0.00178022	FALSE
Metabolite	X183.1353371p1219	storage_temperature	0.0097219	0.00874796	0.271349	0.0223601	0.0480861	0.0269688	FALSE
Metabolite	X285.0936278p1345	storage_duration_hours	0.000525955	0.000642878	0.41688	0.0122433	0.0734134	0.0615162	FALSE
Metabolite	X285.0936278p1345	storage_duration_hours:storage_temperature	5.3209e-06	2.62567e-05	0.840171	0.000759914	0.0734134	0.00072585	FALSE
Metabolite	X285.0936278p1345	storage_temperature	0.000590978	0.00160825	0.714708	0.00249434	0.0734134	0.00973461	FALSE
Metabolite	X255.1123654p1351	storage_duration_hours	0.0241467	0.00351298	6.61036e-09	0.466645	0.857425	0.496152	TRUE
Metabolite	X255.1123654p1351	storage_duration_hours:storage_temperature	3.71396e-05	0.000143479	0.796735	0.00123927	0.857425	0.000182524	FALSE
Metabolite	X255.1123654p1351	storage_temperature	0.070094	0.00878823	1.07889e-10	0.540874	0.857425	0.360682	TRUE
Metabolite	X290.1811429p1360	storage_duration_hours	-0.000301423	0.000982983	0.760296	0.00173825	0.0594486	0.00659799	FALSE
Metabolite	X290.1811429p1360	storage_duration_hours:storage_temperature	2.87288e-05	4.01475e-05	0.477332	0.0093935	0.0594486	0.00858516	FALSE
Metabolite	X290.1811429p1360	storage_temperature	7.99259e-05	0.00245908	0.974191	1.95627e-05	0.0594486	0.00953375	FALSE
Metabolite	X428.3631722p1366	storage_duration_hours	0.00338314	0.00106309	0.00242328	0.157926	0.881029	0.00919787	TRUE
Metabolite	X428.3631722p1366	storage_duration_hours:storage_temperature	-9.92396e-05	4.34193e-05	0.0262279	0.0882078	0.881029	0.00989074	TRUE
Metabolite	X428.3631722p1366	storage_temperature	0.00754267	0.00265948	0.00641492	0.129646	0.881029	0.00927656	TRUE
Metabolite	X301.1176289p1374	storage_duration_hours	0.00300745	0.00238167	0.212105	0.0286816	0.61545	0.0730257	FALSE
Metabolite	X301.1176289p1374	storage_duration_hours:storage_temperature	3.62407e-05	9.72733e-05	0.71093	0.00256387	0.61545	0.000894908	FALSE
Metabolite	X301.1176289p1374	storage_temperature	0.0344304	0.0059581	3.85021e-07	0.382109	0.61545	0.513851	TRUE
Metabolite	X104.1069751p1407	storage_duration_hours	0.0039225	0.00194295	0.0484812	0.0701791	0.113927	0.0423474	TRUE
Metabolite	X104.1069751p1407	storage_duration_hours:storage_temperature	-0.000111052	7.93549e-05	0.1674	0.0349979	0.113927	0.0328278	FALSE
Metabolite	X104.1069751p1407	storage_temperature	0.00495766	0.00486057	0.312289	0.0189015	0.113927	8.02915e-05	FALSE
Metabolite	X184.0731398p1430	storage_duration_hours	0.00157433	0.000986132	0.116221	0.045071	0.0703667	0.00104874	FALSE
Metabolite	X184.0731398p1430	storage_duration_hours:storage_temperature	-7.00781e-05	4.02761e-05	0.0875658	0.0530868	0.0703667	0.0526172	FALSE
Metabolite	X184.0731398p1430	storage_temperature	0.00387553	0.00246695	0.12203	0.0437057	0.0703667	0.00406549	FALSE
Metabolite	X255.1123635p1437	storage_duration_hours	0.0181021	0.002833	4.02046e-08	0.430551	0.854672	0.535408	TRUE
Metabolite	X255.1123635p1437	storage_duration_hours:storage_temperature	0.000125396	0.000115707	0.283296	0.0212868	0.854672	0.00319141	FALSE
Metabolite	X255.1123635p1437	storage_temperature	0.048022	0.00708718	9.52189e-09	0.459529	0.854672	0.315393	TRUE
Metabolite	X362.302245p1470	storage_duration_hours	0.0186462	0.00844316	0.0314784	0.0828373	0.0972837	0.0589786	TRUE
Metabolite	X362.302245p1470	storage_duration_hours:storage_temperature	-0.000493124	0.00034484	0.158475	0.0364873	0.0972837	0.0341553	FALSE
Metabolite	X362.302245p1470	storage_temperature	0.013189	0.0211218	0.534976	0.00716879	0.0972837	0.00410338	FALSE
Metabolite	X219.1739737p1474	storage_duration_hours	-0.00459945	0.00248734	0.0699139	0.0595502	0.0681185	0.0241072	FALSE
Metabolite	X219.1739737p1474	storage_duration_hours:storage_temperature	0.00014772	0.000101589	0.151707	0.0376801	0.0681185	0.0366791	FALSE
Metabolite	X219.1739737p1474	storage_temperature	-0.0085175	0.00622245	0.176719	0.0335347	0.0681185	0.00443457	FALSE
Metabolite	X297.203049p1478	storage_duration_hours	-0.0042316	0.00140088	0.0038483	0.144547	0.250065	0.168078	TRUE
Metabolite	X297.203049p1478	storage_duration_hours:storage_temperature	8.05012e-05	5.72154e-05	0.165161	0.035363	0.250065	0.0270429	FALSE
Metabolite	X297.203049p1478	storage_temperature	-0.00730705	0.00350451	0.0418073	0.0745091	0.250065	0.036503	TRUE
Metabolite	X104.1069721p1509	storage_duration_hours	0.00299709	0.0023971	0.216583	0.0281344	0.0816859	0.00104295	FALSE
Metabolite	X104.1069721p1509	storage_duration_hours:storage_temperature	-0.000160894	9.79037e-05	0.106113	0.0476312	0.0816859	0.0466438	FALSE
Metabolite	X104.1069721p1509	storage_temperature	0.00944717	0.00599671	0.121007	0.0439409	0.0816859	0.00556439	FALSE
Metabolite	X294.2053585p1552	storage_duration_hours	-0.00562432	0.005497	0.310793	0.0190176	0.113426	0.09016	FALSE
Metabolite	X294.2053585p1552	storage_duration_hours:storage_temperature	-5.79981e-05	0.000224511	0.797134	0.0012343	0.113426	0.00110285	FALSE
Metabolite	X294.2053585p1552	storage_temperature	0.0142916	0.0137515	0.303311	0.0196093	0.113426	0.0220928	FALSE
Metabolite	X321.2397443p1615	storage_duration_hours	0.00449831	0.00216009	0.0420515	0.0743386	0.0842643	0.0480328	TRUE
Metabolite	X321.2397443p1615	storage_duration_hours:storage_temperature	-0.000124339	8.82235e-05	0.164459	0.0354787	0.0842643	0.0338093	FALSE
Metabolite	X321.2397443p1615	storage_temperature	0.00437135	0.00540378	0.422099	0.0119732	0.0842643	0.000862258	FALSE
Metabolite	X300.2891906p1618	storage_duration_hours	0.000869167	0.00207111	0.676397	0.00325081	0.0411977	0.00866899	FALSE
Metabolite	X300.2891906p1618	storage_duration_hours:storage_temperature	-4.31844e-06	8.45893e-05	0.959473	4.82622e-05	0.0411977	5.25428e-05	FALSE
Metabolite	X300.2891906p1618	storage_temperature	-0.00469027	0.00518119	0.369354	0.0149487	0.0411977	0.0304964	FALSE
Metabolite	X362.3022106p1630	storage_duration_hours	0.0228114	0.00795383	0.00588156	0.132185	0.158423	0.0404558	TRUE
Metabolite	X362.3022106p1630	storage_duration_hours:storage_temperature	-0.000766118	0.000324854	0.022007	0.0933783	0.158423	0.085626	TRUE
Metabolite	X362.3022106p1630	storage_temperature	0.0305796	0.0198977	0.130171	0.0419058	0.158423	0.000217071	FALSE
Metabolite	X173.0807744p1646	storage_duration_hours	0.00137088	0.00166713	0.414524	0.0123669	0.0301139	0.000726592	FALSE
Metabolite	X173.0807744p1646	storage_duration_hours:storage_temperature	-7.39272e-05	6.80898e-05	0.282421	0.0213635	0.0301139	0.0212441	FALSE
Metabolite	X173.0807744p1646	storage_temperature	0.00127903	0.00417057	0.760266	0.00173869	0.0301139	0.00741614	FALSE
Metabolite	X273.2573306p1647	storage_duration_hours	0.00399018	0.00851539	0.641253	0.00404967	0.0482362	0.00356553	FALSE
Metabolite	X273.2573306p1647	storage_duration_hours:storage_temperature	-9.08545e-05	0.00034779	0.794906	0.00126217	0.0482362	0.00123947	FALSE
Metabolite	X273.2573306p1647	storage_temperature	-0.0191547	0.0213025	0.372551	0.0147517	0.0482362	0.0404015	FALSE
Metabolite	X340.2840775p1650	storage_duration_hours	0.00038518	0.00152108	0.801054	0.00118608	0.177755	0.0620079	FALSE
Metabolite	X340.2840775p1650	storage_duration_hours:storage_temperature	6.08496e-05	6.21248e-05	0.331713	0.017456	0.177755	0.0146713	FALSE
Metabolite	X340.2840775p1650	storage_temperature	-0.00969541	0.00380521	0.0137151	0.107319	0.177755	0.100552	TRUE
Metabolite	X300.2892149p1667	storage_duration_hours	0.0023811	0.00280137	0.39909	0.0132023	0.0374343	0.00725056	FALSE
Metabolite	X300.2892149p1667	storage_duration_hours:storage_temperature	-6.82649e-05	0.000114415	0.553239	0.00654911	0.0374343	0.00640884	FALSE
Metabolite	X300.2892149p1667	storage_temperature	-0.00265095	0.00700804	0.706711	0.00264281	0.0374343	0.0219108	FALSE
Metabolite	X391.2456714p1668	storage_duration_hours	-0.00343725	0.00299687	0.25646	0.0237816	0.227441	0.0213835	FALSE
Metabolite	X391.2456714p1668	storage_duration_hours:storage_temperature	6.92685e-05	0.0001224	0.573792	0.00589589	0.227441	0.00408431	FALSE
Metabolite	X391.2456714p1668	storage_temperature	-0.00896805	0.00749711	0.236844	0.0258141	0.227441	0.0203718	FALSE
Metabolite	X337.270794p1699	storage_duration_hours	-0.000624525	0.00137554	0.651633	0.00380281	0.0161209	0.00628835	FALSE
Metabolite	X337.270794p1699	storage_duration_hours:storage_temperature	9.12016e-06	5.61805e-05	0.871647	0.000487784	0.0161209	0.000441696	FALSE
Metabolite	X337.270794p1699	storage_temperature	-0.00028659	0.00344112	0.933934	0.000128432	0.0161209	1.26802e-05	FALSE
Metabolite	X146.0600251p1712	storage_duration_hours	0.00242428	0.00150113	0.112145	0.0460737	0.507414	0.0172123	FALSE
Metabolite	X146.0600251p1712	storage_duration_hours:storage_temperature	-6.36211e-05	6.13097e-05	0.304034	0.0195512	0.507414	0.0088836	FALSE
Metabolite	X146.0600251p1712	storage_temperature	0.0146218	0.00375529	0.000273804	0.219209	0.507414	0.188143	TRUE
Metabolite	X468.307655p1728	storage_duration_hours	0.000796906	0.00120452	0.511045	0.00804051	0.0502445	0.0177569	FALSE
Metabolite	X468.307655p1728	storage_duration_hours:storage_temperature	-7.72183e-06	4.91957e-05	0.875861	0.000456031	0.0502445	0.000387653	FALSE
Metabolite	X468.307655p1728	storage_temperature	0.00232449	0.00301329	0.443826	0.0108998	0.0502445	0.0161638	FALSE
Metabolite	X365.147237p1735	storage_duration_hours	-0.00207799	0.00681485	0.761599	0.00171883	0.0380586	0.000195893	FALSE
Metabolite	X365.147237p1735	storage_duration_hours:storage_temperature	7.79809e-05	0.000278336	0.780419	0.00145149	0.0380586	0.00140209	FALSE
Metabolite	X365.147237p1735	storage_temperature	0.0140589	0.0170484	0.4132	0.0124368	0.0380586	0.0364016	FALSE
Metabolite	X137.1089947p1744	storage_duration_hours	-0.000581184	0.00211888	0.784909	0.00139129	0.186948	0.0656221	FALSE
Metabolite	X137.1089947p1744	storage_duration_hours:storage_temperature	-8.67674e-05	8.65403e-05	0.320514	0.0182756	0.186948	0.015322	FALSE
Metabolite	X137.1089947p1744	storage_temperature	0.0136849	0.00530069	0.0125775	0.10987	0.186948	0.100809	TRUE
Metabolite	X333.1874787p1757	storage_duration_hours	-0.00405027	0.00533027	0.450641	0.0105793	0.0375374	0.00209363	FALSE
Metabolite	X333.1874787p1757	storage_duration_hours:storage_temperature	0.000147028	0.000217701	0.502324	0.00837593	0.0375374	0.00825089	FALSE
Metabolite	X333.1874787p1757	storage_temperature	0.00431657	0.0133344	0.747404	0.00193683	0.0375374	0.0222655	FALSE
Metabolite	X365.147192p1768	storage_duration_hours	-0.00127325	0.00740133	0.864057	0.000547741	0.025583	0.0014222	FALSE
Metabolite	X365.147192p1768	storage_duration_hours:storage_temperature	5.35407e-06	0.000302289	0.985934	5.80936e-06	0.025583	6.41551e-06	FALSE
Metabolite	X365.147192p1768	storage_temperature	0.015019	0.0185155	0.420837	0.012038	0.025583	0.0238894	FALSE
Metabolite	X284.2942531p1781	storage_duration_hours	0.00482399	0.00550854	0.385056	0.014003	0.0933785	0.0864558	FALSE
Metabolite	X284.2942531p1781	storage_duration_hours:storage_temperature	8.36404e-05	0.000224982	0.711523	0.00255288	0.0933785	0.00227711	FALSE
Metabolite	X284.2942531p1781	storage_temperature	-0.00743288	0.0137804	0.591842	0.00535872	0.0933785	0.00214087	FALSE
Metabolite	X371.2396904p1782	storage_duration_hours	-0.00354407	0.00186874	0.0632487	0.0624465	0.198019	0.112781	FALSE
Metabolite	X371.2396904p1782	storage_duration_hours:storage_temperature	4.05592e-05	7.63241e-05	0.597315	0.00520232	0.198019	0.00397965	FALSE
Metabolite	X371.2396904p1782	storage_temperature	-0.00764969	0.00467494	0.107589	0.0472416	0.198019	0.0504073	FALSE
Metabolite	X542.3208142p1783	storage_duration_hours	0.00118946	0.00107377	0.272885	0.0222188	0.851457	0.000184843	FALSE
Metabolite	X542.3208142p1783	storage_duration_hours:storage_temperature	-4.73069e-05	4.38555e-05	0.285517	0.0210935	0.851457	0.00250512	FALSE
Metabolite	X542.3208142p1783	storage_temperature	-0.00098636	0.0026862	0.714908	0.00249069	0.851457	0.00496337	FALSE
Metabolite	X377.2653579p1806	storage_duration_hours	0.00200179	0.00149882	0.187291	0.0319762	0.303875	0.161228	FALSE
Metabolite	X377.2653579p1806	storage_duration_hours:storage_temperature	3.72031e-05	6.12157e-05	0.545908	0.00679328	0.303875	0.00508613	FALSE
Metabolite	X377.2653579p1806	storage_temperature	0.00512354	0.00374953	0.177461	0.0334219	0.303875	0.0874265	FALSE
Metabolite	X285.2420846p1861	storage_duration_hours	0.00259682	0.00192828	0.183701	0.0324941	0.0754375	0.00631018	FALSE
Metabolite	X285.2420846p1861	storage_duration_hours:storage_temperature	-9.31777e-05	7.87558e-05	0.241944	0.0252668	0.0754375	0.0233969	FALSE
Metabolite	X285.2420846p1861	storage_temperature	0.00124805	0.00482388	0.796832	0.00123806	0.0754375	0.0101028	FALSE
Metabolite	X335.2550632p1862	storage_duration_hours	0.00325807	0.00182063	0.0791384	0.0559837	0.0612954	0.00838227	FALSE
Metabolite	X335.2550632p1862	storage_duration_hours:storage_temperature	-0.000124559	7.43591e-05	0.0996974	0.0493954	0.0612954	0.0485775	FALSE
Metabolite	X335.2550632p1862	storage_temperature	0.00650445	0.00455457	0.159017	0.0363941	0.0612954	0.00243418	FALSE
Metabolite	X372.3099862p1886	storage_duration_hours	0.000247054	0.00149812	0.869631	0.00050336	0.714677	0.00793574	FALSE
Metabolite	X372.3099862p1886	storage_duration_hours:storage_temperature	2.37767e-05	6.11869e-05	0.699106	0.00278857	0.714677	0.00060126	FALSE
Metabolite	X372.3099862p1886	storage_temperature	0.0083369	0.00374776	0.0303153	0.0839446	0.714677	0.0599802	TRUE
Metabolite	X120.0806934p1895	storage_duration_hours	0.001146	0.0018814	0.544998	0.00682402	0.111404	0.00126683	FALSE
Metabolite	X120.0806934p1895	storage_duration_hours:storage_temperature	-4.16241e-05	7.6841e-05	0.59026	0.0054045	0.111404	0.00451226	FALSE
Metabolite	X120.0806934p1895	storage_temperature	0.00711755	0.0047066	0.136301	0.0406294	0.111404	0.0431581	FALSE
Metabolite	X635.2952902p1899	storage_duration_hours	0.000520396	0.00100987	0.608441	0.0048934	0.0642805	0.024071	FALSE
Metabolite	X635.2952902p1899	storage_duration_hours:storage_temperature	5.93303e-06	4.12457e-05	0.886158	0.000383032	0.0642805	0.00044454	FALSE
Metabolite	X635.2952902p1899	storage_temperature	-0.00112725	0.00252634	0.657239	0.00367333	0.0642805	0.00340715	FALSE
Metabolite	X454.2919769p1915	storage_duration_hours	0.00218765	0.000806601	0.00894702	0.11989	0.717306	0.04606	TRUE
Metabolite	X454.2919769p1915	storage_duration_hours:storage_temperature	-4.27078e-05	3.29436e-05	0.200354	0.0301834	0.717306	0.00765456	FALSE
Metabolite	X454.2919769p1915	storage_temperature	0.00862131	0.00201783	7.89115e-05	0.252645	0.717306	0.126239	TRUE
Metabolite	X303.2525441p1920	storage_duration_hours	-0.00202721	0.00144555	0.166525	0.03514	0.115471	0.0724838	FALSE
Metabolite	X303.2525441p1920	storage_duration_hours:storage_temperature	2.17948e-05	5.904e-05	0.713457	0.00251724	0.115471	0.00225375	FALSE
Metabolite	X303.2525441p1920	storage_temperature	-0.00488005	0.00361626	0.182816	0.0326235	0.115471	0.0401027	FALSE
Metabolite	X173.0808343p1926	storage_duration_hours	-0.00262168	0.00185932	0.164267	0.0355104	0.073879	0.0284967	FALSE
Metabolite	X173.0808343p1926	storage_duration_hours:storage_temperature	6.685e-05	7.59391e-05	0.382592	0.0141478	0.073879	0.0136872	FALSE
Metabolite	X173.0808343p1926	storage_temperature	-0.00392275	0.00465135	0.402749	0.0130001	0.073879	0.00179648	FALSE
Metabolite	X385.2344464p1929	storage_duration_hours	0.00199633	0.0036298	0.584598	0.00557032	0.0204708	0.00524049	FALSE
Metabolite	X385.2344464p1929	storage_duration_hours:storage_temperature	-4.86811e-05	0.00014825	0.743901	0.00199284	0.0204708	0.00202228	FALSE
Metabolite	X385.2344464p1929	storage_temperature	0.00628588	0.00908048	0.491752	0.00879596	0.0204708	0.00766053	FALSE
Metabolite	X136.1027205p1931	storage_duration_hours	0.000361297	0.000787552	0.648248	0.00388227	0.0632479	0.0302788	FALSE
Metabolite	X136.1027205p1931	storage_duration_hours:storage_temperature	8.20114e-06	3.21656e-05	0.799718	0.0012024	0.0632479	0.00106113	FALSE
Metabolite	X136.1027205p1931	storage_temperature	0.00114713	0.00197018	0.562824	0.0062388	0.0632479	0.0202012	FALSE
Metabolite	X367.2447534p1937	storage_duration_hours	0.000616042	0.000918681	0.505351	0.0082584	0.0233823	0.0173005	FALSE
Metabolite	X367.2447534p1937	storage_duration_hours:storage_temperature	-6.69167e-06	3.75212e-05	0.85912	0.000588662	0.0233823	0.000541783	FALSE
Metabolite	X367.2447534p1937	storage_temperature	0.00032681	0.00229822	0.88745	0.000374327	0.0233823	5.18226e-05	FALSE
Metabolite	X134.0902214p1944	storage_duration_hours	0.000169538	0.000733294	0.818032	0.000988909	0.0320209	0.0106007	FALSE
Metabolite	X134.0902214p1944	storage_duration_hours:storage_temperature	5.60604e-06	2.99495e-05	0.852219	0.000648421	0.0320209	0.000568657	FALSE
Metabolite	X134.0902214p1944	storage_temperature	0.000247925	0.00183444	0.892996	0.000338135	0.0320209	0.0024998	FALSE
Metabolite	X546.2560406p1946	storage_duration_hours	0.00204726	0.0019141	0.289572	0.0207452	0.19455	0.0362919	FALSE
Metabolite	X546.2560406p1946	storage_duration_hours:storage_temperature	-2.54126e-05	7.81767e-05	0.746387	0.001953	0.19455	0.00193539	FALSE
Metabolite	X546.2560406p1946	storage_temperature	-0.000696691	0.00478841	0.884861	0.000391863	0.19455	0.00435218	FALSE
Metabolite	X305.2082487p1975	storage_duration_hours	0.000400941	0.00119337	0.738193	0.00208598	0.00536786	1.21206e-05	FALSE
Metabolite	X305.2082487p1975	storage_duration_hours:storage_temperature	-2.00139e-05	4.87402e-05	0.682974	0.00311271	0.00536786	0.00314201	FALSE
Metabolite	X305.2082487p1975	storage_temperature	0.000350476	0.00298539	0.906981	0.000255157	0.00536786	0.00108328	FALSE
Metabolite	X271.2627687p1982	storage_duration_hours	-0.000791674	0.000773597	0.310697	0.0190251	0.0664212	0.0476712	FALSE
Metabolite	X271.2627687p1982	storage_duration_hours:storage_temperature	5.95043e-06	3.15956e-05	0.851323	0.000656392	0.0664212	0.000609443	FALSE
Metabolite	X271.2627687p1982	storage_temperature	-0.00162489	0.00193527	0.404822	0.0128867	0.0664212	0.0180938	FALSE
Metabolite	X482.3233288p1990	storage_duration_hours	0.00148183	0.000988965	0.139863	0.0399161	0.73063	0.0189937	FALSE
Metabolite	X482.3233288p1990	storage_duration_hours:storage_temperature	-2.31165e-05	4.03918e-05	0.569489	0.00602892	0.73063	0.00131495	FALSE
Metabolite	X482.3233288p1990	storage_temperature	0.0166894	0.00247404	1.06552e-08	0.457319	0.73063	0.407195	TRUE
Metabolite	X424.3413154p1992	storage_duration_hours	0.00186129	0.000884472	0.0400134	0.0757938	0.948487	0.000630364	TRUE
Metabolite	X424.3413154p1992	storage_duration_hours:storage_temperature	-6.19735e-05	3.6124e-05	0.0919733	0.0516865	0.948487	0.00216115	FALSE
Metabolite	X424.3413154p1992	storage_temperature	0.00566264	0.00221264	0.0133248	0.10817	0.948487	0.00537434	TRUE
Metabolite	X284.2943432p1994	storage_duration_hours	0.000811199	0.00124219	0.516502	0.00783553	0.00821458	0.00151218	FALSE
Metabolite	X284.2943432p1994	storage_duration_hours:storage_temperature	-3.00135e-05	5.07342e-05	0.556597	0.00643924	0.00821458	0.00645048	FALSE
Metabolite	X284.2943432p1994	storage_temperature	0.00124682	0.00310752	0.689836	0.00297232	0.00821458	4.54085e-06	FALSE
Metabolite	X359.2425426p2006	storage_duration_hours	-0.000361772	0.000901776	0.689873	0.00297157	0.0306927	0.00840806	FALSE
Metabolite	X359.2425426p2006	storage_duration_hours:storage_temperature	2.40324e-06	3.68308e-05	0.948215	7.88395e-05	0.0306927	8.63341e-05	FALSE
Metabolite	X359.2425426p2006	storage_temperature	-0.00177072	0.00225592	0.435931	0.0112805	0.0306927	0.0195278	FALSE
Metabolite	X137.1089836p2021	storage_duration_hours	-0.00175548	0.00218491	0.425233	0.0118133	0.14835	0.0310544	FALSE
Metabolite	X137.1089836p2021	storage_duration_hours:storage_temperature	3.83822e-06	8.92373e-05	0.965851	3.42578e-05	0.14835	2.42794e-05	FALSE
Metabolite	X137.1089836p2021	storage_temperature	0.0104606	0.00546588	0.0609512	0.0635188	0.14835	0.114344	FALSE
Metabolite	X379.2811375p2026	storage_duration_hours	0.00100685	0.00142694	0.483471	0.00913558	0.0530767	0.0368122	FALSE
Metabolite	X379.2811375p2026	storage_duration_hours:storage_temperature	4.28706e-06	5.82797e-05	0.941632	0.000100195	0.0530767	0.000124778	FALSE
Metabolite	X379.2811375p2026	storage_temperature	0.000319072	0.00356969	0.929108	0.00014793	0.0530767	0.000999094	FALSE
Metabolite	X500.2763403p2032	storage_duration_hours	0.00300919	0.00129466	0.0239003	0.0909457	0.841353	0.00137459	TRUE
Metabolite	X500.2763403p2032	storage_duration_hours:storage_temperature	-0.000113482	5.28773e-05	0.0363729	0.0785914	0.841353	0.0117702	TRUE
Metabolite	X500.2763403p2032	storage_temperature	0.00510958	0.00323879	0.120494	0.0440596	0.841353	0.000452029	FALSE
Metabolite	X120.0806987p2059	storage_duration_hours	0.000489869	0.00173261	0.778462	0.00147816	0.125361	0.000766187	FALSE
Metabolite	X120.0806987p2059	storage_duration_hours:storage_temperature	-1.38698e-05	7.07643e-05	0.845346	0.000710905	0.125361	0.000519066	FALSE
Metabolite	X120.0806987p2059	storage_temperature	0.00605298	0.00433439	0.168277	0.0348564	0.125361	0.0523444	FALSE
Metabolite	X287.1611341p2064	storage_duration_hours	0.0033457	0.00306367	0.279657	0.0216077	0.0405031	0.000592682	FALSE
Metabolite	X287.1611341p2064	storage_duration_hours:storage_temperature	-0.000146221	0.000125128	0.247707	0.0246646	0.0405031	0.0244703	FALSE
Metabolite	X287.1611341p2064	storage_temperature	0.00207134	0.00766421	0.78799	0.00135078	0.0405031	0.0106011	FALSE
Metabolite	X400.3412975p2069	storage_duration_hours	0.00121823	0.000856214	0.160543	0.0361341	0.605286	0.0340399	FALSE
Metabolite	X400.3412975p2069	storage_duration_hours:storage_temperature	-1.62235e-05	3.49699e-05	0.644565	0.00396988	0.605286	0.00235319	FALSE
Metabolite	X400.3412975p2069	storage_temperature	0.00381827	0.00214194	0.0802704	0.0555763	0.605286	0.0282098	FALSE
Metabolite	X426.3568842p2076	storage_duration_hours	0.00192791	0.000683655	0.00670224	0.128363	0.892081	0.0052501	TRUE
Metabolite	X426.3568842p2076	storage_duration_hours:storage_temperature	-5.86084e-05	2.79222e-05	0.0405082	0.0754337	0.892081	0.0074155	TRUE
Metabolite	X426.3568842p2076	storage_temperature	0.00329084	0.00171026	0.0596095	0.0641644	0.892081	0.00192999	FALSE
Metabolite	X136.1027613p2085	storage_duration_hours	-0.00198287	0.00248561	0.428517	0.0116476	0.137165	0.0204821	FALSE
Metabolite	X136.1027613p2085	storage_duration_hours:storage_temperature	2.11409e-05	0.000101519	0.83582	0.00080244	0.137165	0.000687779	FALSE
Metabolite	X136.1027613p2085	storage_temperature	0.0111399	0.00621813	0.0788139	0.0561017	0.137165	0.11594	FALSE
Metabolite	X184.073059p2089	storage_duration_hours	2.92179e-05	0.000681849	0.965978	3.40027e-05	0.189474	0.0119276	FALSE
Metabolite	X184.073059p2089	storage_duration_hours:storage_temperature	1.23634e-05	2.78484e-05	0.658851	0.0036366	0.189474	0.00265541	FALSE
Metabolite	X184.073059p2089	storage_temperature	0.00217872	0.00170575	0.206968	0.029326	0.189474	0.0730381	FALSE
Metabolite	X171.1378296p2090	storage_duration_hours	0.00051123	0.00204064	0.803133	0.00116092	0.0371386	0.019303	FALSE
Metabolite	X171.1378296p2090	storage_duration_hours:storage_temperature	2.78846e-05	8.3345e-05	0.739247	0.0020686	0.0371386	0.0019619	FALSE
Metabolite	X171.1378296p2090	storage_temperature	0.00201168	0.00510497	0.695086	0.00286742	0.0371386	0.0143046	FALSE
Metabolite	X494.3233897p2099	storage_duration_hours	0.000509983	0.00103402	0.623869	0.00448441	0.591829	0.0116977	FALSE
Metabolite	X494.3233897p2099	storage_duration_hours:storage_temperature	3.43388e-06	4.22321e-05	0.935496	0.000122416	0.591829	0.000167428	FALSE
Metabolite	X494.3233897p2099	storage_temperature	0.000356838	0.00258676	0.890795	0.000352275	0.591829	0.000289982	FALSE
Metabolite	X121.0283653p2106	storage_duration_hours	-0.00154371	0.000965375	0.11564	0.0452117	0.0646448	3.52231e-05	FALSE
Metabolite	X121.0283653p2106	storage_duration_hours:storage_temperature	7.53527e-05	3.94283e-05	0.0613016	0.0633525	0.0646448	0.063417	FALSE
Metabolite	X121.0283653p2106	storage_temperature	-0.00336286	0.00241503	0.169487	0.0346624	0.0646448	8.69224e-05	FALSE
Metabolite	X152.0642801p2136	storage_duration_hours	-0.000787983	0.00171181	0.647134	0.00390866	0.161753	0.0162461	FALSE
Metabolite	X152.0642801p2136	storage_duration_hours:storage_temperature	-9.46959e-06	6.99145e-05	0.892764	0.000339614	0.161753	0.000345751	FALSE
Metabolite	X152.0642801p2136	storage_temperature	0.00908771	0.00428234	0.0384297	0.0769776	0.161753	0.122165	TRUE
Metabolite	X480.3076693p2138	storage_duration_hours	0.00200073	0.000892513	0.0291127	0.0851356	0.655271	0.0392162	TRUE
Metabolite	X480.3076693p2138	storage_duration_hours:storage_temperature	-3.74808e-05	3.64525e-05	0.308435	0.0192021	0.655271	0.00575423	FALSE
Metabolite	X480.3076693p2138	storage_temperature	0.00565568	0.00223275	0.0142448	0.106202	0.655271	0.0471632	TRUE
Metabolite	X275.1456783p2141	storage_duration_hours	-0.00254927	0.00537794	0.637394	0.00414384	0.0373517	1.97872e-05	FALSE
Metabolite	X275.1456783p2141	storage_duration_hours:storage_temperature	0.00011574	0.000219649	0.600399	0.0051155	0.0373517	0.00492409	FALSE
Metabolite	X275.1456783p2141	storage_temperature	0.0079433	0.0134537	0.557374	0.006414	0.0373517	0.0321298	FALSE
Metabolite	X609.2795012p2148	storage_duration_hours	-0.000621601	0.00141385	0.661943	0.00356677	0.0929661	0.0247181	FALSE
Metabolite	X609.2795012p2148	storage_duration_hours:storage_temperature	7.45292e-05	5.7745e-05	0.20232	0.0299251	0.0929661	0.0284987	FALSE
Metabolite	X609.2795012p2148	storage_temperature	-0.00576532	0.00353694	0.108915	0.0468962	0.0929661	0.0160956	FALSE
Metabolite	X300.2292317p2151	storage_duration_hours	0.00303003	0.00364241	0.409143	0.012653	0.0961994	0.0110787	FALSE
Metabolite	X300.2292317p2151	storage_duration_hours:storage_temperature	-0.000216359	0.000148765	0.151634	0.0376934	0.0961994	0.0350801	FALSE
Metabolite	X300.2292317p2151	storage_temperature	-0.0010676	0.00911203	0.907165	0.000254145	0.0961994	0.0427215	FALSE
Metabolite	X478.2920992p2152	storage_duration_hours	0.00180283	0.000893887	0.048696	0.07005	0.687938	0.00445111	TRUE
Metabolite	X478.2920992p2152	storage_duration_hours:storage_temperature	-6.22321e-05	3.65086e-05	0.0940188	0.0510605	0.687938	0.0149679	FALSE
Metabolite	X478.2920992p2152	storage_temperature	0.00115132	0.00223619	0.608753	0.00488489	0.687938	0.00366421	FALSE
Metabolite	X391.245001p2162	storage_duration_hours	0.00370887	0.00242744	0.132377	0.0414391	0.101706	0.082122	FALSE
Metabolite	X391.245001p2162	storage_duration_hours:storage_temperature	-4.34134e-05	9.91428e-05	0.663215	0.00353827	0.101706	0.00332618	FALSE
Metabolite	X391.245001p2162	storage_temperature	0.00300873	0.0060726	0.622286	0.00452535	0.101706	0.00144188	FALSE
Metabolite	X280.1877204p2171	storage_duration_hours	0.00497695	0.00320193	0.12594	0.0428253	0.0667931	0.00889237	FALSE
Metabolite	X280.1877204p2171	storage_duration_hours:storage_temperature	-0.000181858	0.000130775	0.170045	0.0345735	0.0667931	0.0339141	FALSE
Metabolite	X280.1877204p2171	storage_temperature	0.00486141	0.0080101	0.546454	0.00677491	0.0667931	0.00461108	FALSE
Metabolite	X524.3668743p2173	storage_duration_hours	-0.000337397	0.000870409	0.699814	0.00277482	0.0138039	0.00013525	FALSE
Metabolite	X524.3668743p2173	storage_duration_hours:storage_temperature	1.80697e-05	3.55497e-05	0.613316	0.00476174	0.0138039	0.00480579	FALSE
Metabolite	X524.3668743p2173	storage_temperature	-1.7298e-06	0.00217746	0.999369	1.16868e-08	0.0138039	0.00467797	FALSE
Metabolite	X317.1563087p2177	storage_duration_hours	-0.00229517	0.00579193	0.693467	0.00289954	0.0252749	0.0182895	FALSE
Metabolite	X317.1563087p2177	storage_duration_hours:storage_temperature	-3.9028e-05	0.000236557	0.869573	0.000503812	0.0252749	0.000507981	FALSE
Metabolite	X317.1563087p2177	storage_temperature	0.00746839	0.0144894	0.60835	0.00489586	0.0252749	0.00523749	FALSE
Metabolite	X289.1767768p2190	storage_duration_hours	0.00458875	0.00498068	0.360987	0.0154755	0.0303968	0.00294116	FALSE
Metabolite	X289.1767768p2190	storage_duration_hours:storage_temperature	-0.000169609	0.000203424	0.408082	0.01271	0.0303968	0.012674	FALSE
Metabolite	X289.1767768p2190	storage_temperature	0.00176235	0.0124599	0.888048	0.000370338	0.0303968	0.00695027	FALSE
Metabolite	X496.3390899p2193	storage_duration_hours	0.00085848	0.00087326	0.329955	0.0175823	0.328759	0.0187346	FALSE
Metabolite	X496.3390899p2193	storage_duration_hours:storage_temperature	-1.28094e-05	3.56661e-05	0.720885	0.00238295	0.328759	0.00129371	FALSE
Metabolite	X496.3390899p2193	storage_temperature	0.00262638	0.00218459	0.23452	0.0260681	0.328759	0.0251328	FALSE
Metabolite	X86.09640793p2194	storage_duration_hours	0.00129948	0.00200877	0.520436	0.00769008	0.612792	0.000284803	FALSE
Metabolite	X86.09640793p2194	storage_duration_hours:storage_temperature	-4.75327e-05	8.20432e-05	0.564755	0.00617752	0.612792	0.00189463	FALSE
Metabolite	X86.09640793p2194	storage_temperature	0.00770799	0.00502524	0.130903	0.0417498	0.612792	0.0210133	FALSE
Metabolite	X289.161382p2195	storage_duration_hours	-0.00221893	0.00312655	0.48094	0.00924126	0.0523197	0.00412751	FALSE
Metabolite	X289.161382p2195	storage_duration_hours:storage_temperature	6.57377e-05	0.000127696	0.608795	0.00488374	0.0523197	0.00460211	FALSE
Metabolite	X289.161382p2195	storage_temperature	0.00592793	0.00782153	0.451807	0.0105253	0.0523197	0.0424392	FALSE
Metabolite	X454.2919795p2201	storage_duration_hours	0.000481997	0.000848302	0.572261	0.00594298	0.0426468	0.0111795	FALSE
Metabolite	X454.2919795p2201	storage_duration_hours:storage_temperature	-6.81512e-06	3.46468e-05	0.844799	0.000716005	0.0426468	0.000717143	FALSE
Metabolite	X454.2919795p2201	storage_temperature	0.00216112	0.00212215	0.313047	0.018843	0.0426468	0.0273649	FALSE
Metabolite	X166.0861538p2233	storage_duration_hours	0.000418699	0.00157596	0.791498	0.00130543	0.161467	0.00146676	FALSE
Metabolite	X166.0861538p2233	storage_duration_hours:storage_temperature	-7.48635e-06	6.43661e-05	0.907839	0.000250451	0.161467	0.000158522	FALSE
Metabolite	X166.0861538p2233	storage_temperature	0.00561171	0.00394249	0.160375	0.0361626	0.161467	0.0573492	FALSE
Metabolite	X271.1144881p2239	storage_duration_hours	0.000256108	0.00195375	0.896195	0.00031811	0.0576045	0.0257616	FALSE
Metabolite	X271.1144881p2239	storage_duration_hours:storage_temperature	4.60028e-05	7.97959e-05	0.566669	0.00611714	0.0576045	0.00562102	FALSE
Metabolite	X271.1144881p2239	storage_temperature	0.000743606	0.00488759	0.879642	0.000428467	0.0576045	0.0108526	FALSE
Metabolite	X266.1723724p2242	storage_duration_hours	0.0131011	0.00980481	0.187091	0.0320048	0.041083	0.00956957	FALSE
Metabolite	X266.1723724p2242	storage_duration_hours:storage_temperature	-0.000442613	0.000400453	0.273938	0.0221226	0.041083	0.0214994	FALSE
Metabolite	X266.1723724p2242	storage_temperature	0.00861804	0.0245282	0.726691	0.00228087	0.041083	0.0058267	FALSE
Metabolite	X355.2714252p2251	storage_duration_hours	-0.000312776	0.000724852	0.667821	0.0034362	0.0174591	0.00342823	FALSE
Metabolite	X355.2714252p2251	storage_duration_hours:storage_temperature	7.34812e-06	2.96048e-05	0.804915	0.00113957	0.0174591	0.00111675	FALSE
Metabolite	X355.2714252p2251	storage_temperature	-0.00139262	0.00181332	0.445836	0.0108045	0.0174591	0.0128723	FALSE
Metabolite	X249.0946374p2262	storage_duration_hours	-0.00285194	0.00152149	0.0662838	0.0610902	0.161029	0.01262	FALSE
Metabolite	X249.0946374p2262	storage_duration_hours:storage_temperature	0.000170046	6.21416e-05	0.00838914	0.121781	0.161029	0.115518	TRUE
Metabolite	X249.0946374p2262	storage_temperature	-0.00434711	0.00380624	0.258451	0.0235857	0.161029	0.0184306	FALSE
Metabolite	X215.127476p2265	storage_duration_hours	-0.00220749	0.00886252	0.804242	0.00114761	0.0118725	0.00570046	FALSE
Metabolite	X215.127476p2265	storage_duration_hours:storage_temperature	-2.18815e-05	0.000361967	0.952019	6.76694e-05	0.0118725	7.22753e-05	FALSE
Metabolite	X215.127476p2265	storage_temperature	0.00958231	0.0221709	0.667315	0.00344731	0.0118725	0.00520146	FALSE
Metabolite	X275.1456935p2266	storage_duration_hours	-0.00338869	0.003996	0.400171	0.0131423	0.0967917	0.00365705	FALSE
Metabolite	X275.1456935p2266	storage_duration_hours:storage_temperature	0.000111305	0.000163207	0.498161	0.00853955	0.0967917	0.0077381	FALSE
Metabolite	X275.1456935p2266	storage_temperature	0.0113793	0.00999659	0.260014	0.0234333	0.0967917	0.0849751	FALSE
Metabolite	X173.0808216p2268	storage_duration_hours	-0.00337367	0.00134398	0.0150945	0.104495	0.129172	0.0396377	TRUE
Metabolite	X173.0808216p2268	storage_duration_hours:storage_temperature	0.000109514	5.48915e-05	0.0510884	0.0686512	0.129172	0.0640948	FALSE
Metabolite	X173.0808216p2268	storage_temperature	-0.00762292	0.00336217	0.0274003	0.08692	0.129172	0.0251608	TRUE
Metabolite	X250.177454p2269	storage_duration_hours	0.0161315	0.00929659	0.0884082	0.0528135	0.0642039	0.0272118	FALSE
Metabolite	X250.177454p2269	storage_duration_hours:storage_temperature	-0.000476073	0.000379696	0.215306	0.028289	0.0642039	0.0270504	FALSE
Metabolite	X250.177454p2269	storage_temperature	0.0095624	0.0232568	0.682578	0.00312092	0.0642039	0.00680123	FALSE
Metabolite	X173.0808078p2271	storage_duration_hours	0.000432592	0.00115787	0.710157	0.00257824	0.0531274	0.0184386	FALSE
Metabolite	X173.0808078p2271	storage_duration_hours:storage_temperature	9.0998e-06	4.72902e-05	0.848132	0.000685219	0.0531274	0.000713964	FALSE
Metabolite	X173.0808078p2271	storage_temperature	0.00175022	0.00289658	0.548215	0.00671579	0.0531274	0.0199608	FALSE
Metabolite	X266.1724041p2277	storage_duration_hours	0.0102393	0.00751096	0.178462	0.0332706	0.0488613	0.0017243	FALSE
Metabolite	X266.1724041p2277	storage_duration_hours:storage_temperature	-0.000430016	0.000306766	0.166706	0.0351105	0.0488613	0.0346676	FALSE
Metabolite	X266.1724041p2277	storage_temperature	0.0072918	0.0187898	0.699488	0.00278114	0.0488613	0.0120938	FALSE
Metabolite	X250.1772822p2295	storage_duration_hours	0.000906278	0.00155382	0.562148	0.00626038	0.0467373	0.00889887	FALSE
Metabolite	X250.1772822p2295	storage_duration_hours:storage_temperature	-7.19541e-05	6.34618e-05	0.26188	0.0232527	0.0467373	0.0230562	FALSE
Metabolite	X250.1772822p2295	storage_temperature	0.00295374	0.00388711	0.45063	0.0105798	0.0467373	0.000102034	FALSE
Metabolite	X285.2206408p2298	storage_duration_hours	0.00886889	0.00809164	0.277919	0.0217628	0.0384908	0.0031682	FALSE
Metabolite	X285.2206408p2298	storage_duration_hours:storage_temperature	-0.000338762	0.000330483	0.309909	0.0190866	0.0384908	0.0188913	FALSE
Metabolite	X285.2206408p2298	storage_temperature	0.00291845	0.0202424	0.885899	0.000384784	0.0384908	0.0115072	FALSE
Metabolite	X383.1521187p2299	storage_duration_hours	0.000236523	0.00189919	0.901351	0.000287137	0.0867944	0.00900041	FALSE
Metabolite	X383.1521187p2299	storage_duration_hours:storage_temperature	2.12215e-05	7.75678e-05	0.785446	0.00138418	0.0867944	0.0012125	FALSE
Metabolite	X383.1521187p2299	storage_temperature	0.00599255	0.00475111	0.212624	0.0286174	0.0867944	0.0704444	FALSE
Metabolite	X353.2653721p2300	storage_duration_hours	-0.000289491	0.000672823	0.668717	0.00341655	0.0179276	0.00560776	FALSE
Metabolite	X353.2653721p2300	storage_duration_hours:storage_temperature	4.74476e-06	2.74798e-05	0.863561	0.000551783	0.0179276	0.000545991	FALSE
Metabolite	X353.2653721p2300	storage_temperature	-0.00115591	0.00168317	0.495181	0.0086581	0.0179276	0.0117014	FALSE
Metabolite	X286.1429477p2313	storage_duration_hours	0.00240699	0.00138111	0.0870629	0.0532513	0.943048	0.000211502	FALSE
Metabolite	X286.1429477p2313	storage_duration_hours:storage_temperature	-9.21359e-05	5.64081e-05	0.108207	0.0470802	0.943048	0.00216707	FALSE
Metabolite	X286.1429477p2313	storage_temperature	-0.00392614	0.00345506	0.26083	0.0233542	0.943048	0.00826875	FALSE
Metabolite	X328.1908893p2315	storage_duration_hours	-0.000153491	0.000568597	0.788231	0.00134764	0.0377175	4.54109e-05	FALSE
Metabolite	X328.1908893p2315	storage_duration_hours:storage_temperature	7.47339e-06	2.32229e-05	0.748839	0.00191415	0.0377175	0.00176978	FALSE
Metabolite	X328.1908893p2315	storage_temperature	0.00094766	0.00142243	0.508103	0.00815256	0.0377175	0.0274322	FALSE
Metabolite	X520.3390526p2324	storage_duration_hours	0.00130183	0.00101083	0.203279	0.0298002	0.852038	0.000397024	FALSE
Metabolite	X520.3390526p2324	storage_duration_hours:storage_temperature	-6.06187e-05	4.1285e-05	0.147825	0.0383913	0.852038	0.00484597	FALSE
Metabolite	X520.3390526p2324	storage_temperature	-0.000220405	0.00252875	0.930867	0.000140662	0.852038	0.00490726	FALSE
Metabolite	X313.1978189p2326	storage_duration_hours	-0.000646509	0.00177251	0.716729	0.00245758	0.0703056	0.00471296	FALSE
Metabolite	X313.1978189p2326	storage_duration_hours:storage_temperature	5.51586e-05	7.23939e-05	0.449421	0.0106362	0.0703056	0.00981951	FALSE
Metabolite	X313.1978189p2326	storage_temperature	-0.00760701	0.0044342	0.0919816	0.0516839	0.0703056	0.0472255	FALSE
Metabolite	X282.2786147p2328	storage_duration_hours	0.000221853	0.000460099	0.631622	0.00428716	0.0113403	0.00500254	FALSE
Metabolite	X282.2786147p2328	storage_duration_hours:storage_temperature	-4.47977e-06	1.87916e-05	0.812479	0.00105132	0.0113403	0.00104264	FALSE
Metabolite	X282.2786147p2328	storage_temperature	-0.000255605	0.001151	0.825096	0.000912422	0.0113403	0.00526559	FALSE
Metabolite	X522.3546125p2353	storage_duration_hours	0.000919508	0.000877744	0.299498	0.0199179	0.627499	0.00235912	FALSE
Metabolite	X522.3546125p2353	storage_duration_hours:storage_temperature	-2.74936e-05	3.58493e-05	0.446467	0.0107747	0.627499	0.00331008	FALSE
Metabolite	X522.3546125p2353	storage_temperature	0.000445373	0.00219581	0.840031	0.000761265	0.627499	0.000810054	FALSE
Metabolite	X319.1719121p2355	storage_duration_hours	-0.00582251	0.00595137	0.332266	0.0174165	0.0634535	0.00851097	FALSE
Metabolite	X319.1719121p2355	storage_duration_hours:storage_temperature	0.000170438	0.000243069	0.486195	0.00902282	0.0634535	0.00855765	FALSE
Metabolite	X319.1719121p2355	storage_temperature	0.0100926	0.0148882	0.500734	0.00843816	0.0634535	0.0459502	FALSE
Metabolite	X318.2995767p2358	storage_duration_hours	0.000146828	0.000462883	0.752312	0.00185984	0.00696057	0.00357684	FALSE
Metabolite	X318.2995767p2358	storage_duration_hours:storage_temperature	-1.82156e-06	1.89053e-05	0.923598	0.00017189	0.00696057	0.000171988	FALSE
Metabolite	X318.2995767p2358	storage_temperature	-0.000271097	0.00115797	0.815782	0.00101396	0.00696057	0.00317188	FALSE
Metabolite	X184.0730933p2362	storage_duration_hours	0.0013428	0.000735988	0.073613	0.0580642	0.120124	0.00651336	FALSE
Metabolite	X184.0730933p2362	storage_duration_hours:storage_temperature	-5.36853e-05	3.00596e-05	0.0797208	0.0557733	0.120124	0.0527826	FALSE
Metabolite	X184.0730933p2362	storage_temperature	0.00404933	0.00184118	0.0321577	0.0822096	0.120124	0.0284164	TRUE
Metabolite	X239.088481p2366	storage_duration_hours	-0.000378385	0.00357512	0.916103	0.000207396	0.055707	0.0223697	FALSE
Metabolite	X239.088481p2366	storage_duration_hours:storage_temperature	0.000117516	0.000146017	0.424458	0.0118527	0.055707	0.0111305	FALSE
Metabolite	X239.088481p2366	storage_temperature	0.000419818	0.0089437	0.962734	4.08014e-05	0.055707	0.0131363	FALSE
Metabolite	X273.1819236p2372	storage_duration_hours	0.00253233	0.00247935	0.311634	0.0189523	0.0465387	0.00805837	FALSE
Metabolite	X273.1819236p2372	storage_duration_hours:storage_temperature	-7.84906e-05	0.000101263	0.441651	0.0110037	0.0465387	0.010716	FALSE
Metabolite	X273.1819236p2372	storage_temperature	-0.00188621	0.00620245	0.762215	0.00170969	0.0465387	0.0246129	FALSE
Metabolite	X271.2628387p2377	storage_duration_hours	-0.00116831	0.00260246	0.655282	0.00371824	0.0174155	0.00300169	FALSE
Metabolite	X271.2628387p2377	storage_duration_hours:storage_temperature	8.33053e-05	0.000106291	0.436613	0.0112472	0.0174155	0.0112929	FALSE
Metabolite	X271.2628387p2377	storage_temperature	-0.00380897	0.00651044	0.560947	0.0062988	0.0174155	2.69556e-05	FALSE
Metabolite	X427.302135p2386	storage_duration_hours	-0.00157635	0.00113412	0.170253	0.0345404	0.110295	0.0963556	FALSE
Metabolite	X427.302135p2386	storage_duration_hours:storage_temperature	7.00603e-06	4.63204e-05	0.880341	0.000423469	0.110295	0.000379799	FALSE
Metabolite	X427.302135p2386	storage_temperature	-0.00204004	0.00283718	0.475217	0.00948359	0.110295	0.0134384	FALSE
Metabolite	X80.04946011p2405	storage_duration_hours	-0.000701404	0.000956098	0.466359	0.00986803	0.0584441	0.00524363	FALSE
Metabolite	X80.04946011p2405	storage_duration_hours:storage_temperature	1.96031e-05	3.90494e-05	0.617704	0.00464519	0.0584441	0.00412543	FALSE
Metabolite	X80.04946011p2405	storage_temperature	-0.000362691	0.00239182	0.880038	0.000425635	0.0584441	0.00107529	FALSE
Metabolite	X284.2942505p2413	storage_duration_hours	-0.000367579	0.000796965	0.64649	0.00392394	0.106599	0.00325126	FALSE
Metabolite	X284.2942505p2413	storage_duration_hours:storage_temperature	9.89691e-06	3.255e-05	0.762257	0.00170907	0.106599	0.00159409	FALSE
Metabolite	X284.2942505p2413	storage_temperature	-0.0038431	0.00199372	0.0591716	0.0643784	0.106599	0.0954634	FALSE
Metabolite	X305.1353287p2421	storage_duration_hours	-0.00177766	0.00288034	0.539716	0.0070043	0.0825279	0.011554	FALSE
Metabolite	X305.1353287p2421	storage_duration_hours:storage_temperature	2.17079e-05	0.00011764	0.85429	0.00063017	0.0825279	0.000516238	FALSE
Metabolite	X305.1353287p2421	storage_temperature	0.00794279	0.00720559	0.275216	0.0220064	0.0825279	0.048828	FALSE
Metabolite	X285.0935644p2423	storage_duration_hours	0.000598002	0.000519242	0.254525	0.0239736	0.0373733	0.0181028	FALSE
Metabolite	X285.0935644p2423	storage_duration_hours:storage_temperature	-1.56683e-05	2.12071e-05	0.463213	0.0100074	0.0373733	0.00970982	FALSE
Metabolite	X285.0935644p2423	storage_temperature	0.00132985	0.00129896	0.310502	0.0190403	0.0373733	0.00946975	FALSE
Metabolite	X173.0808259p2437	storage_duration_hours	-0.00469588	0.00157102	0.00420592	0.141964	0.146835	0.0328881	TRUE
Metabolite	X173.0808259p2437	storage_duration_hours:storage_temperature	0.000168804	6.41646e-05	0.0110782	0.113607	0.146835	0.109563	TRUE
Metabolite	X173.0808259p2437	storage_temperature	-0.008383	0.00393015	0.0374867	0.0777063	0.146835	0.00290961	TRUE
Metabolite	X195.0873891p2454	storage_duration_hours	-0.000766146	0.00160011	0.634008	0.00422755	0.822741	0.00930554	FALSE
Metabolite	X195.0873891p2454	storage_duration_hours:storage_temperature	9.20953e-05	6.53526e-05	0.164507	0.0354708	0.822741	0.00540527	FALSE
Metabolite	X195.0873891p2454	storage_temperature	-0.00276283	0.00400292	0.493021	0.00874475	0.822741	0.000256986	FALSE
Metabolite	X361.1891318p2469	storage_duration_hours	-0.00014364	0.00132901	0.914333	0.000216275	0.00541947	0.000447364	FALSE
Metabolite	X361.1891318p2469	storage_duration_hours:storage_temperature	1.21865e-05	5.42802e-05	0.823207	0.000932558	0.00541947	0.000907546	FALSE
Metabolite	X361.1891318p2469	storage_temperature	-0.00144088	0.00332472	0.666463	0.0034661	0.00541947	0.00276897	FALSE
Metabolite	X377.2136857p2474	storage_duration_hours	-0.012485	0.0111111	0.266133	0.022847	0.0669526	0.0028468	FALSE
Metabolite	X377.2136857p2474	storage_duration_hours:storage_temperature	0.000478103	0.000453806	0.296785	0.0201406	0.0669526	0.0191961	FALSE
Metabolite	X377.2136857p2474	storage_temperature	0.0115444	0.0277961	0.67955	0.00318416	0.0669526	0.0447856	FALSE
Metabolite	X317.1562521p2475	storage_duration_hours	-0.00724737	0.0075314	0.340195	0.016859	0.0300536	0.0205315	FALSE
Metabolite	X317.1562521p2475	storage_duration_hours:storage_temperature	0.000143707	0.000307601	0.642247	0.00402562	0.0300536	0.00394909	FALSE
Metabolite	X317.1562521p2475	storage_temperature	0.00106996	0.0188409	0.954923	5.9719e-05	0.0300536	0.00488964	FALSE
Metabolite	X121.0283616p2484	storage_duration_hours	-0.0016416	0.00214441	0.447291	0.0107359	0.110202	0.0550595	FALSE
Metabolite	X121.0283616p2484	storage_duration_hours:storage_temperature	-2.15183e-05	8.7583e-05	0.806853	0.0011166	0.110202	0.000973856	FALSE
Metabolite	X121.0283616p2484	storage_temperature	0.00787783	0.00536455	0.147771	0.0384013	0.110202	0.0526605	FALSE
Metabolite	X123.0552429p2486	storage_duration_hours	0.000503255	0.00133009	0.706646	0.00264404	0.79549	0.124117	FALSE
Metabolite	X123.0552429p2486	storage_duration_hours:storage_temperature	0.000159404	5.43244e-05	0.00489934	0.13752	0.79549	0.0324454	TRUE
Metabolite	X123.0552429p2486	storage_temperature	0.0237323	0.00332743	2.51178e-09	0.485077	0.79549	0.637108	TRUE
Metabolite	X289.1614462p2491	storage_duration_hours	-0.0030017	0.00517718	0.564465	0.00618668	0.0298274	0.00969962	FALSE
Metabolite	X289.1614462p2491	storage_duration_hours:storage_temperature	4.53588e-05	0.000211449	0.830954	0.00085143	0.0298274	0.000813731	FALSE
Metabolite	X289.1614462p2491	storage_temperature	0.00766892	0.0129515	0.556236	0.00645098	0.0298274	0.0188705	FALSE
Metabolite	X237.1092409p2498	storage_duration_hours	-0.00130914	0.00939095	0.889649	0.000359751	0.00967058	0.00318796	FALSE
Metabolite	X237.1092409p2498	storage_duration_hours:storage_temperature	-3.92485e-05	0.00038355	0.918874	0.000193876	0.00967058	0.000201474	FALSE
Metabolite	X237.1092409p2498	storage_temperature	0.0108396	0.0234928	0.646365	0.00392693	0.00967058	0.00525468	FALSE
Metabolite	X289.1614343p2514	storage_duration_hours	-0.00518253	0.00464577	0.26956	0.0225258	0.0859401	0.00567734	FALSE
Metabolite	X289.1614343p2514	storage_duration_hours:storage_temperature	0.000177397	0.000189745	0.353988	0.015929	0.0859401	0.0148577	FALSE
Metabolite	X289.1614343p2514	storage_temperature	0.00863647	0.0116221	0.460637	0.0101226	0.0859401	0.0644836	FALSE
Metabolite	X123.0552449p2516	storage_duration_hours	0.00100641	0.00144226	0.488297	0.00893649	0.790684	0.121895	FALSE
Metabolite	X123.0552449p2516	storage_duration_hours:storage_temperature	0.000146772	5.89055e-05	0.0158185	0.103114	0.790684	0.0239923	TRUE
Metabolite	X123.0552449p2516	storage_temperature	0.0266463	0.00360803	9.75529e-10	0.502498	0.790684	0.644342	TRUE
Metabolite	X609.2794793p2527	storage_duration_hours	0.0004349	0.000638293	0.498563	0.00852367	0.0312903	0.0163048	FALSE
Metabolite	X609.2794793p2527	storage_duration_hours:storage_temperature	-5.3291e-06	2.60695e-05	0.838795	0.000773237	0.0312903	0.000691693	FALSE
Metabolite	X609.2794793p2527	storage_temperature	0.000433216	0.00159678	0.787191	0.00136123	0.0312903	0.00079118	FALSE
Metabolite	X173.0807947p2537	storage_duration_hours	-0.000534598	0.00364557	0.88396	0.000398068	0.0552975	0.022051	FALSE
Metabolite	X173.0807947p2537	storage_duration_hours:storage_temperature	0.00012629	0.000148894	0.400076	0.0131475	0.0552975	0.012384	FALSE
Metabolite	X173.0807947p2537	storage_temperature	-4.68438e-05	0.00911992	0.995921	4.88571e-07	0.0552975	0.0122397	FALSE
Metabolite	X242.2837574p2551	storage_duration_hours	0.00741769	0.00369206	0.0495372	0.0695503	0.186663	0.0222336	TRUE
Metabolite	X242.2837574p2551	storage_duration_hours:storage_temperature	-0.00024871	0.000150793	0.104883	0.0479606	0.186663	0.0423765	FALSE
Metabolite	X242.2837574p2551	storage_temperature	0.013774	0.00923623	0.141703	0.0395555	0.186663	0.00311621	FALSE
Metabolite	X214.2526181p2553	storage_duration_hours	0.00355307	0.00395358	0.372804	0.0147362	0.0260076	0.00149902	FALSE
Metabolite	X214.2526181p2553	storage_duration_hours:storage_temperature	-0.000143804	0.000161474	0.377109	0.0144748	0.0260076	0.0144817	FALSE
Metabolite	X214.2526181p2553	storage_temperature	0.00966052	0.00989046	0.333048	0.0173608	0.0260076	0.00436513	FALSE
Metabolite	X197.0959133p2554	storage_duration_hours	0.00369454	0.00428127	0.391979	0.013603	0.174285	0.131222	FALSE
Metabolite	X197.0959133p2554	storage_duration_hours:storage_temperature	0.000134805	0.000174858	0.444101	0.0108867	0.174285	0.00882899	FALSE
Metabolite	X197.0959133p2554	storage_temperature	0.00103195	0.0107102	0.923598	0.00017189	0.174285	0.0132376	FALSE
Metabolite	X271.2627747p2563	storage_duration_hours	-0.00141184	0.000893344	0.119856	0.0442082	0.0828027	0.030844	FALSE
Metabolite	X271.2627747p2563	storage_duration_hours:storage_temperature	3.82391e-05	3.64864e-05	0.29929	0.0199349	0.0828027	0.0190006	FALSE
Metabolite	X271.2627747p2563	storage_temperature	-0.00319351	0.00223483	0.158771	0.0364363	0.0828027	0.0164698	FALSE
Metabolite	X313.2733079p2569	storage_duration_hours	-0.000808992	0.000805984	0.319984	0.0183153	0.0574066	0.0190348	FALSE
Metabolite	X313.2733079p2569	storage_duration_hours:storage_temperature	1.83412e-05	3.29184e-05	0.579712	0.00571605	0.0574066	0.00561526	FALSE
Metabolite	X313.2733079p2569	storage_temperature	-0.00212216	0.00201629	0.297252	0.0201021	0.0574066	0.0152013	FALSE
Metabolite	X452.2780236n9	storage_duration_hours	-0.00322012	0.00361731	0.377308	0.0144628	0.0369658	0.0086509	FALSE
Metabolite	X452.2780236n9	storage_duration_hours:storage_temperature	9.30695e-05	0.00014774	0.531381	0.00729534	0.0369658	0.0073206	FALSE
Metabolite	X452.2780236n9	storage_temperature	-0.0046399	0.00904923	0.610225	0.00484497	0.0369658	0.000174341	FALSE
Metabolite	X151.0259958n149	storage_duration_hours	-0.00012095	0.00682798	0.985932	5.8107e-06	0.150703	0.00280433	FALSE
Metabolite	X151.0259958n149	storage_duration_hours:storage_temperature	6.4127e-05	0.000278872	0.818998	0.000978259	0.150703	0.000705406	FALSE
Metabolite	X151.0259958n149	storage_temperature	0.0238111	0.0170812	0.16903	0.0347355	0.150703	0.0731595	FALSE
Metabolite	X187.0975029n571	storage_duration_hours	-0.000656612	0.0026234	0.803313	0.00115875	0.0149485	0.0117871	FALSE
Metabolite	X187.0975029n571	storage_duration_hours:storage_temperature	-2.12099e-05	0.000107146	0.843825	0.000725128	0.0149485	0.000690149	FALSE
Metabolite	X187.0975029n571	storage_temperature	0.000922861	0.00656282	0.888694	0.000366048	0.0149485	4.46563e-06	FALSE
Metabolite	X275.201441n959	storage_duration_hours	-0.000395319	0.00468228	0.933028	0.000131986	0.0137734	0.00208961	FALSE
Metabolite	X275.201441n959	storage_duration_hours:storage_temperature	5.87786e-05	0.000191236	0.75975	0.00174641	0.0137734	0.00177959	FALSE
Metabolite	X275.201441n959	storage_temperature	0.00203029	0.0117134	0.86304	0.00055605	0.0137734	0.00567694	FALSE
Metabolite	X321.2104019n1017	storage_duration_hours	-0.00234496	0.00407104	0.567001	0.00610672	0.0723917	0.0150297	FALSE
Metabolite	X321.2104019n1017	storage_duration_hours:storage_temperature	1.47746e-05	0.000166271	0.929523	0.000146198	0.0723917	0.000159126	FALSE
Metabolite	X321.2104019n1017	storage_temperature	0.0116453	0.0101843	0.257892	0.0236405	0.0723917	0.0486191	FALSE
Metabolite	X187.0975333n1313	storage_duration_hours	-3.4945e-05	0.000688222	0.959692	4.77417e-05	0.104589	0.0261281	FALSE
Metabolite	X187.0975333n1313	storage_duration_hours:storage_temperature	-2.0827e-05	2.81087e-05	0.461937	0.0100643	0.104589	0.00916728	FALSE
Metabolite	X187.0975333n1313	storage_temperature	0.00341986	0.00172169	0.0520806	0.0680907	0.104589	0.0683278	FALSE
Metabolite	X331.1913198n1655	storage_duration_hours	0.00113181	0.0013703	0.412463	0.0124758	0.85963	0.000707833	FALSE
Metabolite	X331.1913198n1655	storage_duration_hours:storage_temperature	-5.56865e-05	5.59663e-05	0.324174	0.0180037	0.85963	0.00198694	FALSE
Metabolite	X331.1913198n1655	storage_temperature	-0.00732453	0.003428	0.0371719	0.0779537	0.85963	0.0363038	TRUE
Metabolite	X362.2337308n1894	storage_duration_hours	0.0030735	0.00134072	0.0258034	0.0886884	0.124366	2.4244e-06	TRUE
Metabolite	X362.2337308n1894	storage_duration_hours:storage_temperature	-0.000148192	5.47582e-05	0.00908739	0.119433	0.124366	0.119224	TRUE
Metabolite	X362.2337308n1894	storage_temperature	0.00627288	0.003354	0.0668709	0.0608353	0.124366	3.19681e-05	FALSE
Metabolite	X395.2437265n2112	storage_duration_hours	0.00106897	0.00110634	0.338239	0.0169949	0.0293416	0.0184674	FALSE
Metabolite	X395.2437265n2112	storage_duration_hours:storage_temperature	-2.31923e-05	4.51856e-05	0.609858	0.0048549	0.0293416	0.00483007	FALSE
Metabolite	X395.2437265n2112	storage_temperature	0.000514148	0.00276767	0.853322	0.000638672	0.0293416	0.000976831	FALSE
Metabolite	X287.165265n2225	storage_duration_hours	0.000900494	0.00115816	0.440243	0.0110713	0.046115	0.000130607	FALSE
Metabolite	X287.165265n2225	storage_duration_hours:storage_temperature	-4.61366e-05	4.7302e-05	0.33373	0.0173123	0.046115	0.0166898	FALSE
Metabolite	X287.165265n2225	storage_temperature	0.00453886	0.0028973	0.123054	0.0434722	0.046115	0.0272024	FALSE
Metabolite	X295.2277507n2371	storage_duration_hours	-0.00015229	0.000723934	0.834175	0.00081883	0.270497	0.0188303	FALSE
Metabolite	X295.2277507n2371	storage_duration_hours:storage_temperature	2.95472e-05	2.95673e-05	0.322096	0.0181576	0.270497	0.0145659	FALSE
Metabolite	X295.2277507n2371	storage_temperature	0.000954845	0.00181103	0.600187	0.00512143	0.270497	0.0435048	FALSE
Metabolite	X452.2779922n2453	storage_duration_hours	0.00171043	0.00179765	0.345599	0.0164887	0.0500297	0.000172723	FALSE
Metabolite	X452.2779922n2453	storage_duration_hours:storage_temperature	-7.66063e-05	7.34203e-05	0.301414	0.0197622	0.0500297	0.0186805	FALSE
Metabolite	X452.2779922n2453	storage_temperature	0.00334009	0.00449707	0.460867	0.0101122	0.0500297	2.7369e-05	FALSE
Metabolite	X164.0716025n2528	storage_duration_hours	0.000926255	0.00180111	0.609163	0.00487375	0.142336	0.00139491	FALSE
Metabolite	X164.0716025n2528	storage_duration_hours:storage_temperature	-3.08119e-05	7.3562e-05	0.676983	0.00323837	0.142336	0.00252502	FALSE
Metabolite	X164.0716025n2528	storage_temperature	0.0073735	0.00450575	0.107558	0.0472496	0.142336	0.0584626	FALSE
Metabolite	X209.0819537n2603	storage_duration_hours	-2.4976e-05	0.000843147	0.976477	1.62494e-05	0.251207	0.0235608	FALSE
Metabolite	X209.0819537n2603	storage_duration_hours:storage_temperature	-2.8094e-05	3.44362e-05	0.418183	0.0121754	0.251207	0.0101947	FALSE
Metabolite	X209.0819537n2603	storage_temperature	0.00138545	0.00210926	0.51407	0.0079264	0.251207	6.22955e-05	FALSE
Metabolite	X192.0666625n2749	storage_duration_hours	0.00443485	0.0020822	0.0377549	0.0774972	0.153807	0.113594	TRUE
Metabolite	X192.0666625n2749	storage_duration_hours:storage_temperature	-7.21043e-05	8.50423e-05	0.400256	0.0131376	0.153807	0.0111084	FALSE
Metabolite	X192.0666625n2749	storage_temperature	0.0074596	0.00520893	0.157884	0.0365891	0.153807	0.023806	FALSE
Metabolite	X351.2176242n2901	storage_duration_hours	0.00223896	0.00148114	0.136454	0.0405982	0.149685	0.0729885	FALSE
Metabolite	X351.2176242n2901	storage_duration_hours:storage_temperature	-2.76807e-05	6.04934e-05	0.649089	0.00386245	0.149685	0.00316222	FALSE
Metabolite	X351.2176242n2901	storage_temperature	0.0061356	0.00370529	0.103542	0.0483242	0.149685	0.058321	FALSE
Metabolite	X130.0872823n2973	storage_duration_hours	0.00177223	0.00195958	0.369806	0.0149207	0.580395	0.00112605	FALSE
Metabolite	X130.0872823n2973	storage_duration_hours:storage_temperature	-6.09879e-05	8.00341e-05	0.449362	0.0106389	0.580395	0.00374575	FALSE
Metabolite	X130.0872823n2973	storage_temperature	0.00843333	0.00490218	0.0911002	0.0519582	0.580395	0.0248475	FALSE
Metabolite	X335.2229545n2985	storage_duration_hours	-0.00206964	0.00491409	0.675307	0.00327404	0.757704	0.000285187	FALSE
Metabolite	X335.2229545n2985	storage_duration_hours:storage_temperature	7.95653e-05	0.000200704	0.693349	0.00290189	0.757704	0.000684576	FALSE
Metabolite	X335.2229545n2985	storage_temperature	0.110474	0.0122933	2.60996e-12	0.599278	0.757704	0.755538	TRUE
Metabolite	X429.3007696n3084	storage_duration_hours	0.00151272	0.00133518	0.262232	0.0232188	0.448672	0.0631507	FALSE
Metabolite	X429.3007696n3084	storage_duration_hours:storage_temperature	-0.000151498	5.4532e-05	0.00750344	0.125054	0.448672	0.0765166	TRUE
Metabolite	X429.3007696n3084	storage_temperature	-0.00200585	0.00334014	0.550666	0.00663411	0.448672	0.129129	FALSE
Metabolite	X203.0824066n3095	storage_duration_hours	0.00372931	0.00263095	0.162088	0.0358734	0.128165	0.0143395	FALSE
Metabolite	X203.0824066n3095	storage_duration_hours:storage_temperature	-0.000117393	0.000107454	0.279469	0.0216244	0.128165	0.0188264	FALSE
Metabolite	X203.0824066n3095	storage_temperature	0.0144723	0.0065817	0.032191	0.0821791	0.128165	0.0674617	TRUE
Metabolite	X369.1737695n3103	storage_duration_hours	-0.000399027	0.00290284	0.891178	0.000349795	0.723889	0.00329395	FALSE
Metabolite	X369.1737695n3103	storage_duration_hours:storage_temperature	6.07307e-05	0.000118559	0.610572	0.00483557	0.723889	0.00100901	FALSE
Metabolite	X369.1737695n3103	storage_temperature	-0.00334557	0.00726187	0.646861	0.00391513	0.723889	0.000515118	FALSE
Metabolite	X144.0453516n3121	storage_duration_hours	0.0023524	0.00210587	0.268911	0.0225862	0.221292	0.0262276	FALSE
Metabolite	X144.0453516n3121	storage_duration_hours:storage_temperature	-4.28116e-05	8.60091e-05	0.620677	0.00456722	0.221292	0.00335186	FALSE
Metabolite	X144.0453516n3121	storage_temperature	0.013811	0.00526815	0.0113457	0.112905	0.221292	0.150732	TRUE
Metabolite	X174.0559009n3195	storage_duration_hours	0.00169804	0.00330875	0.609907	0.00485358	0.064403	0.00657286	FALSE
Metabolite	X174.0559009n3195	storage_duration_hours:storage_temperature	-0.00013242	0.000135138	0.331511	0.0174705	0.064403	0.016238	FALSE
Metabolite	X174.0559009n3195	storage_temperature	0.0112224	0.00827734	0.180806	0.0329201	0.064403	0.0154335	FALSE
Metabolite	X270.2075111n3250	storage_duration_hours	0.00356967	0.00242026	0.146044	0.0387244	0.162894	0.0254915	FALSE
Metabolite	X270.2075111n3250	storage_duration_hours:storage_temperature	-9.66961e-05	9.88497e-05	0.332331	0.0174119	0.162894	0.0149511	FALSE
Metabolite	X270.2075111n3250	storage_temperature	0.0160963	0.00605465	0.0103055	0.115735	0.162894	0.120063	TRUE
Metabolite	X293.2121787n3306	storage_duration_hours	0.000123289	0.000830576	0.88255	0.000407871	0.610418	0.0658967	FALSE
Metabolite	X293.2121787n3306	storage_duration_hours:storage_temperature	5.90648e-05	3.39228e-05	0.0873514	0.0531568	0.610418	0.0239444	FALSE
Metabolite	X293.2121787n3306	storage_temperature	0.00241123	0.00207781	0.250963	0.0243318	0.610418	0.0883543	FALSE
Metabolite	X178.0509371n3330	storage_duration_hours	0.00388886	0.00240534	0.111757	0.0461711	0.361225	0.0451638	FALSE
Metabolite	X178.0509371n3330	storage_duration_hours:storage_temperature	-7.29076e-05	9.82399e-05	0.46122	0.0100964	0.361225	0.00637782	FALSE
Metabolite	X178.0509371n3330	storage_temperature	0.024608	0.0060173	0.000144832	0.236472	0.361225	0.301575	TRUE
Metabolite	X506.3245968n3332	storage_duration_hours	0.00374746	0.00201425	0.0682677	0.060238	0.254538	0.00625057	FALSE
Metabolite	X506.3245968n3332	storage_duration_hours:storage_temperature	-0.000142672	8.22671e-05	0.0885798	0.0527582	0.254538	0.0397805	FALSE
Metabolite	X506.3245968n3332	storage_temperature	0.00783801	0.00503895	0.125672	0.0428847	0.254538	0.00409443	FALSE
Metabolite	X164.0655448n3442	storage_duration_hours	-0.000726332	0.000884314	0.415058	0.0123388	0.127965	0.0730005	FALSE
Metabolite	X164.0655448n3442	storage_duration_hours:storage_temperature	-1.32272e-05	3.61176e-05	0.715628	0.00247757	0.127965	0.00215322	FALSE
Metabolite	X164.0655448n3442	storage_temperature	0.00347007	0.00221224	0.122589	0.0435779	0.127965	0.0524456	FALSE
Metabolite	X508.3404578n3448	storage_duration_hours	0.000884443	0.000898327	0.329238	0.017634	0.221863	0.00555369	FALSE
Metabolite	X508.3404578n3448	storage_duration_hours:storage_temperature	-2.72074e-05	3.66899e-05	0.461573	0.0100806	0.221863	0.00721943	FALSE
Metabolite	X508.3404578n3448	storage_temperature	0.00240107	0.0022473	0.290081	0.0207019	0.221863	0.0100021	FALSE
Metabolite	X336.1321387n3465	storage_duration_hours	-0.00315388	0.00181316	0.0876558	0.0530575	0.168447	0.0111786	FALSE
Metabolite	X336.1321387n3465	storage_duration_hours:storage_temperature	0.000188045	7.4054e-05	0.0140204	0.10667	0.168447	0.0983758	TRUE
Metabolite	X336.1321387n3465	storage_temperature	-0.00301647	0.00453589	0.508867	0.00812337	0.168447	0.0374865	FALSE
Metabolite	X253.2173032n3492	storage_duration_hours	0.000313252	0.000550636	0.571789	0.00595757	0.0483559	0.00104729	FALSE
Metabolite	X253.2173032n3492	storage_duration_hours:storage_temperature	-1.87691e-05	2.24894e-05	0.407633	0.0127342	0.0483559	0.012691	FALSE
Metabolite	X253.2173032n3492	storage_temperature	0.000791138	0.0013775	0.568129	0.00607134	0.0483559	3.07902e-05	FALSE
Metabolite	X397.2053669n3493	storage_duration_hours	-0.000207661	0.0018621	0.911618	0.000230254	0.670553	0.0040157	FALSE
Metabolite	X397.2053669n3493	storage_duration_hours:storage_temperature	3.84063e-05	7.60529e-05	0.615617	0.00470039	0.670553	0.00118067	FALSE
Metabolite	X397.2053669n3493	storage_temperature	-0.00185903	0.00465832	0.69141	0.00294064	0.670553	0.000299421	FALSE
Metabolite	X327.2328611n3589	storage_duration_hours	0.00252295	0.000949026	0.0103066	0.115731	0.973294	0.000700353	TRUE
Metabolite	X327.2328611n3589	storage_duration_hours:storage_temperature	-7.80372e-05	3.87606e-05	0.0490774	0.0698224	0.973294	0.00151282	TRUE
Metabolite	X327.2328611n3589	storage_temperature	0.006061	0.00237413	0.0135407	0.107696	0.973294	0.00257645	TRUE
Metabolite	X184.0832069n3613	storage_duration_hours	-0.00032719	0.0023581	0.890163	0.000356392	0.0585899	0.0454947	FALSE
Metabolite	X184.0832069n3613	storage_duration_hours:storage_temperature	-8.05428e-05	9.63106e-05	0.406682	0.0127857	0.0585899	0.0122541	FALSE
Metabolite	X184.0832069n3613	storage_temperature	0.00329568	0.00589913	0.578695	0.00574668	0.0585899	0.000102067	FALSE
Metabolite	X391.2855158n3629	storage_duration_hours	0.00134309	0.0107323	0.900874	0.000289937	0.208848	0.000214575	FALSE
Metabolite	X391.2855158n3629	storage_duration_hours:storage_temperature	-5.67599e-05	0.000438333	0.897451	0.000310418	0.208848	0.00046428	FALSE
Metabolite	X391.2855158n3629	storage_temperature	0.0121874	0.0268484	0.651694	0.00380139	0.208848	0.00310956	FALSE
Metabolite	X164.0654794n3645	storage_duration_hours	0.000131062	0.00200036	0.948003	7.94889e-05	0.0201569	0.00132902	FALSE
Metabolite	X164.0654794n3645	storage_duration_hours:storage_temperature	6.5417e-06	8.16998e-05	0.936478	0.000118712	0.0201569	0.000120255	FALSE
Metabolite	X164.0654794n3645	storage_temperature	0.00328646	0.0050042	0.514137	0.00792389	0.0201569	0.0183543	FALSE
Metabolite	X335.2229628n3714	storage_duration_hours	0.000856679	0.000684037	0.215826	0.0282259	0.547182	0.000963226	FALSE
Metabolite	X335.2229628n3714	storage_duration_hours:storage_temperature	-3.80685e-05	2.79378e-05	0.17866	0.0332408	0.547182	0.015418	FALSE
Metabolite	X335.2229628n3714	storage_temperature	0.0112888	0.00171122	1.85762e-08	0.446264	0.547182	0.526276	TRUE
Metabolite	X188.0715959n3718	storage_duration_hours	0.00184413	0.00479354	0.701962	0.00273331	0.687409	0.0271457	FALSE
Metabolite	X188.0715959n3718	storage_duration_hours:storage_temperature	0.000141624	0.00019578	0.472568	0.00959738	0.687409	0.00243014	FALSE
Metabolite	X188.0715959n3718	storage_temperature	0.0267814	0.0119918	0.0296926	0.0845552	0.687409	0.0810554	TRUE
Metabolite	X303.2327991n3728	storage_duration_hours	0.00198454	0.00123187	0.113012	0.0458572	0.760537	0.0385804	FALSE
Metabolite	X303.2327991n3728	storage_duration_hours:storage_temperature	-9.96641e-06	5.03128e-05	0.843719	0.000726124	0.760537	0.000148955	FALSE
Metabolite	X303.2327991n3728	storage_temperature	0.028021	0.00308172	1.77357e-12	0.604907	0.760537	0.706921	TRUE
Metabolite	X154.0726105n3729	storage_duration_hours	-0.00106832	0.00281413	0.705711	0.00266173	0.041124	0.0161438	FALSE
Metabolite	X154.0726105n3729	storage_duration_hours:storage_temperature	-1.85473e-05	0.000114936	0.872403	0.000482001	0.041124	0.00050906	FALSE
Metabolite	X154.0726105n3729	storage_temperature	0.00550197	0.00703995	0.437901	0.0111846	0.041124	0.0146814	FALSE
Metabolite	X327.1350899n3811	storage_duration_hours	0.00555182	0.00215826	0.0128837	0.109161	0.66744	0.187894	TRUE
Metabolite	X327.1350899n3811	storage_duration_hours:storage_temperature	2.42581e-05	8.81486e-05	0.784216	0.00140049	0.66744	0.000432326	FALSE
Metabolite	X327.1350899n3811	storage_temperature	0.0323465	0.0053992	1.76307e-07	0.399279	0.66744	0.471632	TRUE
Metabolite	X367.1583311n3828	storage_duration_hours	1.34643e-05	0.00156379	0.993162	1.37281e-06	0.390757	0.0013079	FALSE
Metabolite	X367.1583311n3828	storage_duration_hours:storage_temperature	8.18741e-06	6.38693e-05	0.898475	0.000304217	0.390757	0.000168524	FALSE
Metabolite	X367.1583311n3828	storage_temperature	-0.000729498	0.00391206	0.852772	0.000643522	0.390757	0.000543186	FALSE
Metabolite	X301.2170612n3841	storage_duration_hours	0.000736038	0.00216261	0.734915	0.00214053	0.425062	0.0248802	FALSE
Metabolite	X301.2170612n3841	storage_duration_hours:storage_temperature	-0.000113562	8.83262e-05	0.204029	0.029703	0.425062	0.0161551	FALSE
Metabolite	X301.2170612n3841	storage_temperature	0.00854203	0.00541008	0.120197	0.0441287	0.425062	0.0107846	FALSE
Metabolite	X369.1740662n3868	storage_duration_hours	0.00133991	0.00223912	0.552067	0.00658773	0.865656	0.000516588	FALSE
Metabolite	X369.1740662n3868	storage_duration_hours:storage_temperature	-6.49353e-05	9.14511e-05	0.480725	0.00925026	0.865656	0.000941044	FALSE
Metabolite	X369.1740662n3868	storage_temperature	0.000184245	0.00560148	0.973882	2.00347e-05	0.865656	0.00049147	FALSE
Metabolite	X178.0509335n3870	storage_duration_hours	0.00529235	0.00240821	0.0322838	0.0820945	0.527439	0.116927	TRUE
Metabolite	X178.0509335n3870	storage_duration_hours:storage_temperature	-4.02051e-05	9.83572e-05	0.684328	0.00308471	0.527439	0.00149463	FALSE
Metabolite	X178.0509335n3870	storage_temperature	0.0307941	0.00602448	4.31343e-06	0.326073	0.527439	0.407287	TRUE
Metabolite	X391.2855303n3887	storage_duration_hours	0.0016303	0.00184057	0.379676	0.014321	0.881199	0.00839212	FALSE
Metabolite	X391.2855303n3887	storage_duration_hours:storage_temperature	-0.000150658	7.51733e-05	0.050081	0.0692319	0.881199	0.00745305	FALSE
Metabolite	X391.2855303n3887	storage_temperature	0.00540037	0.00460445	0.246	0.0248412	0.881199	0.000106471	FALSE
Metabolite	X369.1740537n3906	storage_duration_hours	0.000555666	0.00208975	0.791328	0.00130761	0.445936	0.00167725	FALSE
Metabolite	X369.1740537n3906	storage_duration_hours:storage_temperature	-1.24601e-05	8.53504e-05	0.884475	0.00039452	0.445936	0.000582796	FALSE
Metabolite	X369.1740537n3906	storage_temperature	0.000883063	0.0052278	0.866493	0.000528107	0.445936	4.83883e-05	FALSE
Metabolite	X331.2642069n3917	storage_duration_hours	0.00229567	0.0012168	0.064589	0.0618394	0.709166	0.107354	FALSE
Metabolite	X331.2642069n3917	storage_duration_hours:storage_temperature	1.84573e-05	4.9697e-05	0.711795	0.00254786	0.709166	0.000587315	FALSE
Metabolite	X331.2642069n3917	storage_temperature	0.018637	0.003044	1.08403e-07	0.409743	0.709166	0.431202	TRUE
Metabolite	X504.3095085n3929	storage_duration_hours	0.00102875	0.000889503	0.25255	0.0241715	0.814485	0.00086941	FALSE
Metabolite	X504.3095085n3929	storage_duration_hours:storage_temperature	-5.22126e-05	3.63295e-05	0.156432	0.0368414	0.814485	0.0059267	FALSE
Metabolite	X504.3095085n3929	storage_temperature	-0.001265	0.00222522	0.572064	0.00594908	0.814485	0.013895	FALSE
Metabolite	X154.0726044n3939	storage_duration_hours	0.000859059	0.00106644	0.424044	0.0118738	0.0904377	0.0117712	FALSE
Metabolite	X154.0726044n3939	storage_duration_hours:storage_temperature	-2.00015e-05	4.35563e-05	0.647926	0.00388989	0.0904377	0.00361619	FALSE
Metabolite	X154.0726044n3939	storage_temperature	0.0047813	0.00266787	0.0787071	0.0561406	0.0904377	0.072179	FALSE
Metabolite	X295.2278286n4005	storage_duration_hours	0.00380575	0.00158043	0.0194827	0.0969704	0.31102	0.0423727	TRUE
Metabolite	X295.2278286n4005	storage_duration_hours:storage_temperature	-0.00010964	6.45487e-05	0.0951558	0.0507187	0.31102	0.035463	FALSE
Metabolite	X295.2278286n4005	storage_temperature	0.0122228	0.00395368	0.00314775	0.150374	0.31102	0.0960491	TRUE
Metabolite	X267.1139193n4006	storage_duration_hours	0.0160257	0.00286691	7.68232e-07	0.366544	0.879321	0.433185	TRUE
Metabolite	X267.1139193n4006	storage_duration_hours:storage_temperature	0.000219925	0.000117092	0.0657539	0.0613223	0.879321	0.00794586	FALSE
Metabolite	X267.1139193n4006	storage_temperature	0.060767	0.00717201	1.71482e-11	0.570707	0.879321	0.43694	TRUE
Metabolite	X327.1351141n4007	storage_duration_hours	0.0104515	0.00251201	0.000114549	0.242753	0.728228	0.243198	TRUE
Metabolite	X327.1351141n4007	storage_duration_hours:storage_temperature	-7.22517e-05	0.000102597	0.484315	0.00910052	0.728228	0.0024694	FALSE
Metabolite	X327.1351141n4007	storage_temperature	0.046382	0.00628415	9.92061e-10	0.502194	0.728228	0.481769	TRUE
Metabolite	X144.045363n4010	storage_duration_hours	0.00234465	0.00149	0.121424	0.0438448	0.505415	0.00955993	FALSE
Metabolite	X144.045363n4010	storage_duration_hours:storage_temperature	-7.33149e-05	6.08553e-05	0.233557	0.0261743	0.505415	0.0121634	FALSE
Metabolite	X144.045363n4010	storage_temperature	0.0146457	0.00372746	0.000244238	0.222329	0.505415	0.179104	TRUE
Metabolite	X183.1389139n4033	storage_duration_hours	-0.00333654	0.00280354	0.239207	0.0255588	0.851218	0.000389743	FALSE
Metabolite	X183.1389139n4033	storage_duration_hours:storage_temperature	0.000116311	0.000114503	0.31426	0.0187496	0.851218	0.00220565	FALSE
Metabolite	X183.1389139n4033	storage_temperature	0.00101188	0.00701346	0.88582	0.000385325	0.851218	0.00258946	FALSE
Metabolite	X150.0497398n4062	storage_duration_hours	-0.000143685	0.0017413	0.934542	0.000126075	0.17782	0.0139603	FALSE
Metabolite	X150.0497398n4062	storage_duration_hours:storage_temperature	-3.84712e-05	7.11191e-05	0.590773	0.00538962	0.17782	0.00466302	FALSE
Metabolite	X150.0497398n4062	storage_temperature	0.0110911	0.00435612	0.0137794	0.107181	0.17782	0.137283	TRUE
Metabolite	X279.2327633n4090	storage_duration_hours	0.00110602	0.000735751	0.138601	0.0401666	0.761084	0.00348484	FALSE
Metabolite	X279.2327633n4090	storage_duration_hours:storage_temperature	-3.2658e-05	3.00499e-05	0.281956	0.0214044	0.761084	0.00428393	FALSE
Metabolite	X279.2327633n4090	storage_temperature	0.00192909	0.00184059	0.299268	0.0199367	0.761084	0.00167369	FALSE
Metabolite	X179.0574044n4096	storage_duration_hours	0.0010087	0.00152228	0.510388	0.00806544	0.978393	0.00341173	FALSE
Metabolite	X179.0574044n4096	storage_duration_hours:storage_temperature	2.54101e-05	6.21737e-05	0.684379	0.00308365	0.978393	0.000283802	FALSE
Metabolite	X179.0574044n4096	storage_temperature	-0.0014749	0.00380821	0.700061	0.00277003	0.978393	0.00034417	FALSE
Metabolite	X480.309456n4103	storage_duration_hours	0.00119265	0.000803792	0.143682	0.0391732	0.344562	0.0119908	FALSE
Metabolite	X480.309456n4103	storage_duration_hours:storage_temperature	-3.57038e-05	3.28289e-05	0.281614	0.0214345	0.344562	0.0131777	FALSE
Metabolite	X480.309456n4103	storage_temperature	0.00313199	0.0020108	0.125175	0.0429954	0.344562	0.0175842	FALSE
Metabolite	X639.5568606n4105	storage_duration_hours	0.00190027	0.00141563	0.185097	0.0322913	0.484931	0.00203843	FALSE
Metabolite	X639.5568606n4105	storage_duration_hours:storage_temperature	-6.98282e-05	5.78177e-05	0.232414	0.0263009	0.484931	0.012515	FALSE
Metabolite	X639.5568606n4105	storage_temperature	4.42564e-05	0.0035414	0.990075	2.89206e-06	0.484931	0.0108461	FALSE
Metabolite	X502.293605n4114	storage_duration_hours	0.00320621	0.00146318	0.0327674	0.0816575	0.400518	0.0512302	TRUE
Metabolite	X502.293605n4114	storage_duration_hours:storage_temperature	-7.9006e-05	5.97601e-05	0.191724	0.0313523	0.400518	0.0210628	FALSE
Metabolite	X502.293605n4114	storage_temperature	0.00581194	0.00366037	0.11817	0.0446048	0.400518	0.0088699	FALSE
Metabolite	X241.2172919n4123	storage_duration_hours	0.00036426	0.00116002	0.754722	0.00182265	0.203164	0.0134696	FALSE
Metabolite	X241.2172919n4123	storage_duration_hours:storage_temperature	7.92332e-06	4.73782e-05	0.867809	0.000517654	0.203164	0.000313995	FALSE
Metabolite	X241.2172919n4123	storage_temperature	0.0022359	0.00290196	0.444375	0.0108737	0.203164	0.021783	FALSE
Metabolite	X295.2277862n4129	storage_duration_hours	0.00150158	0.00119311	0.21361	0.0284962	0.397843	0.0258079	FALSE
Metabolite	X295.2277862n4129	storage_duration_hours:storage_temperature	-2.61159e-05	4.87295e-05	0.594204	0.00529088	0.397843	0.00278384	FALSE
Metabolite	X295.2277862n4129	storage_temperature	0.00923664	0.00298473	0.00311975	0.150632	0.397843	0.169357	TRUE
Metabolite	X241.1809536n4134	storage_duration_hours	0.000574012	0.000733996	0.437609	0.0111988	0.873211	0.000168446	FALSE
Metabolite	X241.1809536n4134	storage_duration_hours:storage_temperature	-2.21025e-05	2.99782e-05	0.46414	0.00996615	0.873211	0.000957346	FALSE
Metabolite	X241.1809536n4134	storage_temperature	0.00375386	0.0018362	0.0458061	0.0718368	0.873211	0.0136843	TRUE
Metabolite	X476.2778574n4161	storage_duration_hours	0.00217529	0.000842705	0.0125906	0.10984	0.684135	0.0084567	TRUE
Metabolite	X476.2778574n4161	storage_duration_hours:storage_temperature	-7.48344e-05	3.44182e-05	0.0340861	0.0804982	0.684135	0.0252625	TRUE
Metabolite	X476.2778574n4161	storage_temperature	0.00278382	0.00210815	0.192236	0.0312812	0.684135	0.000161197	FALSE
Metabolite	X267.2328106n4168	storage_duration_hours	2.96013e-05	0.000551426	0.957387	5.33618e-05	0.0871325	0.000571471	FALSE
Metabolite	X267.2328106n4168	storage_duration_hours:storage_temperature	4.62799e-07	2.25216e-05	0.983681	7.81967e-06	0.0871325	2.49273e-05	FALSE
Metabolite	X267.2328106n4168	storage_temperature	0.00017519	0.00137947	0.899414	0.000298584	0.0871325	0.000498484	FALSE
Metabolite	X369.1740644n4175	storage_duration_hours	-0.000625179	0.00159253	0.696183	0.00284578	0.642841	0.000635782	FALSE
Metabolite	X369.1740644n4175	storage_duration_hours:storage_temperature	3.41259e-05	6.5043e-05	0.601962	0.00507183	0.642841	0.0013973	FALSE
Metabolite	X369.1740644n4175	storage_temperature	-0.00256754	0.00398396	0.521999	0.00763282	0.642841	0.00185305	FALSE
Metabolite	X239.2018168n4188	storage_duration_hours	0.000428347	0.00173906	0.806377	0.00112223	0.160969	0.0104751	FALSE
Metabolite	X239.2018168n4188	storage_duration_hours:storage_temperature	1.19413e-05	7.10276e-05	0.867116	0.000523149	0.160969	0.000343894	FALSE
Metabolite	X239.2018168n4188	storage_temperature	0.00423797	0.00435052	0.334335	0.0172693	0.160969	0.0353137	FALSE
Metabolite	X452.2779943n4207	storage_duration_hours	0.00214643	0.000718008	0.00420156	0.141995	0.712588	0.0448191	TRUE
Metabolite	X452.2779943n4207	storage_duration_hours:storage_temperature	-4.82598e-05	2.93252e-05	0.10564	0.0477576	0.712588	0.0128409	FALSE
Metabolite	X452.2779943n4207	storage_temperature	0.00664704	0.0017962	0.00050564	0.202298	0.712588	0.0756416	TRUE
Metabolite	X339.2324692n4224	storage_duration_hours	0.0010063	0.00231606	0.665666	0.00348374	0.0405131	0.0306185	FALSE
Metabolite	X339.2324692n4224	storage_duration_hours:storage_temperature	2.73575e-05	9.45935e-05	0.773527	0.00154655	0.0405131	0.00142975	FALSE
Metabolite	X339.2324692n4224	storage_temperature	0.000229196	0.00579395	0.968592	2.89773e-05	0.0405131	0.00224972	FALSE
Metabolite	X478.2934129n4252	storage_duration_hours	0.00218766	0.000790176	0.00769886	0.1243	0.664678	0.0434146	TRUE
Metabolite	X478.2934129n4252	storage_duration_hours:storage_temperature	-4.96831e-05	3.22728e-05	0.129529	0.0420433	0.664678	0.0131322	FALSE
Metabolite	X478.2934129n4252	storage_temperature	0.00528488	0.00197674	0.00990731	0.116893	0.664678	0.036347	TRUE
Metabolite	X438.2624531n4261	storage_duration_hours	0.000535208	0.000747804	0.477256	0.0093967	0.0560809	0.00997911	FALSE
Metabolite	X438.2624531n4261	storage_duration_hours:storage_temperature	-1.22052e-05	3.05422e-05	0.691015	0.00294858	0.0560809	0.00290991	FALSE
Metabolite	X438.2624531n4261	storage_temperature	0.00230194	0.00187074	0.223845	0.0272745	0.0560809	0.0311192	FALSE
Metabolite	X498.2622694n4271	storage_duration_hours	0.00297344	0.00125392	0.0213218	0.0943107	0.852888	0.00257553	TRUE
Metabolite	X498.2622694n4271	storage_duration_hours:storage_temperature	-0.000102582	5.12134e-05	0.0502042	0.0691602	0.852888	0.00936954	FALSE
Metabolite	X498.2622694n4271	storage_temperature	0.00357627	0.00313687	0.259286	0.0235041	0.852888	0.00013074	FALSE
Metabolite	X524.2778474n4273	storage_duration_hours	0.00262397	0.00115853	0.0275543	0.086755	0.664946	0.00518667	TRUE
Metabolite	X524.2778474n4273	storage_duration_hours:storage_temperature	-9.41609e-05	4.73174e-05	0.0516659	0.0683236	0.664946	0.0223539	FALSE
Metabolite	X524.2778474n4273	storage_temperature	0.00417386	0.00289824	0.155602	0.0369866	0.664946	0.000382293	FALSE
Metabolite	X500.2780274n4276	storage_duration_hours	0.00225932	0.00119804	0.0647001	0.0617897	0.222806	0.0450784	FALSE
Metabolite	X500.2780274n4276	storage_duration_hours:storage_temperature	-5.68814e-05	4.89311e-05	0.250153	0.0244142	0.222806	0.0205843	FALSE
Metabolite	X500.2780274n4276	storage_temperature	0.00250328	0.00299708	0.407263	0.0127542	0.222806	2.76587e-05	FALSE
Metabolite	X269.2485029n4278	storage_duration_hours	0.00047303	0.00131193	0.719836	0.00240168	0.0706695	0.00432555	FALSE
Metabolite	X269.2485029n4278	storage_duration_hours:storage_temperature	-7.82592e-06	5.35826e-05	0.884423	0.000394873	0.0706695	0.000463976	FALSE
Metabolite	X269.2485029n4278	storage_temperature	0.00296938	0.00328199	0.369618	0.0149323	0.0706695	0.0212552	FALSE
Metabolite	X277.2171708n4283	storage_duration_hours	0.00201435	0.000940891	0.0368137	0.0782378	0.924361	0.000497041	TRUE
Metabolite	X277.2171708n4283	storage_duration_hours:storage_temperature	-7.4071e-05	3.84283e-05	0.059183	0.0643728	0.924361	0.0041995	FALSE
Metabolite	X277.2171708n4283	storage_temperature	0.00192653	0.00235378	0.416678	0.0122538	0.924361	0.000308199	FALSE
Metabolite	X269.2485254n4298	storage_duration_hours	0.000839108	0.00119001	0.483761	0.00912353	0.168474	0.00709338	FALSE
Metabolite	X269.2485254n4298	storage_duration_hours:storage_temperature	-2.21916e-05	4.86029e-05	0.649797	0.00384579	0.168474	0.00368902	FALSE
Metabolite	X269.2485254n4298	storage_temperature	0.00294783	0.00297698	0.326489	0.0178338	0.168474	0.0127419	FALSE
Metabolite	X227.2015923n4303	storage_duration_hours	0.000731517	0.00102378	0.477982	0.00936594	0.113473	0.000962602	FALSE
Metabolite	X227.2015923n4303	storage_duration_hours:storage_temperature	-3.05631e-05	4.18139e-05	0.46798	0.00979682	0.113473	0.00933741	FALSE
Metabolite	X227.2015923n4303	storage_temperature	0.0033201	0.00256115	0.200374	0.0301807	0.113473	0.0188709	FALSE
Metabolite	X291.1999573n4314	storage_duration_hours	0.00713472	0.00703613	0.315099	0.0186853	0.0475677	0.00183179	FALSE
Metabolite	X291.1999573n4314	storage_duration_hours:storage_temperature	-0.000290696	0.000287373	0.316258	0.0185969	0.0475677	0.0181949	FALSE
Metabolite	X291.1999573n4314	storage_temperature	0.0272565	0.0176019	0.127344	0.0425167	0.0475677	0.0244283	FALSE
Metabolite	X281.2483991n4325	storage_duration_hours	0.000905429	0.000789556	0.256538	0.0237739	0.638606	0.00162931	FALSE
Metabolite	X281.2483991n4325	storage_duration_hours:storage_temperature	-3.01751e-05	3.22474e-05	0.353576	0.0159561	0.638606	0.00490911	FALSE
Metabolite	X281.2483991n4325	storage_temperature	2.54417e-05	0.00197519	0.98977	3.07242e-06	0.638606	0.00391479	FALSE
Metabolite	X187.0069242n4337	storage_duration_hours	0.00337863	0.00219858	0.130198	0.0419	0.953979	0.000485084	FALSE
Metabolite	X187.0069242n4337	storage_duration_hours:storage_temperature	-0.000160932	8.97956e-05	0.0787032	0.056142	0.953979	0.00210218	FALSE
Metabolite	X187.0069242n4337	storage_temperature	0.00888936	0.00550008	0.111874	0.0461417	0.953979	0.000886355	FALSE
Metabolite	X225.1860127n4344	storage_duration_hours	0.000780058	0.000997237	0.437503	0.0112039	0.054358	0.0155438	FALSE
Metabolite	X225.1860127n4344	storage_duration_hours:storage_temperature	-1.31242e-05	4.07297e-05	0.748525	0.00191909	0.054358	0.00167047	FALSE
Metabolite	X225.1860127n4344	storage_temperature	0.000705421	0.00249474	0.778439	0.00147847	0.054358	0.000252082	FALSE
Metabolite	X526.2933204n4345	storage_duration_hours	0.00206752	0.0011777	0.0848352	0.0539922	0.138844	0.0437977	FALSE
Metabolite	X526.2933204n4345	storage_duration_hours:storage_temperature	-5.12478e-05	4.81002e-05	0.291419	0.0205886	0.138844	0.0188508	FALSE
Metabolite	X526.2933204n4345	storage_temperature	0.00218494	0.00294619	0.461534	0.0100824	0.138844	1.79881e-05	FALSE
Metabolite	X438.2625118n4356	storage_duration_hours	0.000128006	0.000760565	0.866973	0.000524287	0.0440957	0.00522997	FALSE
Metabolite	X438.2625118n4356	storage_duration_hours:storage_temperature	3.60237e-06	3.10634e-05	0.908108	0.000248988	0.0440957	0.000219217	FALSE
Metabolite	X438.2625118n4356	storage_temperature	0.00172662	0.00190266	0.368187	0.0150212	0.0440957	0.0341227	FALSE
Metabolite	X260.092635n4364	storage_duration_hours	0.000339134	0.00181907	0.852804	0.000643236	0.0757606	0.00375873	FALSE
Metabolite	X260.092635n4364	storage_duration_hours:storage_temperature	3.05078e-06	7.42953e-05	0.967397	3.12243e-05	0.0757606	2.34602e-05	FALSE
Metabolite	X260.092635n4364	storage_temperature	0.0063151	0.00455067	0.170919	0.0344349	0.0757606	0.067532	FALSE
Metabolite	X253.2172751n4365	storage_duration_hours	0.000557522	0.00090101	0.538667	0.00704047	0.681367	0.0125605	FALSE
Metabolite	X253.2172751n4365	storage_duration_hours:storage_temperature	1.95614e-06	3.67995e-05	0.957803	5.2324e-05	0.681367	0.000207317	FALSE
Metabolite	X253.2172751n4365	storage_temperature	-0.000906501	0.00225401	0.689145	0.00298629	0.681367	0.00242827	FALSE
Metabolite	X267.113949n4395	storage_duration_hours	0.0170471	0.00296817	4.38506e-07	0.379206	0.881776	0.429709	TRUE
Metabolite	X267.113949n4395	storage_duration_hours:storage_temperature	0.000212593	0.000121228	0.0851609	0.0538826	0.881776	0.00681989	FALSE
Metabolite	X267.113949n4395	storage_temperature	0.0647598	0.00742532	6.87458e-12	0.58482	0.881776	0.442447	TRUE
Metabolite	X241.217272n4420	storage_duration_hours	0.000648383	0.000869443	0.459055	0.0101938	0.113688	0.00473673	FALSE
Metabolite	X241.217272n4420	storage_duration_hours:storage_temperature	-2.05854e-05	3.55102e-05	0.564526	0.00618476	0.113688	0.00601076	FALSE
Metabolite	X241.217272n4420	storage_temperature	0.00169774	0.00217504	0.438473	0.0111568	0.113688	0.00412062	FALSE
Metabolite	X239.0925667n4433	storage_duration_hours	0.00166031	0.00358963	0.645561	0.00394608	0.888784	0.012259	FALSE
Metabolite	X239.0925667n4433	storage_duration_hours:storage_temperature	-0.000271286	0.00014661	0.0697303	0.0596261	0.888784	0.00586603	FALSE
Metabolite	X239.0925667n4433	storage_temperature	0.0348654	0.00898	0.000283754	0.218233	0.888784	0.0307713	TRUE
Metabolite	4.77_224.0619m/z	storage_duration_hours	-0.000586676	0.00159165	0.713869	0.00250969	0.742011	0.00765301	FALSE
Metabolite	4.77_224.0619m/z	storage_duration_hours:storage_temperature	8.72706e-05	6.50068e-05	0.185056	0.0322973	0.742011	0.0104365	FALSE
Metabolite	4.77_224.0619m/z	storage_temperature	-0.00243432	0.00398174	0.543518	0.0068742	0.742011	0.00213727	FALSE
Metabolite	10.07_168.0779m/z	storage_duration_hours	0.000831626	0.00115537	0.474759	0.00950321	0.963038	0.000550839	FALSE
Metabolite	10.07_168.0779m/z	storage_duration_hours:storage_temperature	1.76542e-06	4.71884e-05	0.970294	2.59192e-05	0.963038	0.000391046	FALSE
Metabolite	10.07_168.0779m/z	storage_temperature	-0.00275161	0.00289034	0.345338	0.0165065	0.963038	0.000509368	FALSE
Metabolite	6.96_133.0507m/z	storage_duration_hours	0.000825825	0.00113904	0.471571	0.00964043	0.397891	0.0275248	FALSE
Metabolite	6.96_133.0507m/z	storage_duration_hours:storage_temperature	6.88887e-06	4.65213e-05	0.882831	0.000405904	0.397891	0.000526206	FALSE
Metabolite	6.96_133.0507m/z	storage_temperature	0.00468807	0.00284948	0.10573	0.0477334	0.397891	0.0726119	FALSE
Metabolite	1.00_182.0677m/z	storage_duration_hours	-0.0035446	0.00375712	0.349661	0.0162155	0.392139	0.0261496	FALSE
Metabolite	1.00_182.0677m/z	storage_duration_hours:storage_temperature	0.000313888	0.00015345	0.0456862	0.0719135	0.392139	0.0454207	TRUE
Metabolite	1.00_182.0677m/z	storage_temperature	-0.0378336	0.00939899	0.000178757	0.230801	0.392139	0.150687	TRUE
Metabolite	7.46_152.9959m/z	storage_duration_hours	-0.00126414	0.00201916	0.533906	0.00720631	0.72184	0.0569626	FALSE
Metabolite	7.46_152.9959m/z	storage_duration_hours:storage_temperature	0.000225199	8.24677e-05	0.00851698	0.121337	0.72184	0.0397578	TRUE
Metabolite	7.46_152.9959m/z	storage_temperature	0.0256457	0.00505124	4.87493e-06	0.323115	0.72184	0.507156	TRUE
Metabolite	2.58_131.0713m/z	storage_duration_hours	0.000488244	0.000934584	0.603516	0.00502868	0.969783	0.00398625	FALSE
Metabolite	2.58_131.0713m/z	storage_duration_hours:storage_temperature	5.60069e-05	3.81707e-05	0.148102	0.0383397	0.969783	0.00224573	FALSE
Metabolite	2.58_131.0713m/z	storage_temperature	-0.00255335	0.002338	0.279633	0.0216098	0.969783	0.000273769	FALSE
Metabolite	10.30_162.0528n	storage_duration_hours	0.000838382	0.00131095	0.525188	0.00751688	0.0476468	0.0402921	FALSE
Metabolite	10.30_162.0528n	storage_duration_hours:storage_temperature	9.90214e-06	5.35427e-05	0.85397	0.000632979	0.0476468	0.000587461	FALSE
Metabolite	10.30_162.0528n	storage_temperature	-0.00178014	0.00327955	0.5895	0.00542656	0.0476468	0.00545033	FALSE
Metabolite	4.55_103.0401m/z	storage_duration_hours	0.00080312	0.00124956	0.523125	0.00759173	0.967233	0.00213277	FALSE
Metabolite	4.55_103.0401m/z	storage_duration_hours:storage_temperature	4.07559e-05	5.10353e-05	0.428031	0.0116721	0.967233	0.00113794	FALSE
Metabolite	4.55_103.0401m/z	storage_temperature	-0.000991279	0.00312597	0.752382	0.00185875	0.967233	0.000631412	FALSE
Metabolite	11.15_103.0401m/z	storage_duration_hours	-0.00124816	0.0012088	0.306409	0.019362	0.614465	0.00942283	FALSE
Metabolite	11.15_103.0401m/z	storage_duration_hours:storage_temperature	9.87808e-05	4.93702e-05	0.0504497	0.069018	0.614465	0.0312511	FALSE
Metabolite	11.15_103.0401m/z	storage_temperature	-0.000677601	0.00302398	0.823544	0.00092895	0.614465	0.0230204	FALSE
Metabolite	1.92_124.9914m/z	storage_duration_hours	0.00114953	0.00107833	0.291153	0.0206111	0.972012	0.000204379	FALSE
Metabolite	1.92_124.9914m/z	storage_duration_hours:storage_temperature	-3.83118e-05	4.40416e-05	0.388205	0.0138198	0.972012	0.000382808	FALSE
Metabolite	1.92_124.9914m/z	storage_temperature	0.0053755	0.0026976	0.0513587	0.0684974	0.972012	0.00343845	FALSE
Metabolite	2.22_160.0404m/z	storage_duration_hours	0.00356254	0.00334975	0.292278	0.0205162	0.063935	0.0551915	FALSE
Metabolite	2.22_160.0404m/z	storage_duration_hours:storage_temperature	-1.89563e-05	0.000136812	0.890315	0.000355395	0.063935	0.000324078	FALSE
Metabolite	2.22_160.0404m/z	storage_temperature	-0.00343806	0.00837989	0.683227	0.00310746	0.063935	0.00794329	FALSE
Metabolite	1.53_207.0122m/z	storage_duration_hours	-0.00033341	0.00275354	0.904074	0.000271434	0.033722	0.0267273	FALSE
Metabolite	1.53_207.0122m/z	storage_duration_hours:storage_temperature	-6.87471e-05	0.000112461	0.543569	0.00687249	0.033722	0.00669123	FALSE
Metabolite	1.53_207.0122m/z	storage_temperature	0.00243861	0.00688837	0.724704	0.00231554	0.033722	0.000295248	FALSE
Metabolite	13.00_184.9857m/z	storage_duration_hours	0.00014245	0.00288449	0.960795	4.5162e-05	0.219	0.148084	FALSE
Metabolite	13.00_184.9857m/z	storage_duration_hours:storage_temperature	0.000227735	0.00011781	0.0584772	0.0647211	0.219	0.0542021	FALSE
Metabolite	13.00_184.9857m/z	storage_temperature	-0.0154495	0.00721598	0.0368037	0.0782459	0.219	0.0157078	TRUE
Metabolite	11.61_184.9857m/z	storage_duration_hours	0.00107774	0.0022264	0.630292	0.00432061	0.286082	0.120569	FALSE
Metabolite	11.61_184.9857m/z	storage_duration_hours:storage_temperature	0.000119626	9.09316e-05	0.19388	0.0310547	0.286082	0.0239499	FALSE
Metabolite	11.61_184.9857m/z	storage_temperature	-0.000197847	0.00556966	0.971794	2.33666e-05	0.286082	0.0237388	FALSE
Metabolite	1.20_391.2857m/z	storage_duration_hours	-0.00407539	0.00544503	0.45743	0.0102674	0.653855	0.0286748	FALSE
Metabolite	1.20_391.2857m/z	storage_duration_hours:storage_temperature	0.000467909	0.000222388	0.0400488	0.0757679	0.653855	0.0261248	TRUE
Metabolite	1.20_391.2857m/z	storage_temperature	-0.0436266	0.0136215	0.00228371	0.159634	0.653855	0.0405519	TRUE
Metabolite	1.49_165.0418m/z	storage_duration_hours	0.00209613	0.000964265	0.0341224	0.0804669	0.976045	0.00177177	TRUE
Metabolite	1.49_165.0418m/z	storage_duration_hours:storage_temperature	-3.41622e-05	3.9383e-05	0.389542	0.0137426	0.976045	0.000355264	FALSE
Metabolite	1.49_165.0418m/z	storage_temperature	0.00300641	0.00241225	0.21803	0.0279603	0.976045	0.00121841	FALSE
Metabolite	7.15_152.0023m/z	storage_duration_hours	-0.00194288	0.00207499	0.35327	0.0159762	0.097797	0.000346628	FALSE
Metabolite	7.15_152.0023m/z	storage_duration_hours:storage_temperature	8.57283e-05	8.47476e-05	0.316254	0.0185972	0.097797	0.0175713	FALSE
Metabolite	7.15_152.0023m/z	storage_temperature	0.0024212	0.00519088	0.642782	0.0040127	0.097797	0.0462518	FALSE
Metabolite	10.29_165.0357m/z	storage_duration_hours	0.0109272	0.0130786	0.407117	0.0127621	0.319378	0.083835	FALSE
Metabolite	10.29_165.0357m/z	storage_duration_hours:storage_temperature	-0.00137774	0.000534162	0.0126579	0.109682	0.319378	0.0855269	TRUE
Metabolite	10.29_165.0357m/z	storage_temperature	0.00794441	0.032718	0.809069	0.00109064	0.319378	0.0652666	FALSE
Metabolite	3.63_137.0244m/z	storage_duration_hours	0.0108611	0.00215033	5.35122e-06	0.320854	0.804544	0.461096	TRUE
Metabolite	3.63_137.0244m/z	storage_duration_hours:storage_temperature	7.98652e-05	8.7825e-05	0.367197	0.0150829	0.804544	0.00290976	FALSE
Metabolite	3.63_137.0244m/z	storage_temperature	0.0327082	0.00537937	1.2675e-07	0.406398	0.804544	0.333702	TRUE
Metabolite	2.23_137.0244m/z	storage_duration_hours	0.0090761	0.00173795	2.90264e-06	0.335567	0.848262	0.479943	TRUE
Metabolite	2.23_137.0244m/z	storage_duration_hours:storage_temperature	0.000128833	7.09824e-05	0.075079	0.0574967	0.848262	0.00934132	FALSE
Metabolite	2.23_137.0244m/z	storage_temperature	0.028667	0.00434775	1.8813e-08	0.446009	0.848262	0.357093	TRUE
Metabolite	4.35_137.0245m/z	storage_duration_hours	0.00270799	0.000891007	0.00365169	0.14607	0.854314	0.525889	TRUE
Metabolite	4.35_137.0245m/z	storage_duration_hours:storage_temperature	0.000179871	3.6391e-05	7.84845e-06	0.311493	0.854314	0.065993	TRUE
Metabolite	4.35_137.0245m/z	storage_temperature	0.00754446	0.00222899	0.00133372	0.175021	0.854314	0.262126	TRUE
Metabolite	1.48_137.0244m/z	storage_duration_hours	0.000905058	0.00115791	0.437846	0.0111872	0.679488	0.0982687	FALSE
Metabolite	1.48_137.0244m/z	storage_duration_hours:storage_temperature	7.85986e-05	4.7292e-05	0.102311	0.0486626	0.679488	0.0183619	FALSE
Metabolite	1.48_137.0244m/z	storage_temperature	0.00304284	0.00289668	0.298187	0.0200252	0.679488	0.0649311	FALSE
Metabolite	8.61_130.0509m/z	storage_duration_hours	0.00249638	0.000816475	0.00346748	0.147571	0.473832	0.140311	TRUE
Metabolite	8.61_130.0509m/z	storage_duration_hours:storage_temperature	-4.38634e-05	3.33469e-05	0.193944	0.0310459	0.473832	0.0183948	FALSE
Metabolite	8.61_130.0509m/z	storage_temperature	0.00174326	0.00204253	0.397163	0.0133099	0.473832	0.000168061	FALSE
Metabolite	0.99_180.0609m/z	storage_duration_hours	-0.00560375	0.00713303	0.435532	0.0113	0.663666	0.00962013	FALSE
Metabolite	0.99_180.0609m/z	storage_duration_hours:storage_temperature	0.000470676	0.000291331	0.112007	0.0461081	0.663666	0.0145982	FALSE
Metabolite	0.99_180.0609m/z	storage_temperature	-0.0630953	0.0178443	0.000843088	0.187999	0.663666	0.0754049	TRUE
Metabolite	4.32_183.0532n	storage_duration_hours	0.00936397	0.00239515	0.000260155	0.220607	0.829076	0.510952	TRUE
Metabolite	4.32_183.0532n	storage_duration_hours:storage_temperature	0.000307769	9.78238e-05	0.00269078	0.154907	0.829076	0.0313702	TRUE
Metabolite	4.32_183.0532n	storage_temperature	0.026468	0.00599181	4.84356e-05	0.265438	0.829076	0.286585	TRUE
Metabolite	1.92_185.0820m/z	storage_duration_hours	0.00129779	0.00142192	0.365453	0.0151922	0.186136	0.0544759	FALSE
Metabolite	1.92_185.0820m/z	storage_duration_hours:storage_temperature	3.84875e-06	5.80746e-05	0.947406	8.13276e-05	0.186136	5.8683e-05	FALSE
Metabolite	1.92_185.0820m/z	storage_temperature	-2.8703e-07	0.00355714	0.999936	1.20575e-10	0.186136	7.60481e-05	FALSE
Metabolite	4.21_197.0679m/z	storage_duration_hours	0.00891534	0.00361285	0.0167996	0.101339	0.642961	0.0577313	TRUE
Metabolite	4.21_197.0679m/z	storage_duration_hours:storage_temperature	-0.000179062	0.000147558	0.230219	0.0265462	0.642961	0.0113235	FALSE
Metabolite	4.21_197.0679m/z	storage_temperature	0.0272063	0.00903807	0.00396362	0.14369	0.642961	0.0579152	TRUE
Metabolite	1.75_197.0681m/z	storage_duration_hours	0.00253264	0.00106843	0.0213675	0.0942476	0.93819	0.00135661	TRUE
Metabolite	1.75_197.0681m/z	storage_duration_hours:storage_temperature	-8.08601e-05	4.36373e-05	0.0693494	0.0597841	0.93819	0.00310141	FALSE
Metabolite	1.75_197.0681m/z	storage_temperature	0.00627943	0.00267283	0.0224934	0.0927338	0.93819	0.0041814	TRUE
Metabolite	3.01_190.0511m/z	storage_duration_hours	0.00960385	0.00620708	0.127646	0.0424506	0.637188	0.00363492	FALSE
Metabolite	3.01_190.0511m/z	storage_duration_hours:storage_temperature	-0.000323696	0.000253513	0.207121	0.0293064	0.637188	0.00958109	FALSE
Metabolite	3.01_190.0511m/z	storage_temperature	0.0273537	0.0155279	0.0838009	0.0543431	0.637188	0.0125091	FALSE
Metabolite	1.95_159.1027m/z	storage_duration_hours	0.00095938	0.0011597	0.411729	0.0125148	0.593553	0.0403862	FALSE
Metabolite	1.95_159.1027m/z	storage_duration_hours:storage_temperature	2.59151e-05	4.73652e-05	0.586541	0.00551306	0.593553	0.0031549	FALSE
Metabolite	1.95_159.1027m/z	storage_temperature	3.16568e-06	0.00290117	0.999133	2.20492e-08	0.593553	0.00376616	FALSE
Metabolite	3.82_180.0337m/z	storage_duration_hours	0.000200586	0.00069738	0.774733	0.00152969	0.441016	0.0337986	FALSE
Metabolite	3.82_180.0337m/z	storage_duration_hours:storage_temperature	2.052e-05	2.84827e-05	0.474363	0.00952016	0.441016	0.00462971	FALSE
Metabolite	3.82_180.0337m/z	storage_temperature	-0.00239981	0.0017446	0.174635	0.0338543	0.441016	0.0167924	FALSE
Metabolite	7.06_116.0354m/z	storage_duration_hours	0.00165841	0.00122323	0.180819	0.032918	0.461128	0.0722895	FALSE
Metabolite	7.06_116.0354m/z	storage_duration_hours:storage_temperature	6.75055e-06	4.99599e-05	0.89302	0.000337982	0.461128	0.000497961	FALSE
Metabolite	7.06_116.0354m/z	storage_temperature	0.000342752	0.0030601	0.911233	0.00023227	0.461128	0.00188531	FALSE
Metabolite	10.28_116.0353m/z	storage_duration_hours	0.00130698	0.00339058	0.701401	0.00274411	0.0847404	0.0110263	FALSE
Metabolite	10.28_116.0353m/z	storage_duration_hours:storage_temperature	-0.00013476	0.00013848	0.334824	0.0172347	0.0847404	0.0160993	FALSE
Metabolite	10.28_116.0353m/z	storage_temperature	0.0170122	0.00848204	0.0499123	0.0693303	0.0847404	0.0573	TRUE
Metabolite	6.92_116.0354m/z	storage_duration_hours	0.00147003	0.00134377	0.278827	0.0216816	0.899266	0.00644453	FALSE
Metabolite	6.92_116.0354m/z	storage_duration_hours:storage_temperature	3.67462e-06	5.48829e-05	0.946866	8.30081e-05	0.899266	0.000400301	FALSE
Metabolite	6.92_116.0354m/z	storage_temperature	0.00562518	0.00336164	0.100043	0.0492972	0.899266	0.0141623	FALSE
Metabolite	5.50_263.1037m/z	storage_duration_hours	0.00140075	0.000867156	0.112066	0.0460935	0.990734	0.000762743	FALSE
Metabolite	5.50_263.1037m/z	storage_duration_hours:storage_temperature	2.69244e-06	3.54168e-05	0.939683	0.000107012	0.990734	0.000401966	FALSE
Metabolite	5.50_263.1037m/z	storage_temperature	0.00104918	0.00216932	0.630594	0.00431302	0.990734	0.00069269	FALSE
Metabolite	2.03_134.0473m/z	storage_duration_hours	0.0013188	0.0012228	0.285601	0.0210862	0.523549	0.371654	FALSE
Metabolite	2.03_134.0473m/z	storage_duration_hours:storage_temperature	0.000134442	4.9942e-05	0.00943852	0.118318	0.523549	0.0632446	TRUE
Metabolite	2.03_134.0473m/z	storage_temperature	7.59916e-05	0.003059	0.980273	1.14281e-05	0.523549	0.0680437	FALSE
Metabolite	11.15_426.0223m/z	storage_duration_hours	-0.000188103	0.00279233	0.94654	8.40293e-05	0.358992	0.23371	FALSE
Metabolite	11.15_426.0223m/z	storage_duration_hours:storage_temperature	0.000324204	0.000114046	0.00630059	0.130172	0.358992	0.0969101	TRUE
Metabolite	11.15_426.0223m/z	storage_temperature	-0.0171801	0.00698542	0.0171497	0.100731	0.358992	0.00373979	TRUE
Metabolite	10.37_346.0558m/z	storage_duration_hours	-0.0027754	0.00186175	0.141846	0.0395275	0.415422	0.0102449	FALSE
Metabolite	10.37_346.0558m/z	storage_duration_hours:storage_temperature	0.000179114	7.60385e-05	0.0221561	0.0931792	0.415422	0.0582607	TRUE
Metabolite	10.37_346.0558m/z	storage_temperature	-0.021677	0.00465744	2.1508e-05	0.286303	0.415422	0.194973	TRUE
Metabolite	12.95_505.9886m/z	storage_duration_hours	0.000349768	0.00699172	0.960286	4.63424e-05	0.153453	0.0726774	FALSE
Metabolite	12.95_505.9886m/z	storage_duration_hours:storage_temperature	0.000371161	0.000285559	0.199202	0.030336	0.153453	0.0271561	FALSE
Metabolite	12.95_505.9886m/z	storage_temperature	-0.0278263	0.0174908	0.117468	0.0447717	0.153453	0.012496	FALSE
Metabolite	11.66_506.9958n	storage_duration_hours	-0.000211345	0.00548089	0.969383	2.75343e-05	0.242924	0.077718	FALSE
Metabolite	11.66_506.9958n	storage_duration_hours:storage_temperature	0.000343681	0.000223853	0.13055	0.0418249	0.242924	0.0343934	FALSE
Metabolite	11.66_506.9958n	storage_temperature	-0.0161101	0.0137113	0.245168	0.0249279	0.242924	9.10045e-05	FALSE
Metabolite	6.08_157.0367m/z	storage_duration_hours	0.0054656	0.00405677	0.183517	0.0325209	0.388949	0.000256802	FALSE
Metabolite	6.08_157.0367m/z	storage_duration_hours:storage_temperature	-0.000260862	0.000165689	0.121234	0.0438884	0.388949	0.0263002	FALSE
Metabolite	6.08_157.0367m/z	storage_temperature	-0.00317491	0.0101486	0.755606	0.00180913	0.388949	0.0414156	FALSE
Metabolite	7.56_140.9943m/z	storage_duration_hours	-0.0046546	0.00409815	0.261064	0.0233315	0.410021	0.0077286	FALSE
Metabolite	7.56_140.9943m/z	storage_duration_hours:storage_temperature	0.000147826	0.000167379	0.381052	0.014239	0.410021	0.0098013	FALSE
Metabolite	7.56_140.9943m/z	storage_temperature	-0.00405037	0.0102521	0.694343	0.00288214	0.410021	0.00162772	FALSE
Metabolite	6.57_160.0616m/z	storage_duration_hours	0.00470248	0.00159598	0.0047369	0.138503	0.539668	0.0341404	TRUE
Metabolite	6.57_160.0616m/z	storage_duration_hours:storage_temperature	-0.000141574	6.51838e-05	0.034272	0.0803383	0.539668	0.0377978	TRUE
Metabolite	6.57_160.0616m/z	storage_temperature	0.0119675	0.00399258	0.0041082	0.142648	0.539668	0.0414252	TRUE
Metabolite	6.92_160.0616m/z	storage_duration_hours	0.00160042	0.00103836	0.129085	0.0421386	0.956807	0.00517893	FALSE
Metabolite	6.92_160.0616m/z	storage_duration_hours:storage_temperature	4.73061e-06	4.24094e-05	0.911597	0.000230365	0.956807	0.000436767	FALSE
Metabolite	6.92_160.0616m/z	storage_temperature	0.00174901	0.00259762	0.503619	0.00832552	0.956807	0.00210168	FALSE
Metabolite	10.65_161.0688n	storage_duration_hours	0.00187358	0.000628466	0.00429956	0.141324	0.455992	0.060737	TRUE
Metabolite	10.65_161.0688n	storage_duration_hours:storage_temperature	-4.92221e-05	2.56681e-05	0.0604529	0.0637568	0.455992	0.034901	FALSE
Metabolite	10.65_161.0688n	storage_temperature	0.00178123	0.0015722	0.262238	0.0232183	0.455992	0.000356424	FALSE
Metabolite	3.48_369.1742m/z	storage_duration_hours	-0.00166155	0.00214795	0.442568	0.0109597	0.0787936	0.0167619	FALSE
Metabolite	3.48_369.1742m/z	storage_duration_hours:storage_temperature	0.00013363	8.77277e-05	0.133534	0.0411976	0.0787936	0.0392175	FALSE
Metabolite	3.48_369.1742m/z	storage_temperature	-0.00921834	0.00537342	0.0919785	0.0516849	0.0787936	0.0138403	FALSE
Metabolite	1.04_369.1741m/z	storage_duration_hours	0.00042055	0.00108739	0.70046	0.0027623	0.203426	0.0474954	FALSE
Metabolite	1.04_369.1741m/z	storage_duration_hours:storage_temperature	2.79434e-05	4.44117e-05	0.531877	0.00727778	0.203426	0.00534124	FALSE
Metabolite	1.04_369.1741m/z	storage_temperature	-0.0030782	0.00272026	0.262811	0.0231632	0.203426	0.0141161	FALSE
Metabolite	10.84_261.0962n	storage_duration_hours	0.00144819	0.00108967	0.189432	0.0316728	0.280422	0.0334248	FALSE
Metabolite	10.84_261.0962n	storage_duration_hours:storage_temperature	-2.76515e-05	4.4505e-05	0.537009	0.00709791	0.280422	0.00589778	FALSE
Metabolite	10.84_261.0962n	storage_temperature	-0.000693064	0.00272598	0.800273	0.0011956	0.280422	0.0132123	FALSE
Metabolite	0.92_121.0295m/z	storage_duration_hours	0.00147758	0.00150844	0.33168	0.0174584	0.603845	0.317385	FALSE
Metabolite	0.92_121.0295m/z	storage_duration_hours:storage_temperature	0.000177218	6.16084e-05	0.00574552	0.132869	0.603845	0.0615596	TRUE
Metabolite	0.92_121.0295m/z	storage_temperature	0.00585469	0.00377358	0.126625	0.0426743	0.603845	0.194398	FALSE
Metabolite	10.39_88.0405m/z	storage_duration_hours	0.00151146	0.000768402	0.0543287	0.0668602	0.658549	0.0456896	FALSE
Metabolite	10.39_88.0405m/z	storage_duration_hours:storage_temperature	-1.69049e-05	3.13834e-05	0.592339	0.00534442	0.658549	0.00141205	FALSE
Metabolite	10.39_88.0405m/z	storage_temperature	0.000258428	0.00192227	0.893555	0.000334589	0.658549	0.000251714	FALSE
Metabolite	8.81_88.0404m/z	storage_duration_hours	0.00254674	0.000843036	0.00384567	0.144567	0.274568	0.165186	TRUE
Metabolite	8.81_88.0404m/z	storage_duration_hours:storage_temperature	-4.7225e-05	3.44317e-05	0.175874	0.0336637	0.274568	0.0244662	FALSE
Metabolite	8.81_88.0404m/z	storage_temperature	0.00354321	0.00210898	0.0987223	0.049674	0.274568	0.0164158	FALSE
Metabolite	12.05_321.0696n	storage_duration_hours	0.000960149	0.00235771	0.685444	0.00306175	0.36076	0.191605	FALSE
Metabolite	12.05_321.0696n	storage_duration_hours:storage_temperature	0.000190911	9.62949e-05	0.0525128	0.0678499	0.36076	0.0451766	FALSE
Metabolite	12.05_321.0696n	storage_temperature	-0.0127426	0.00589817	0.0351952	0.0795577	0.36076	0.013115	TRUE
Metabolite	7.08_116.0717m/z	storage_duration_hours	0.00201168	0.000883761	0.0268193	0.0875512	0.884256	0.024839	TRUE
Metabolite	7.08_116.0717m/z	storage_duration_hours:storage_temperature	-1.29006e-05	3.6095e-05	0.72218	0.00235997	0.884256	0.000304337	FALSE
Metabolite	7.08_116.0717m/z	storage_temperature	0.00121227	0.00221086	0.585728	0.00553697	0.884256	0.00134565	FALSE
Metabolite	10.17_87.0452m/z	storage_duration_hours	0.000995125	0.00110509	0.371855	0.0147944	0.239946	0.0141847	FALSE
Metabolite	10.17_87.0452m/z	storage_duration_hours:storage_temperature	-2.15237e-05	4.51345e-05	0.635373	0.00419369	0.239946	0.00379567	FALSE
Metabolite	10.17_87.0452m/z	storage_temperature	-0.000364628	0.00276454	0.895558	0.000322049	0.239946	0.00670361	FALSE
Metabolite	10.60_357.1040m/z	storage_duration_hours	0.000998482	0.00106806	0.354025	0.0159266	0.0226167	0.0120616	FALSE
Metabolite	10.60_357.1040m/z	storage_duration_hours:storage_temperature	-2.57391e-05	4.36223e-05	0.557621	0.00640599	0.0226167	0.00631062	FALSE
Metabolite	10.60_357.1040m/z	storage_temperature	0.000163477	0.00267191	0.951439	6.9318e-05	0.0226167	0.00416529	FALSE
Metabolite	1.17_115.0764m/z	storage_duration_hours	0.00331852	0.00128575	0.0126011	0.109815	0.556989	0.398222	TRUE
Metabolite	1.17_115.0764m/z	storage_duration_hours:storage_temperature	6.3718e-05	5.25133e-05	0.230269	0.0265406	0.556989	0.0119346	FALSE
Metabolite	1.17_115.0764m/z	storage_temperature	0.00653876	0.00321649	0.0469931	0.0710894	0.556989	0.141831	TRUE
Metabolite	10.37_147.0299m/z	storage_duration_hours	0.00171181	0.000944906	0.0756078	0.0572949	0.241129	0.217222	FALSE
Metabolite	10.37_147.0299m/z	storage_duration_hours:storage_temperature	1.10511e-05	3.85923e-05	0.775702	0.00151621	0.241129	0.00116676	FALSE
Metabolite	10.37_147.0299m/z	storage_temperature	0.00152733	0.00236382	0.520934	0.00767178	0.241129	0.0223923	FALSE
Metabolite	11.32_147.0299m/z	storage_duration_hours	0.000142642	0.00177674	0.936309	0.000119344	0.0986154	0.0598466	FALSE
Metabolite	11.32_147.0299m/z	storage_duration_hours:storage_temperature	7.72617e-05	7.25665e-05	0.291749	0.0205608	0.0986154	0.0185556	FALSE
Metabolite	11.32_147.0299m/z	storage_temperature	-0.00396854	0.00444478	0.375897	0.014548	0.0986154	0.000598488	FALSE
Metabolite	11.32_192.0269n	storage_duration_hours	-0.00561822	0.00549991	0.311567	0.0189575	0.0653373	0.0120864	FALSE
Metabolite	11.32_192.0269n	storage_duration_hours:storage_temperature	0.000385631	0.00022463	0.0917582	0.0517531	0.0653373	0.0511429	FALSE
Metabolite	11.32_192.0269n	storage_temperature	-0.0142039	0.0137588	0.30651	0.0193541	0.0653373	0.00114949	FALSE
Metabolite	9.96_174.0883m/z	storage_duration_hours	-0.000157052	0.00104645	0.88126	0.00041694	0.659837	0.000325979	FALSE
Metabolite	9.96_174.0883m/z	storage_duration_hours:storage_temperature	1.7662e-05	4.27397e-05	0.681064	0.00315246	0.659837	0.00184187	FALSE
Metabolite	9.96_174.0883m/z	storage_temperature	-0.00380701	0.00261786	0.151666	0.0376876	0.659837	0.0140373	FALSE
Metabolite	11.72_305.0860n	storage_duration_hours	0.00145243	0.00156256	0.356758	0.015748	0.785363	0.0160328	FALSE
Metabolite	11.72_305.0860n	storage_duration_hours:storage_temperature	-7.41492e-07	6.3819e-05	0.990773	2.49987e-06	0.785363	0.000307915	FALSE
Metabolite	11.72_305.0860n	storage_temperature	-0.00134044	0.00390898	0.732996	0.00217284	0.785363	0.00174983	FALSE
Metabolite	8.86_130.0621m/z	storage_duration_hours	0.00360954	0.0011963	0.00388552	0.144268	0.617527	0.0314822	TRUE
Metabolite	8.86_130.0621m/z	storage_duration_hours:storage_temperature	-0.000105224	4.88598e-05	0.0357542	0.079095	0.617527	0.0304103	TRUE
Metabolite	8.86_130.0621m/z	storage_temperature	0.00585792	0.00299271	0.0554783	0.066251	0.617527	0.00449751	FALSE
Metabolite	8.85_112.0517m/z	storage_duration_hours	-0.000134831	0.00155916	0.931407	0.000138467	0.550888	0.0141567	FALSE
Metabolite	8.85_112.0517m/z	storage_duration_hours:storage_temperature	6.29897e-05	6.36799e-05	0.326996	0.0177968	0.550888	0.00962157	FALSE
Metabolite	8.85_112.0517m/z	storage_temperature	-0.00128993	0.00390046	0.742142	0.00202128	0.550888	0.003493	FALSE
Metabolite	2.67_112.0518m/z	storage_duration_hours	0.00182795	0.000817355	0.0294762	0.0847705	0.80538	0.0324733	TRUE
Metabolite	2.67_112.0518m/z	storage_duration_hours:storage_temperature	-2.06123e-05	3.33828e-05	0.539532	0.00701063	0.80538	0.00103211	FALSE
Metabolite	2.67_112.0518m/z	storage_temperature	0.0014638	0.00204473	0.477144	0.00940148	0.80538	0.00165513	FALSE
Metabolite	12.28_426.0881n	storage_duration_hours	-0.00309812	0.00197728	0.12299	0.0434867	0.574511	0.0150182	FALSE
Metabolite	12.28_426.0881n	storage_duration_hours:storage_temperature	8.81557e-05	8.0757e-05	0.279849	0.0215907	0.574511	0.00944486	FALSE
Metabolite	12.28_426.0881n	storage_temperature	-0.0331836	0.00494646	1.22458e-08	0.454571	0.574511	0.549368	TRUE
Metabolite	0.97_367.1584m/z	storage_duration_hours	0.000233493	0.00104563	0.824141	0.000922569	0.591533	0.0246947	FALSE
Metabolite	0.97_367.1584m/z	storage_duration_hours:storage_temperature	3.2412e-05	4.27061e-05	0.45118	0.0105543	0.591533	0.00360415	FALSE
Metabolite	0.97_367.1584m/z	storage_temperature	-0.00247154	0.0026158	0.348943	0.0162635	0.591533	0.00340761	FALSE
Metabolite	4.81_448.3071m/z	storage_duration_hours	-0.00221741	0.00184501	0.234671	0.0260516	0.942076	0.000338432	FALSE
Metabolite	4.81_448.3071m/z	storage_duration_hours:storage_temperature	0.000149606	7.5355e-05	0.0521935	0.0680275	0.942076	0.00582345	FALSE
Metabolite	4.81_448.3071m/z	storage_temperature	-0.00949726	0.00461557	0.0444646	0.0727059	0.942076	0.000393782	TRUE
Metabolite	8.66_241.0930m/z	storage_duration_hours	0.00255407	0.00133412	0.060871	0.0635569	0.338428	9.78626e-05	FALSE
Metabolite	8.66_241.0930m/z	storage_duration_hours:storage_temperature	-0.000120329	5.44888e-05	0.0314877	0.0828286	0.338428	0.0574215	TRUE
Metabolite	8.66_241.0930m/z	storage_temperature	0.00128627	0.0033375	0.701455	0.00274306	0.338428	0.0300699	FALSE
Metabolite	8.64_180.0634n	storage_duration_hours	0.00215734	0.0017579	0.22506	0.0271338	0.778217	0.02193	FALSE
Metabolite	8.64_180.0634n	storage_duration_hours:storage_temperature	-1.35682e-05	7.1797e-05	0.850817	0.000660926	0.778217	0.000641471	FALSE
Metabolite	8.64_180.0634n	storage_temperature	0.00431891	0.00439764	0.330432	0.0175479	0.778217	0.00456439	FALSE
Metabolite	7.46_180.0634n	storage_duration_hours	0.00229735	0.00108839	0.0394386	0.0762178	0.649186	0.0408496	TRUE
Metabolite	7.46_180.0634n	storage_duration_hours:storage_temperature	-0.000173244	4.44528e-05	0.000270651	0.219526	0.649186	0.0971263	TRUE
Metabolite	7.46_180.0634n	storage_temperature	-0.00871974	0.00272278	0.00228539	0.159613	0.649186	0.449332	TRUE
Metabolite	11.16_168.9908m/z	storage_duration_hours	-0.010177	0.00183987	9.50567e-07	0.361672	0.476885	0.0969369	TRUE
Metabolite	11.16_168.9908m/z	storage_duration_hours:storage_temperature	0.000346362	7.51449e-05	2.51259e-05	0.282347	0.476885	0.206924	TRUE
Metabolite	11.16_168.9908m/z	storage_temperature	-0.0279251	0.0046027	1.33089e-07	0.40535	0.476885	0.156284	TRUE
Metabolite	9.15_127.0513m/z	storage_duration_hours	0.00113411	0.00086824	0.197014	0.0306288	0.437716	0.141132	FALSE
Metabolite	9.15_127.0513m/z	storage_duration_hours:storage_temperature	2.7933e-05	3.54611e-05	0.434311	0.0113599	0.437716	0.00740982	FALSE
Metabolite	9.15_127.0513m/z	storage_temperature	2.06964e-05	0.00217203	0.992433	1.68137e-06	0.437716	0.0090199	FALSE
Metabolite	10.20_113.0356m/z	storage_duration_hours	-0.00152971	0.00313772	0.627861	0.00438217	0.0327479	1.25457e-05	FALSE
Metabolite	10.20_113.0356m/z	storage_duration_hours:storage_temperature	7.48496e-05	0.000128152	0.561607	0.00627764	0.0327479	0.00625257	FALSE
Metabolite	10.20_113.0356m/z	storage_temperature	-0.00893191	0.00784948	0.260187	0.0234165	0.0327479	0.0183461	FALSE
Metabolite	10.26_102.0561m/z	storage_duration_hours	0.000740324	0.000975777	0.45133	0.0105474	0.223216	0.0386403	FALSE
Metabolite	10.26_102.0561m/z	storage_duration_hours:storage_temperature	2.47555e-06	3.98532e-05	0.950699	7.14486e-05	0.223216	4.96613e-05	FALSE
Metabolite	10.26_102.0561m/z	storage_temperature	0.00383443	0.00244105	0.122068	0.0436969	0.223216	0.0730605	FALSE
Metabolite	7.94_102.0561m/z	storage_duration_hours	0.00237577	0.000947317	0.015183	0.104322	0.952348	0.00675582	TRUE
Metabolite	7.94_102.0561m/z	storage_duration_hours:storage_temperature	-3.4337e-05	3.86908e-05	0.378761	0.0143756	0.952348	0.000556451	FALSE
Metabolite	7.94_102.0561m/z	storage_temperature	0.000988118	0.00236985	0.678366	0.00320911	0.952348	0.000156757	FALSE
Metabolite	7.06_359.1250m/z	storage_duration_hours	0.00845527	0.00332849	0.0139854	0.106744	0.648082	0.350523	TRUE
Metabolite	7.06_359.1250m/z	storage_duration_hours:storage_temperature	0.000207108	0.000135944	0.133474	0.0412102	0.648082	0.0158686	FALSE
Metabolite	7.06_359.1250m/z	storage_temperature	0.0226326	0.0083267	0.00880846	0.120348	0.648082	0.196437	TRUE
Metabolite	11.16_229.0119m/z	storage_duration_hours	-0.00354385	0.00226589	0.12366	0.0433349	0.220658	0.0346955	FALSE
Metabolite	11.16_229.0119m/z	storage_duration_hours:storage_temperature	8.31419e-05	9.25447e-05	0.372962	0.0147265	0.220658	0.0112654	FALSE
Metabolite	11.16_229.0119m/z	storage_temperature	-0.0159509	0.00566846	0.00681278	0.127884	0.220658	0.139699	TRUE
Metabolite	8.46_149.0455m/z	storage_duration_hours	0.00232004	0.00215384	0.286196	0.0210347	0.517613	0.00117172	FALSE
Metabolite	8.46_149.0455m/z	storage_duration_hours:storage_temperature	-9.59964e-05	8.79683e-05	0.280003	0.021577	0.517613	0.0100344	FALSE
Metabolite	8.46_149.0455m/z	storage_temperature	0.0297517	0.00538815	9.84639e-07	0.360863	0.517613	0.403344	TRUE
Metabolite	2.71_182.0823m/z	storage_duration_hours	0.00667614	0.00435354	0.130992	0.0417311	0.0974269	0.00373321	FALSE
Metabolite	2.71_182.0823m/z	storage_duration_hours:storage_temperature	-0.000263536	0.00017781	0.14412	0.0390894	0.0974269	0.036196	FALSE
Metabolite	2.71_182.0823m/z	storage_temperature	-0.000737219	0.010891	0.946282	8.48447e-05	0.0974269	0.0389604	FALSE
Metabolite	3.78_121.0506m/z	storage_duration_hours	0.00166299	0.00131317	0.210808	0.0288425	0.991907	0.000233567	FALSE
Metabolite	3.78_121.0506m/z	storage_duration_hours:storage_temperature	-1.5284e-05	5.36333e-05	0.776756	0.00150161	0.991907	0.000326143	FALSE
Metabolite	3.78_121.0506m/z	storage_temperature	0.00192517	0.0032851	0.560296	0.00631967	0.991907	0.00053285	FALSE
Metabolite	10.35_135.0299m/z	storage_duration_hours	-0.000457352	0.00199907	0.819903	0.000968343	0.377344	0.0585433	FALSE
Metabolite	10.35_135.0299m/z	storage_duration_hours:storage_temperature	0.000134214	8.16471e-05	0.106022	0.0476555	0.377344	0.0297031	FALSE
Metabolite	10.35_135.0299m/z	storage_temperature	-0.0157404	0.00500097	0.00268064	0.155016	0.377344	0.0912768	TRUE
Metabolite	8.62_135.0299m/z	storage_duration_hours	0.000252175	0.0022911	0.912764	0.000224297	0.316673	0.0461385	FALSE
Metabolite	8.62_135.0299m/z	storage_duration_hours:storage_temperature	9.38011e-05	9.35744e-05	0.32061	0.0182684	0.316673	0.0127975	FALSE
Metabolite	8.62_135.0299m/z	storage_temperature	0.0142141	0.00573153	0.0162891	0.102249	0.316673	0.256136	TRUE
Metabolite	11.09_201.0406m/z	storage_duration_hours	0.00481286	0.00235354	0.0457469	0.0718747	0.835705	0.481813	TRUE
Metabolite	11.09_201.0406m/z	storage_duration_hours:storage_temperature	0.000503793	9.61245e-05	2.7138e-06	0.337168	0.835705	0.0829455	TRUE
Metabolite	11.09_201.0406m/z	storage_temperature	0.0162384	0.00588773	0.00791959	0.123471	0.835705	0.258292	TRUE
Metabolite	8.39_201.0406m/z	storage_duration_hours	0.00160226	0.00232824	0.494283	0.00869406	0.103063	0.0144838	FALSE
Metabolite	8.39_201.0406m/z	storage_duration_hours:storage_temperature	-2.43832e-05	9.50913e-05	0.798602	0.00121612	0.103063	0.00131461	FALSE
Metabolite	8.39_201.0406m/z	storage_temperature	0.000185701	0.00582445	0.974683	1.88241e-05	0.103063	0.000827092	FALSE
Metabolite	7.54_221.0666m/z	storage_duration_hours	0.00310356	0.0017048	0.0742277	0.0578248	0.985536	0.000203781	FALSE
Metabolite	7.54_221.0666m/z	storage_duration_hours:storage_temperature	-0.000105116	6.96281e-05	0.136956	0.0404968	0.985536	0.000508765	FALSE
Metabolite	7.54_221.0666m/z	storage_temperature	0.0053186	0.0042648	0.217745	0.0279945	0.985536	0.000436461	FALSE
Metabolite	9.62_262.0778m/z	storage_duration_hours	0.00114237	0.00135387	0.402513	0.013013	0.0708088	0.0665665	FALSE
Metabolite	9.62_262.0778m/z	storage_duration_hours:storage_temperature	1.19424e-05	5.52953e-05	0.829822	0.000863048	0.0708088	0.0007769	FALSE
Metabolite	9.62_262.0778m/z	storage_temperature	-2.93102e-05	0.0033869	0.993127	1.38687e-06	0.0708088	0.000934693	FALSE
Metabolite	8.24_173.0568m/z	storage_duration_hours	0.00905155	0.00709517	0.20751	0.0292571	0.259971	0.0478331	FALSE
Metabolite	8.24_173.0568m/z	storage_duration_hours:storage_temperature	-0.000779964	0.000289784	0.00944896	0.118286	0.259971	0.0997227	TRUE
Metabolite	8.24_173.0568m/z	storage_temperature	0.06949	0.0177496	0.00025562	0.221087	0.259971	0.107569	TRUE
Metabolite	7.92_173.0568m/z	storage_duration_hours	0.00165099	0.00352415	0.641327	0.00404787	0.235153	0.0441485	FALSE
Metabolite	7.92_173.0568m/z	storage_duration_hours:storage_temperature	-0.00024362	0.000143935	0.0963003	0.050379	0.235153	0.0415605	FALSE
Metabolite	7.92_173.0568m/z	storage_temperature	0.0268464	0.00881617	0.00359144	0.146553	0.235153	0.0917866	TRUE
Metabolite	10.96_259.0224m/z	storage_duration_hours	0.000822761	0.00159679	0.608474	0.0048925	0.0636161	0.0201255	FALSE
Metabolite	10.96_259.0224m/z	storage_duration_hours:storage_temperature	4.58959e-06	6.52167e-05	0.944156	9.17058e-05	0.0636161	7.56599e-05	FALSE
Metabolite	10.96_259.0224m/z	storage_temperature	-0.00449308	0.00399459	0.265653	0.0228924	0.0636161	0.0387416	FALSE
Metabolite	11.98_259.0224m/z	storage_duration_hours	0.00147232	0.000887672	0.102988	0.0484759	0.813241	0.0131077	FALSE
Metabolite	11.98_259.0224m/z	storage_duration_hours:storage_temperature	-2.19295e-05	3.62547e-05	0.547796	0.00672982	0.813241	0.000949188	FALSE
Metabolite	11.98_259.0224m/z	storage_temperature	0.00403473	0.00222064	0.0747804	0.0576114	0.813241	0.0167807	FALSE
Metabolite	11.44_115.0037m/z	storage_duration_hours	-0.00139341	0.00274905	0.61431	0.00473518	0.129116	0.066155	FALSE
Metabolite	11.44_115.0037m/z	storage_duration_hours:storage_temperature	0.000206214	0.000112278	0.0717705	0.0587944	0.129116	0.0542901	FALSE
Metabolite	11.44_115.0037m/z	storage_temperature	-0.00555082	0.00687716	0.423128	0.0119205	0.129116	0.00806636	FALSE
Metabolite	14.52_115.0037m/z	storage_duration_hours	0.00315808	0.00193323	0.108166	0.0470908	0.0750351	0.0169603	FALSE
Metabolite	14.52_115.0037m/z	storage_duration_hours:storage_temperature	-0.000102015	7.8958e-05	0.201855	0.029986	0.0750351	0.0286133	FALSE
Metabolite	14.52_115.0037m/z	storage_temperature	-0.000196465	0.00483626	0.967746	3.05593e-05	0.0750351	0.029323	FALSE
Metabolite	10.39_115.0037m/z	storage_duration_hours	0.00155159	0.000817444	0.0630327	0.0625456	0.595611	0.0725393	FALSE
Metabolite	10.39_115.0037m/z	storage_duration_hours:storage_temperature	-7.88342e-06	3.33864e-05	0.814228	0.00103145	0.595611	0.000326708	FALSE
Metabolite	10.39_115.0037m/z	storage_temperature	0.00273587	0.00204496	0.186548	0.0320825	0.595611	0.0247049	FALSE
Metabolite	8.76_195.0510m/z	storage_duration_hours	0.00173404	0.00467118	0.711926	0.00254545	0.0861407	0.0201665	FALSE
Metabolite	8.76_195.0510m/z	storage_duration_hours:storage_temperature	4.64526e-05	0.000190782	0.808553	0.00109666	0.0861407	0.00114939	FALSE
Metabolite	8.76_195.0510m/z	storage_temperature	0.00707047	0.0116856	0.547676	0.00673387	0.0861407	0.0215833	FALSE
Metabolite	10.25_195.0510m/z	storage_duration_hours	0.00147392	0.000960778	0.130846	0.0417619	0.653869	0.000580859	FALSE
Metabolite	10.25_195.0510m/z	storage_duration_hours:storage_temperature	-6.12685e-05	3.92406e-05	0.124282	0.043195	0.653869	0.0139829	FALSE
Metabolite	10.25_195.0510m/z	storage_temperature	0.00767315	0.00240353	0.0023533	0.15877	0.653869	0.0607681	TRUE
Metabolite	10.29_129.0194m/z	storage_duration_hours	0.0013669	0.00105835	0.202018	0.0299646	0.233141	0.19244	FALSE
Metabolite	10.29_129.0194m/z	storage_duration_hours:storage_temperature	3.19076e-05	4.32255e-05	0.46361	0.0099897	0.233141	0.00773886	FALSE
Metabolite	10.29_129.0194m/z	storage_temperature	0.00137885	0.00264761	0.604643	0.0049975	0.233141	0.0329295	FALSE
Metabolite	11.32_130.0266n	storage_duration_hours	-0.00457527	0.00499081	0.363355	0.0153247	0.0714155	0.0184242	FALSE
Metabolite	11.32_130.0266n	storage_duration_hours:storage_temperature	0.000349834	0.000203837	0.0918498	0.0517247	0.0714155	0.0507713	FALSE
Metabolite	11.32_130.0266n	storage_temperature	-0.0126602	0.0124852	0.3151	0.0186852	0.0714155	0.00141113	FALSE
Metabolite	10.55_247.0936m/z	storage_duration_hours	-0.00257465	0.00392963	0.515128	0.00788679	0.107125	0.0457998	FALSE
Metabolite	10.55_247.0936m/z	storage_duration_hours:storage_temperature	0.000290258	0.000160496	0.0760972	0.0571093	0.107125	0.0543115	FALSE
Metabolite	10.55_247.0936m/z	storage_temperature	-0.0163669	0.00983055	0.101725	0.0488251	0.107125	0.00451914	FALSE
Metabolite	10.07_306.0766m/z	storage_duration_hours	-0.00230165	0.0036484	0.53079	0.00731628	0.0580841	0.00766657	FALSE
Metabolite	10.07_306.0766m/z	storage_duration_hours:storage_temperature	0.000172999	0.00014901	0.250752	0.0243532	0.0580841	0.0233947	FALSE
Metabolite	10.07_306.0766m/z	storage_temperature	-0.015341	0.00912702	0.0985725	0.0497171	0.0580841	0.0254405	FALSE
Metabolite	12.41_306.0764m/z	storage_duration_hours	0.000863524	0.00120471	0.476594	0.00942486	0.142058	0.00816983	FALSE
Metabolite	12.41_306.0764m/z	storage_duration_hours:storage_temperature	-2.01929e-05	4.92035e-05	0.68314	0.00310927	0.142058	0.00301478	FALSE
Metabolite	12.41_306.0764m/z	storage_temperature	-0.00247046	0.00301377	0.415977	0.0122905	0.142058	0.039261	FALSE
Metabolite	19.80_264.9520m/z	storage_duration_hours	-0.00138259	0.00595179	0.817184	0.000998312	0.114791	0.0490378	FALSE
Metabolite	19.80_264.9520m/z	storage_duration_hours:storage_temperature	0.000331228	0.000243086	0.178666	0.0332398	0.114791	0.0306699	FALSE
Metabolite	19.80_264.9520m/z	storage_temperature	-0.0291774	0.0148893	0.0552098	0.0663921	0.114791	0.0307704	FALSE
Metabolite	8.05_105.0194m/z	storage_duration_hours	-0.000133768	0.00173901	0.93897	0.000109562	0.785433	0.163869	FALSE
Metabolite	8.05_105.0194m/z	storage_duration_hours:storage_temperature	0.000283023	7.10256e-05	0.000203946	0.227231	0.785433	0.0645191	TRUE
Metabolite	8.05_105.0194m/z	storage_temperature	0.0212349	0.00435039	9.74931e-06	0.306141	0.785433	0.474914	TRUE
Metabolite	10.62_171.0065m/z	storage_duration_hours	-2.75073e-05	0.0013823	0.984197	7.33316e-06	0.028081	0.0025298	FALSE
Metabolite	10.62_171.0065m/z	storage_duration_hours:storage_temperature	1.4865e-05	5.64567e-05	0.793323	0.00128217	0.028081	0.00121825	FALSE
Metabolite	10.62_171.0065m/z	storage_temperature	-0.0033901	0.00345803	0.331283	0.0174868	0.028081	0.0223004	FALSE
Metabolite	9.51_74.0248m/z	storage_duration_hours	0.00266299	0.000859349	0.00308234	0.150982	0.266705	0.229671	TRUE
Metabolite	9.51_74.0248m/z	storage_duration_hours:storage_temperature	-3.82544e-05	3.5098e-05	0.280583	0.0215256	0.266705	0.0157647	FALSE
Metabolite	9.51_74.0248m/z	storage_temperature	0.00173825	0.00214979	0.422312	0.0119622	0.266705	0.000411339	FALSE
Metabolite	2.13_178.0510m/z	storage_duration_hours	0.0092873	0.00272224	0.00123	0.177322	0.658221	0.391418	TRUE
Metabolite	2.13_178.0510m/z	storage_duration_hours:storage_temperature	8.45284e-05	0.000111183	0.450404	0.0105904	0.658221	0.00354184	FALSE
Metabolite	2.13_178.0510m/z	storage_temperature	0.0264501	0.00681008	0.000282474	0.218357	0.658221	0.25246	TRUE
Metabolite	4.61_178.0510m/z	storage_duration_hours	0.00129313	0.00116489	0.27188	0.0223112	0.609621	0.0390748	FALSE
Metabolite	4.61_178.0510m/z	storage_duration_hours:storage_temperature	1.05001e-05	4.75769e-05	0.82616	0.000901181	0.609621	0.000847318	FALSE
Metabolite	4.61_178.0510m/z	storage_temperature	0.00115428	0.00291414	0.693595	0.002897	0.609621	0.00642971	FALSE
Metabolite	5.10_166.0179m/z	storage_duration_hours	0.00229115	0.00179137	0.206367	0.0294025	0.264184	0.0542635	FALSE
Metabolite	5.10_166.0179m/z	storage_duration_hours:storage_temperature	-2.43204e-05	7.31639e-05	0.740867	0.00204205	0.264184	0.00187007	FALSE
Metabolite	5.10_166.0179m/z	storage_temperature	0.00712441	0.00448137	0.117721	0.0447113	0.264184	0.048718	FALSE
Metabolite	8.20_261.0075m/z	storage_duration_hours	0.00562031	0.00174083	0.00211836	0.161795	0.438544	0.125953	TRUE
Metabolite	8.20_261.0075m/z	storage_duration_hours:storage_temperature	-0.000119776	7.10999e-05	0.0978358	0.0499299	0.438544	0.0289873	FALSE
Metabolite	8.20_261.0075m/z	storage_temperature	0.0204003	0.00435495	1.93778e-05	0.288946	0.438544	0.25945	TRUE
Metabolite	6.75_96.9697m/z	storage_duration_hours	0.000737428	0.0024035	0.760165	0.0017402	0.0877873	0.00584072	FALSE
Metabolite	6.75_96.9697m/z	storage_duration_hours:storage_temperature	-1.87107e-06	9.81651e-05	0.984863	6.72775e-06	0.0877873	5.02939e-05	FALSE
Metabolite	6.75_96.9697m/z	storage_temperature	-0.0013714	0.00601272	0.820442	0.000962448	0.0877873	0.00217057	FALSE
Metabolite	0.92_254.2247n	storage_duration_hours	-0.00262115	0.00270323	0.336551	0.0171131	0.195059	0.0248009	FALSE
Metabolite	0.92_254.2247n	storage_duration_hours:storage_temperature	3.49323e-05	0.000110407	0.752921	0.0018504	0.195059	0.00125193	FALSE
Metabolite	0.92_254.2247n	storage_temperature	-0.00559126	0.00676252	0.411988	0.012501	0.195059	0.0125497	FALSE
Metabolite	3.39_135.0313m/z	storage_duration_hours	-0.00078862	0.00310007	0.800162	0.00119696	0.0440982	0.0162853	FALSE
Metabolite	3.39_135.0313m/z	storage_duration_hours:storage_temperature	0.000114132	0.000126615	0.371373	0.014824	0.0440982	0.0146592	FALSE
Metabolite	3.39_135.0313m/z	storage_temperature	-0.00506519	0.00775528	0.516445	0.00783763	0.0440982	8.30486e-06	FALSE
Metabolite	3.02_174.0561m/z	storage_duration_hours	0.012011	0.00569801	0.039694	0.0760287	0.658544	0.00544218	TRUE
Metabolite	3.02_174.0561m/z	storage_duration_hours:storage_temperature	-0.000422635	0.000232721	0.0749144	0.0575599	0.658544	0.0188637	FALSE
Metabolite	3.02_174.0561m/z	storage_temperature	0.0338714	0.0142544	0.021068	0.0946637	0.658544	0.01836	TRUE
Metabolite	4.80_186.0561m/z	storage_duration_hours	0.00152675	0.00167805	0.366953	0.0150982	0.931603	0.0141132	FALSE
Metabolite	4.80_186.0561m/z	storage_duration_hours:storage_temperature	8.53897e-05	6.85356e-05	0.218174	0.0279432	0.931603	0.00313668	FALSE
Metabolite	4.80_186.0561m/z	storage_temperature	0.0061145	0.00419788	0.151026	0.0378035	0.931603	0.0173965	FALSE
Metabolite	5.10_204.0667m/z	storage_duration_hours	0.0111847	0.00320506	0.000970923	0.184019	0.89714	0.0347288	TRUE
Metabolite	5.10_204.0667m/z	storage_duration_hours:storage_temperature	-0.00017107	0.000130903	0.196802	0.0306573	0.89714	0.00256353	FALSE
Metabolite	5.10_204.0667m/z	storage_temperature	0.0413857	0.00801793	3.60648e-06	0.330378	0.89714	0.0759311	TRUE
Metabolite	3.56_212.0024m/z	storage_duration_hours	0.0206063	0.00724583	0.00628137	0.130262	0.623324	0.0159542	TRUE
Metabolite	3.56_212.0024m/z	storage_duration_hours:storage_temperature	-0.000703723	0.000295938	0.0209785	0.0947893	0.623324	0.0371124	TRUE
Metabolite	3.56_212.0024m/z	storage_temperature	0.0910556	0.0181265	5.90106e-06	0.318474	0.623324	0.163329	TRUE
Metabolite	5.25_267.0736m/z	storage_duration_hours	0.00418816	0.0052531	0.428784	0.0116343	0.07382	0.034217	FALSE
Metabolite	5.25_267.0736m/z	storage_duration_hours:storage_temperature	-1.86906e-05	0.00021455	0.930902	0.000140519	0.07382	0.000185038	FALSE
Metabolite	5.25_267.0736m/z	storage_temperature	0.00546691	0.0131414	0.679054	0.0031946	0.07382	0.00435708	FALSE
Metabolite	4.89_144.0666m/z	storage_duration_hours	0.000977113	0.00316172	0.758477	0.00176555	0.468796	0.0152227	FALSE
Metabolite	4.89_144.0666m/z	storage_duration_hours:storage_temperature	-0.000143932	0.000129133	0.269956	0.022489	0.468796	0.0111937	FALSE
Metabolite	4.89_144.0666m/z	storage_temperature	0.0291126	0.00790952	0.000538187	0.200563	0.468796	0.166543	TRUE
Metabolite	4.13_188.0355m/z	storage_duration_hours	0.00408236	0.00418444	0.333611	0.0173207	0.0325235	0.0258305	FALSE
Metabolite	4.13_188.0355m/z	storage_duration_hours:storage_temperature	-6.80812e-05	0.000170903	0.691934	0.00293014	0.0325235	0.00281672	FALSE
Metabolite	4.13_188.0355m/z	storage_temperature	-0.000486219	0.010468	0.963124	3.99508e-05	0.0325235	0.00335117	FALSE
Metabolite	3.92_188.0355m/z	storage_duration_hours	0.00380327	0.00433711	0.384419	0.0140404	0.0515568	0.0182317	FALSE
Metabolite	3.92_188.0355m/z	storage_duration_hours:storage_temperature	-6.736e-05	0.000177138	0.705238	0.00267069	0.0515568	0.00241614	FALSE
Metabolite	3.92_188.0355m/z	storage_temperature	-0.00435227	0.0108499	0.689905	0.00297093	0.0515568	0.0143429	FALSE
Metabolite	2.40_188.0354m/z	storage_duration_hours	0.00253729	0.00340623	0.459563	0.0101709	0.12177	0.0444193	FALSE
Metabolite	2.40_188.0354m/z	storage_duration_hours:storage_temperature	2.45556e-05	0.000139119	0.860555	0.000576615	0.12177	0.000554901	FALSE
Metabolite	2.40_188.0354m/z	storage_temperature	-0.0136932	0.00852118	0.113896	0.0456382	0.12177	0.0675633	FALSE
Metabolite	10.40_133.0375n	storage_duration_hours	0.00136842	0.000824747	0.102874	0.0485072	0.598276	0.0418756	FALSE
Metabolite	10.40_133.0375n	storage_duration_hours:storage_temperature	-1.29036e-05	3.36847e-05	0.703173	0.00271007	0.598276	0.000822119	FALSE
Metabolite	10.40_133.0375n	storage_temperature	-0.00020875	0.00206323	0.919785	0.000189532	0.598276	0.00102759	FALSE
Metabolite	11.83_203.0674m/z	storage_duration_hours	0.000139477	0.00199024	0.944388	9.09417e-05	0.44581	0.0101882	FALSE
Metabolite	11.83_203.0674m/z	storage_duration_hours:storage_temperature	3.57975e-05	8.12864e-05	0.661415	0.00357864	0.44581	0.00186728	FALSE
Metabolite	11.83_203.0674m/z	storage_temperature	0.0209957	0.00497888	9.50138e-05	0.247729	0.44581	0.412455	TRUE
Metabolite	11.86_189.0518m/z	storage_duration_hours	0.00147254	0.00154181	0.343799	0.0166112	0.387207	0.0394494	FALSE
Metabolite	11.86_189.0518m/z	storage_duration_hours:storage_temperature	2.49963e-07	6.29715e-05	0.996847	2.9179e-07	0.387207	3.3198e-05	FALSE
Metabolite	11.86_189.0518m/z	storage_temperature	0.0131452	0.00385707	0.00124329	0.177017	0.387207	0.267012	TRUE
Metabolite	8.14_163.0613m/z	storage_duration_hours	0.0043199	0.00329929	0.195962	0.0307709	0.0860589	0.000537053	FALSE
Metabolite	8.14_163.0613m/z	storage_duration_hours:storage_temperature	-0.00022377	0.000134751	0.102587	0.0485862	0.0860589	0.0464805	FALSE
Metabolite	8.14_163.0613m/z	storage_temperature	0.0183003	0.00825365	0.0308368	0.0834429	0.0860589	0.0369882	TRUE
Metabolite	10.26_147.0532n	storage_duration_hours	0.000752784	0.000804893	0.353818	0.0159401	0.302621	0.0329842	FALSE
Metabolite	10.26_147.0532n	storage_duration_hours:storage_temperature	-6.15344e-06	3.28738e-05	0.852218	0.000648424	0.302621	0.000645105	FALSE
Metabolite	10.26_147.0532n	storage_temperature	0.00514781	0.00201356	0.0134155	0.10797	0.302621	0.148025	TRUE
Metabolite	9.35_146.0691n	storage_duration_hours	0.001576	0.000705737	0.0297058	0.0845421	0.290962	0.0643665	TRUE
Metabolite	9.35_146.0691n	storage_duration_hours:storage_temperature	-3.60834e-05	2.8824e-05	0.21602	0.0282024	0.290962	0.0213845	FALSE
Metabolite	9.35_146.0691n	storage_temperature	-0.00234377	0.0017655	0.189916	0.0316047	0.290962	0.124835	FALSE
Metabolite	3.30_279.2329m/z	storage_duration_hours	-0.00512884	0.00633196	0.4215	0.0120039	0.157884	0.00193994	FALSE
Metabolite	3.30_279.2329m/z	storage_duration_hours:storage_temperature	0.000196266	0.000258613	0.451202	0.0105533	0.157884	0.00970523	FALSE
Metabolite	3.30_279.2329m/z	storage_temperature	0.001822	0.0158403	0.908854	0.000244943	0.157884	0.0138003	FALSE
Metabolite	6.04_130.0873m/z	storage_duration_hours	0.00894277	0.00654358	0.177399	0.0334312	0.226312	0.0280948	FALSE
Metabolite	6.04_130.0873m/z	storage_duration_hours:storage_temperature	-0.00019066	0.000267256	0.478672	0.00933672	0.226312	0.00665432	FALSE
Metabolite	6.04_130.0873m/z	storage_temperature	0.0195994	0.0163697	0.236422	0.02586	0.226312	0.0158758	FALSE
Metabolite	5.75_89.0245m/z	storage_duration_hours	0.00109168	0.00145066	0.454992	0.0103786	0.389973	0.056544	FALSE
Metabolite	5.75_89.0245m/z	storage_duration_hours:storage_temperature	2.71084e-05	5.92484e-05	0.649121	0.0038617	0.389973	0.00254413	FALSE
Metabolite	5.75_89.0245m/z	storage_temperature	0.0120012	0.00362903	0.00168137	0.168416	0.389973	0.299308	TRUE
Metabolite	15.85_145.0983m/z	storage_duration_hours	-0.0289972	0.0164851	0.0842433	0.0541925	0.0774887	0.0189654	FALSE
Metabolite	15.85_145.0983m/z	storage_duration_hours:storage_temperature	0.000942462	0.000673292	0.167297	0.0350145	0.0774887	0.0332867	FALSE
Metabolite	15.85_145.0983m/z	storage_temperature	-0.00563168	0.0412398	0.891887	0.000345222	0.0774887	0.0229373	FALSE
Metabolite	5.90_164.0717m/z	storage_duration_hours	0.00195808	0.000800534	0.0177353	0.0997412	0.504266	0.124743	TRUE
Metabolite	5.90_164.0717m/z	storage_duration_hours:storage_temperature	-1.75986e-05	3.26958e-05	0.592615	0.00533645	0.504266	0.00218601	FALSE
Metabolite	5.90_164.0717m/z	storage_temperature	0.00210105	0.00200265	0.298791	0.0199757	0.504266	0.01114	FALSE
Metabolite	8.51_114.0559m/z	storage_duration_hours	0.00146077	0.00279247	0.603036	0.00504197	0.152358	0.0860368	FALSE
Metabolite	8.51_114.0559m/z	storage_duration_hours:storage_temperature	9.50271e-05	0.000114051	0.408405	0.0126926	0.152358	0.0112698	FALSE
Metabolite	8.51_114.0559m/z	storage_temperature	0.00182748	0.00698577	0.794625	0.0012657	0.152358	0.0244291	FALSE
Metabolite	7.62_114.0560m/z	storage_duration_hours	0.00229723	0.000989479	0.0240537	0.0907573	0.397739	0.136738	TRUE
Metabolite	7.62_114.0560m/z	storage_duration_hours:storage_temperature	-2.11579e-05	4.04128e-05	0.602736	0.0050503	0.397739	0.0026099	FALSE
Metabolite	7.62_114.0560m/z	storage_temperature	0.00245171	0.00247533	0.326367	0.0178427	0.397739	0.0113112	FALSE
Metabolite	9.62_104.0354m/z	storage_duration_hours	0.00238308	0.000893467	0.0100727	0.116407	0.213652	0.189374	TRUE
Metabolite	9.62_104.0354m/z	storage_duration_hours:storage_temperature	-3.36491e-05	3.64914e-05	0.360573	0.015502	0.213652	0.0125086	FALSE
Metabolite	9.62_104.0354m/z	storage_temperature	0.0025132	0.00223514	0.265816	0.022877	0.213652	0.00779666	FALSE
Metabolite	8.75_118.0510m/z	storage_duration_hours	0.00242788	0.000757424	0.002266	0.159858	0.239263	0.196064	TRUE
Metabolite	8.75_118.0510m/z	storage_duration_hours:storage_temperature	-4.55249e-05	3.09351e-05	0.146925	0.0385589	0.239263	0.0308576	FALSE
Metabolite	8.75_118.0510m/z	storage_temperature	0.00157278	0.00189481	0.410166	0.0125982	0.239263	0.000780964	FALSE
Metabolite	6.53_203.0827m/z	storage_duration_hours	0.00539611	0.00320391	0.0979103	0.0499083	0.315998	0.0306471	FALSE
Metabolite	6.53_203.0827m/z	storage_duration_hours:storage_temperature	-0.000133855	0.000130856	0.310907	0.0190088	0.315998	0.0125121	FALSE
Metabolite	6.53_203.0827m/z	storage_temperature	0.0250866	0.00801506	0.00281945	0.153559	0.315998	0.151058	TRUE
Metabolite	7.62_180.0667m/z	storage_duration_hours	0.00410594	0.0013668	0.00403262	0.143188	0.523434	0.0826643	TRUE
Metabolite	7.62_180.0667m/z	storage_duration_hours:storage_temperature	-9.78216e-05	5.58236e-05	0.085393	0.0538048	0.523434	0.0285037	FALSE
Metabolite	7.62_180.0667m/z	storage_temperature	0.0169437	0.00341926	7.50563e-06	0.31259	0.523434	0.240334	TRUE
Metabolite	5.69_504.3100m/z	storage_duration_hours	0.000364944	0.00187306	0.846251	0.000702504	0.71492	0.00941302	FALSE
Metabolite	5.69_504.3100m/z	storage_duration_hours:storage_temperature	-6.94029e-05	7.65005e-05	0.368321	0.0150129	0.71492	0.00353196	FALSE
Metabolite	5.69_504.3100m/z	storage_temperature	0.000533943	0.00468574	0.9097	0.000240401	0.71492	0.00194478	FALSE
Metabolite	8.48_103.0037m/z	storage_duration_hours	0.00227876	0.00201777	0.263743	0.023074	0.0599366	0.0202116	FALSE
Metabolite	8.48_103.0037m/z	storage_duration_hours:storage_temperature	-5.63474e-05	8.24107e-05	0.497064	0.00858307	0.0599366	0.00838697	FALSE
Metabolite	8.48_103.0037m/z	storage_temperature	0.00543306	0.00504775	0.286563	0.021003	0.0599366	0.0123538	FALSE
Metabolite	10.96_261.0380m/z	storage_duration_hours	0.000367194	0.00169116	0.828928	0.000872269	0.258103	0.035524	FALSE
Metabolite	10.96_261.0380m/z	storage_duration_hours:storage_temperature	5.41739e-05	6.90711e-05	0.436279	0.0112635	0.258103	0.00936984	FALSE
Metabolite	10.96_261.0380m/z	storage_temperature	-0.00295255	0.00423068	0.488241	0.00893879	0.258103	0.000255543	FALSE
Metabolite	9.34_164.0387m/z	storage_duration_hours	0.00337514	0.0018929	0.080199	0.0556018	0.468944	0.066191	FALSE
Metabolite	9.34_164.0387m/z	storage_duration_hours:storage_temperature	-0.000281185	7.73109e-05	0.00061669	0.196767	0.468944	0.126472	TRUE
Metabolite	9.34_164.0387m/z	storage_temperature	0.0121746	0.00473538	0.0129294	0.109057	0.468944	7.23781e-05	TRUE
Metabolite	10.34_182.9969m/z	storage_duration_hours	-0.0124148	0.00746348	0.102026	0.0487414	0.0658359	0.0275218	FALSE
Metabolite	10.34_182.9969m/z	storage_duration_hours:storage_temperature	0.000362923	0.000304827	0.239024	0.0255785	0.0658359	0.0247661	FALSE
Metabolite	10.34_182.9969m/z	storage_temperature	-0.023797	0.018671	0.207928	0.0292041	0.0658359	0.0069093	FALSE
Metabolite	0.93_227.2018m/z	storage_duration_hours	0.00118572	0.00127324	0.355862	0.0158064	0.204726	0.00368521	FALSE
Metabolite	0.93_227.2018m/z	storage_duration_hours:storage_temperature	-7.50421e-05	5.20022e-05	0.154781	0.0371313	0.204726	0.032142	FALSE
Metabolite	0.93_227.2018m/z	storage_temperature	0.00370099	0.00318519	0.250371	0.024392	0.204726	0.000378963	FALSE
Metabolite	6.40_529.2712n	storage_duration_hours	0.00145256	0.0056628	0.798533	0.00121698	0.824134	0.00279699	FALSE
Metabolite	6.40_529.2712n	storage_duration_hours:storage_temperature	0.00010349	0.000231283	0.656332	0.00369411	0.824134	0.00142108	FALSE
Metabolite	6.40_529.2712n	storage_temperature	-0.0174088	0.0141663	0.224444	0.027205	0.824134	0.00366557	FALSE
Metabolite	8.20_187.1090m/z	storage_duration_hours	0.00300776	0.00179525	0.0996382	0.0494122	0.334328	0.000451371	FALSE
Metabolite	8.20_187.1090m/z	storage_duration_hours:storage_temperature	-0.000134385	7.33226e-05	0.0723487	0.0585632	0.334328	0.039566	FALSE
Metabolite	8.20_187.1090m/z	storage_temperature	0.0126627	0.00449109	0.00671096	0.128325	0.334328	0.060525	TRUE
Metabolite	11.15_300.0490m/z	storage_duration_hours	0.00183717	0.00074836	0.0173434	0.1004	0.662418	0.00954386	TRUE
Metabolite	11.15_300.0490m/z	storage_duration_hours:storage_temperature	-6.02166e-05	3.05649e-05	0.0539616	0.0670575	0.662418	0.0227935	FALSE
Metabolite	11.15_300.0490m/z	storage_temperature	-0.00789114	0.00187213	9.56163e-05	0.247561	0.662418	0.373523	TRUE
Metabolite	7.08_300.0395m/z	storage_duration_hours	0.0021747	0.000946437	0.0254752	0.0890655	0.613246	0.0525888	TRUE
Metabolite	7.08_300.0395m/z	storage_duration_hours:storage_temperature	-4.35884e-05	3.86548e-05	0.264462	0.0230055	0.613246	0.0106992	FALSE
Metabolite	7.08_300.0395m/z	storage_temperature	0.00156649	0.00236765	0.511028	0.00804116	0.613246	0.000516818	FALSE
Metabolite	7.62_187.0725m/z	storage_duration_hours	0.00310417	0.00211953	0.14884	0.0382034	0.337873	0.019677	FALSE
Metabolite	7.62_187.0725m/z	storage_duration_hours:storage_temperature	-0.000217602	8.6567e-05	0.0149621	0.104754	0.337873	0.0759523	TRUE
Metabolite	7.62_187.0725m/z	storage_temperature	0.022958	0.00530232	6.51143e-05	0.257704	0.337873	0.160016	TRUE
Metabolite	10.10_173.0931m/z	storage_duration_hours	0.000359799	0.00244603	0.883605	0.000400525	0.558564	0.00129213	FALSE
Metabolite	10.10_173.0931m/z	storage_duration_hours:storage_temperature	-5.25813e-05	9.99019e-05	0.600815	0.00510386	0.558564	0.00310191	FALSE
Metabolite	10.10_173.0931m/z	storage_temperature	0.0157777	0.0061191	0.0126842	0.109621	0.558564	0.0728052	TRUE
Metabolite	6.31_235.0725m/z	storage_duration_hours	0.00582419	0.0037452	0.125762	0.0428648	0.148041	0.0486388	FALSE
Metabolite	6.31_235.0725m/z	storage_duration_hours:storage_temperature	-0.000114806	0.000152963	0.456183	0.0103242	0.148041	0.00858351	FALSE
Metabolite	6.31_235.0725m/z	storage_temperature	0.0178699	0.00936916	0.0618051	0.0631154	0.148041	0.0622814	FALSE
Metabolite	5.88_258.0443m/z	storage_duration_hours	0.0048648	0.00288547	0.0975732	0.0500062	0.962566	0.00220272	FALSE
Metabolite	5.88_258.0443m/z	storage_duration_hours:storage_temperature	-6.52245e-05	0.00011785	0.582237	0.00564043	0.962566	0.000298424	FALSE
Metabolite	5.88_258.0443m/z	storage_temperature	0.0241628	0.00721843	0.00149123	0.171842	0.962566	0.0153606	TRUE
Metabolite	5.16_281.2487m/z	storage_duration_hours	0.000704946	0.00126657	0.580115	0.00570394	0.655405	0.00706071	FALSE
Metabolite	5.16_281.2487m/z	storage_duration_hours:storage_temperature	-6.1343e-05	5.17299e-05	0.24088	0.0253799	0.655405	0.00773236	FALSE
Metabolite	5.16_281.2487m/z	storage_temperature	0.00311219	0.00316851	0.33037	0.0175524	0.655405	0.000770763	FALSE
Metabolite	0.91_282.2559n	storage_duration_hours	-0.00246753	0.00300642	0.415395	0.0123211	0.134813	0.0106773	FALSE
Metabolite	0.91_282.2559n	storage_duration_hours:storage_temperature	6.13139e-05	0.00012279	0.619567	0.00459622	0.134813	0.00445377	FALSE
Metabolite	0.91_282.2559n	storage_temperature	-0.00626216	0.00752099	0.408724	0.0126755	0.134813	0.00687805	FALSE
Metabolite	9.96_131.0826m/z	storage_duration_hours	0.000122815	0.00114695	0.915122	0.00021229	0.601316	0.000161442	FALSE
Metabolite	9.96_131.0826m/z	storage_duration_hours:storage_temperature	1.28918e-06	4.68442e-05	0.978146	1.40255e-05	0.601316	0.000267954	FALSE
Metabolite	9.96_131.0826m/z	storage_temperature	-0.00319072	0.00286926	0.271049	0.0223877	0.601316	0.0146746	FALSE
Metabolite	16.09_131.0826m/z	storage_duration_hours	0.00171961	0.00134375	0.206118	0.0294344	0.240522	0.0874156	FALSE
Metabolite	16.09_131.0826m/z	storage_duration_hours:storage_temperature	-2.88975e-07	5.4882e-05	0.995818	5.13414e-07	0.240522	1.28475e-06	FALSE
Metabolite	16.09_131.0826m/z	storage_temperature	0.00779551	0.00336158	0.024208	0.0905687	0.240522	0.151868	TRUE
Metabolite	1.17_127.0401m/z	storage_duration_hours	0.00729082	0.00425366	0.0922618	0.0515973	0.143355	0.0650789	FALSE
Metabolite	1.17_127.0401m/z	storage_duration_hours:storage_temperature	-0.000132037	0.00017373	0.450552	0.0105835	0.143355	0.00946249	FALSE
Metabolite	1.17_127.0401m/z	storage_temperature	-0.00701514	0.0106411	0.512539	0.007984	0.143355	0.0432385	FALSE
Metabolite	11.14_88.9881m/z	storage_duration_hours	-0.000543141	0.00228678	0.813157	0.00104359	0.245439	0.117508	FALSE
Metabolite	11.14_88.9881m/z	storage_duration_hours:storage_temperature	0.000196553	9.33977e-05	0.0400071	0.0757984	0.245439	0.0626227	TRUE
Metabolite	11.14_88.9881m/z	storage_temperature	-0.0159575	0.00572071	0.00727935	0.125943	0.245439	0.0439601	TRUE
Metabolite	12.40_612.1528n	storage_duration_hours	-0.000732184	0.00123351	0.555274	0.00648238	0.151989	0.00158596	FALSE
Metabolite	12.40_612.1528n	storage_duration_hours:storage_temperature	4.60326e-05	5.03797e-05	0.36493	0.0152252	0.151989	0.0128804	FALSE
Metabolite	12.40_612.1528n	storage_temperature	-0.0082037	0.00308581	0.010305	0.115736	0.151989	0.126161	TRUE
Metabolite	10.12_159.0299m/z	storage_duration_hours	-0.00251781	0.00185215	0.17967	0.0330893	0.125496	0.00281702	FALSE
Metabolite	10.12_159.0299m/z	storage_duration_hours:storage_temperature	0.000138759	7.56464e-05	0.0721196	0.0586546	0.125496	0.0533129	FALSE
Metabolite	10.12_159.0299m/z	storage_temperature	-0.0067843	0.00463343	0.148935	0.0381859	0.125496	0.00120395	FALSE
Metabolite	0.92_256.2403n	storage_duration_hours	0.000542916	0.00135235	0.689664	0.00297578	0.0972254	0.0175538	FALSE
Metabolite	0.92_256.2403n	storage_duration_hours:storage_temperature	-6.22347e-05	5.52333e-05	0.264826	0.0229709	0.0972254	0.0219348	FALSE
Metabolite	0.92_256.2403n	storage_temperature	0.00291606	0.0033831	0.392526	0.0135718	0.0972254	7.02105e-05	FALSE
Metabolite	1.00_179.0575m/z	storage_duration_hours	0.00205772	0.00155786	0.192116	0.0312978	0.983362	0.00412661	FALSE
Metabolite	1.00_179.0575m/z	storage_duration_hours:storage_temperature	1.96768e-06	6.36268e-05	0.975443	1.77104e-05	0.983362	0.000365722	FALSE
Metabolite	1.00_179.0575m/z	storage_temperature	-0.00533266	0.00389721	0.176876	0.0335107	0.983362	0.00219139	FALSE
Metabolite	0.92_241.2175m/z	storage_duration_hours	0.000324843	0.00163285	0.843055	0.000732387	0.221389	0.0173843	FALSE
Metabolite	0.92_241.2175m/z	storage_duration_hours:storage_temperature	-6.36733e-05	6.66898e-05	0.343949	0.0166009	0.221389	0.0141985	FALSE
Metabolite	0.92_241.2175m/z	storage_temperature	0.00332919	0.00408482	0.418644	0.0121514	0.221389	0.000293393	FALSE
Metabolite	0.92_313.1756m/z	storage_duration_hours	0.00124865	0.00281192	0.658777	0.00363829	0.0238475	0.000145645	FALSE
Metabolite	0.92_313.1756m/z	storage_duration_hours:storage_temperature	-5.19967e-05	0.000114846	0.652541	0.00378166	0.0238475	0.00364941	FALSE
Metabolite	0.92_313.1756m/z	storage_temperature	-0.00280281	0.00703443	0.691876	0.0029313	0.0238475	0.0179499	FALSE
Metabolite	4.15_192.0668m/z	storage_duration_hours	0.000261129	0.0029452	0.929678	0.000145554	0.255165	0.0254214	FALSE
Metabolite	4.15_192.0668m/z	storage_duration_hours:storage_temperature	-0.000120074	0.000120289	0.322631	0.0181179	0.255165	0.0141007	FALSE
Metabolite	4.15_192.0668m/z	storage_temperature	0.0250942	0.00736785	0.00125142	0.176832	0.255165	0.194041	TRUE
Metabolite	12.93_167.9824n	storage_duration_hours	-0.0026947	0.00859357	0.755054	0.00181757	0.291142	0.145357	FALSE
Metabolite	12.93_167.9824n	storage_duration_hours:storage_temperature	0.000862545	0.000350983	0.0172319	0.10059	0.291142	0.0798908	TRUE
Metabolite	12.93_167.9824n	storage_temperature	-0.0693995	0.0214981	0.00212053	0.161765	0.291142	0.0545457	TRUE
Metabolite	6.25_128.0717m/z	storage_duration_hours	0.00196494	0.00115736	0.0953044	0.0506743	0.957896	0.0062904	FALSE
Metabolite	6.25_128.0717m/z	storage_duration_hours:storage_temperature	5.74782e-06	4.72693e-05	0.903669	0.000273739	0.957896	0.000443399	FALSE
Metabolite	6.25_128.0717m/z	storage_temperature	0.001216	0.00289529	0.676157	0.00325593	0.957896	0.00132009	FALSE
Metabolite	0.92_395.1898m/z	storage_duration_hours	0.00121461	0.00205391	0.556745	0.00643445	0.447157	0.0567102	FALSE
Metabolite	0.92_395.1898m/z	storage_duration_hours:storage_temperature	5.91823e-05	8.38869e-05	0.483531	0.00913308	0.447157	0.00439379	FALSE
Metabolite	0.92_395.1898m/z	storage_temperature	-0.00785263	0.00513816	0.132276	0.0414602	0.447157	0.0227338	FALSE
Metabolite	7.46_184.0979m/z	storage_duration_hours	0.00253159	0.00130453	0.0575324	0.0651942	0.382239	0.0114816	FALSE
Metabolite	7.46_184.0979m/z	storage_duration_hours:storage_temperature	-8.47555e-05	5.32801e-05	0.117503	0.0447635	0.382239	0.0271416	FALSE
Metabolite	7.46_184.0979m/z	storage_temperature	0.00104	0.00326346	0.751199	0.00187715	0.382239	0.0120009	FALSE
Metabolite	5.17_166.0510m/z	storage_duration_hours	0.0145225	0.00351929	0.000128212	0.239741	0.441675	0.295783	TRUE
Metabolite	5.17_166.0510m/z	storage_duration_hours:storage_temperature	-0.000229579	0.000143736	0.116052	0.0451119	0.441675	0.0267691	FALSE
Metabolite	5.17_166.0510m/z	storage_temperature	0.0291817	0.00880401	0.00164398	0.169058	0.441675	0.103137	TRUE
Metabolite	1.47_166.0510m/z	storage_duration_hours	0.00351685	0.00674105	0.604008	0.00501505	0.217943	0.167542	FALSE
Metabolite	1.47_166.0510m/z	storage_duration_hours:storage_temperature	0.000409238	0.000275321	0.142989	0.0393063	0.217943	0.0316576	FALSE
Metabolite	1.47_166.0510m/z	storage_temperature	-0.0273234	0.0168637	0.111005	0.0463611	0.217943	0.00843622	FALSE
Metabolite	7.39_129.0426n	storage_duration_hours	0.00153472	0.00195362	0.435548	0.0112993	0.418515	0.144176	FALSE
Metabolite	7.39_129.0426n	storage_duration_hours:storage_temperature	0.000105662	7.97905e-05	0.191001	0.031453	0.418515	0.0197043	FALSE
Metabolite	7.39_129.0426n	storage_temperature	0.00891372	0.00488726	0.0737075	0.0580273	0.418515	0.169062	FALSE
Metabolite	9.37_128.0353m/z	storage_duration_hours	0.00184459	0.00069924	0.0108724	0.114159	0.326349	0.0670433	TRUE
Metabolite	9.37_128.0353m/z	storage_duration_hours:storage_temperature	-4.78382e-05	2.85587e-05	0.0997006	0.0493945	0.326349	0.0363306	FALSE
Metabolite	9.37_128.0353m/z	storage_temperature	-0.0014143	0.00174925	0.422341	0.0119608	0.326349	0.0963897	FALSE
Metabolite	6.95_102.0197m/z	storage_duration_hours	0.000878651	0.00303822	0.773536	0.00154643	0.192366	0.00246525	FALSE
Metabolite	6.95_102.0197m/z	storage_duration_hours:storage_temperature	-7.97438e-05	0.000124088	0.523179	0.00758978	0.192366	0.00656706	FALSE
Metabolite	6.95_102.0197m/z	storage_temperature	0.0194525	0.00760054	0.0133206	0.108179	0.192366	0.127653	TRUE
Metabolite	6.81_87.0088m/z	storage_duration_hours	-0.000208018	0.00165009	0.900149	0.000294213	0.798965	0.316402	FALSE
Metabolite	6.81_87.0088m/z	storage_duration_hours:storage_temperature	0.000385801	6.7394e-05	4.69654e-07	0.377669	0.798965	0.121763	TRUE
Metabolite	6.81_87.0088m/z	storage_temperature	0.0119221	0.00412795	0.00556533	0.1338	0.798965	0.359656	TRUE
Metabolite	7.66_87.0088m/z	storage_duration_hours	0.00191767	0.00254631	0.454651	0.0103942	0.370199	0.18012	FALSE
Metabolite	7.66_87.0088m/z	storage_duration_hours:storage_temperature	0.000165176	0.000103998	0.118066	0.0446296	0.370199	0.0296035	FALSE
Metabolite	7.66_87.0088m/z	storage_temperature	-0.024178	0.00636998	0.000374568	0.210604	0.370199	0.158156	TRUE
Metabolite	1.00_172.0405m/z	storage_duration_hours	-0.00233819	0.00415068	0.575544	0.00584229	0.266337	0.048412	FALSE
Metabolite	1.00_172.0405m/z	storage_duration_hours:storage_temperature	0.000310786	0.000169524	0.0722743	0.0585928	0.266337	0.0446098	FALSE
Metabolite	1.00_172.0405m/z	storage_temperature	-0.0340257	0.0103835	0.00183786	0.165869	0.266337	0.105669	TRUE
Metabolite	8.45_191.0562m/z	storage_duration_hours	0.00855225	0.00254014	0.00140703	0.173498	0.974485	0.00500941	TRUE
Metabolite	8.45_191.0562m/z	storage_duration_hours:storage_temperature	-0.000259496	0.000103746	0.0154393	0.103829	0.974485	0.0043746	TRUE
Metabolite	8.45_191.0562m/z	storage_temperature	0.0103313	0.00635454	0.10981	0.0466656	0.974485	0.000365515	FALSE
Metabolite	7.72_191.0563m/z	storage_duration_hours	0.00356094	0.00220268	0.111783	0.0461645	0.98303	0.00199266	FALSE
Metabolite	7.72_191.0563m/z	storage_duration_hours:storage_temperature	-9.686e-05	8.99628e-05	0.286415	0.0210158	0.98303	0.00111263	FALSE
Metabolite	7.72_191.0563m/z	storage_temperature	0.00834582	0.00551032	0.135711	0.0407495	0.98303	0.000141129	FALSE
Metabolite	8.27_163.0249m/z	storage_duration_hours	-0.00468294	0.00176901	0.0106144	0.114866	0.659322	0.00103153	TRUE
Metabolite	8.27_163.0249m/z	storage_duration_hours:storage_temperature	0.00020582	7.22509e-05	0.00619967	0.130645	0.659322	0.0485438	TRUE
Metabolite	8.27_163.0249m/z	storage_temperature	-0.0266533	0.00442545	1.56799e-07	0.401817	0.659322	0.209385	TRUE
Metabolite	1.67_181.9919m/z	storage_duration_hours	0.00336553	0.00228162	0.146004	0.0387319	0.0971704	0.0621846	FALSE
Metabolite	1.67_181.9919m/z	storage_duration_hours:storage_temperature	-4.86313e-05	9.31872e-05	0.603897	0.00501811	0.0971704	0.0043521	FALSE
Metabolite	1.67_181.9919m/z	storage_temperature	-0.000670093	0.00570782	0.906979	0.000255168	0.0971704	0.00655834	FALSE
Metabolite	8.65_205.0830m/z	storage_duration_hours	-0.00196911	0.0034716	0.572925	0.00592253	0.21983	0.000111197	FALSE
Metabolite	8.65_205.0830m/z	storage_duration_hours:storage_temperature	8.559e-05	0.000141789	0.548608	0.00670266	0.21983	0.00549098	FALSE
Metabolite	8.65_205.0830m/z	storage_temperature	0.0186703	0.00868472	0.0360695	0.0788373	0.21983	0.189542	TRUE
Metabolite	9.31_141.0170m/z	storage_duration_hours	0.00120118	0.000583631	0.0444183	0.0727363	0.180052	0.0634288	TRUE
Metabolite	9.31_141.0170m/z	storage_duration_hours:storage_temperature	-2.73841e-05	2.38369e-05	0.255698	0.023857	0.180052	0.0193404	FALSE
Metabolite	9.31_141.0170m/z	storage_temperature	0.00258495	0.00146004	0.0822938	0.0548627	0.180052	0.0306271	FALSE
Metabolite	5.50_512.2691m/z	storage_duration_hours	0.000702037	0.00453726	0.877613	0.000443145	0.838228	0.00132195	FALSE
Metabolite	5.50_512.2691m/z	storage_duration_hours:storage_temperature	7.37895e-05	0.000185313	0.692061	0.00292759	0.838228	0.00118872	FALSE
Metabolite	5.50_512.2691m/z	storage_temperature	-0.00858383	0.0113506	0.45279	0.0104798	0.838228	0.000640379	FALSE
Metabolite	1.04_397.2055m/z	storage_duration_hours	0.000422231	0.00121467	0.729485	0.00223264	0.830113	0.0119551	FALSE
Metabolite	1.04_397.2055m/z	storage_duration_hours:storage_temperature	3.05942e-05	4.96102e-05	0.540029	0.0069935	0.830113	0.000897489	FALSE
Metabolite	1.04_397.2055m/z	storage_temperature	-0.00383917	0.00303868	0.211861	0.0287118	0.830113	0.00583897	FALSE
Metabolite	12.41_150.0164n	storage_duration_hours	-0.000693692	0.00179342	0.700426	0.00276295	0.055532	0.020617	FALSE
Metabolite	12.41_150.0164n	storage_duration_hours:storage_temperature	-1.47828e-05	7.32479e-05	0.840817	0.000753709	0.055532	0.000722689	FALSE
Metabolite	12.41_150.0164n	storage_temperature	-0.00374656	0.00448651	0.407357	0.0127491	0.055532	0.0338059	FALSE
Metabolite	11.15_149.0092m/z	storage_duration_hours	0.000515916	0.00536484	0.923745	0.000171229	0.0241486	0.0145633	FALSE
Metabolite	11.15_149.0092m/z	storage_duration_hours:storage_temperature	9.75495e-05	0.000219114	0.657954	0.00365702	0.0241486	0.0036684	FALSE
Metabolite	11.15_149.0092m/z	storage_temperature	-0.00239218	0.0134209	0.8592	0.000587991	0.0241486	0.000810973	FALSE
Metabolite	8.54_125.0147n	storage_duration_hours	0.00152413	0.000700414	0.0339464	0.0806188	0.235301	0.0202147	TRUE
Metabolite	8.54_125.0147n	storage_duration_hours:storage_temperature	-5.30139e-05	2.86066e-05	0.0693202	0.0597963	0.235301	0.0504101	FALSE
Metabolite	8.54_125.0147n	storage_temperature	0.0016105	0.00175219	0.36211	0.0154038	0.235301	0.00440017	FALSE
Metabolite	11.25_112.9373m/z	storage_duration_hours	0.002735	0.00395437	0.492127	0.00878083	0.245175	0.148092	FALSE
Metabolite	11.25_112.9373m/z	storage_duration_hours:storage_temperature	0.000189004	0.000161506	0.247035	0.024734	0.245175	0.0184193	FALSE
Metabolite	11.25_112.9373m/z	storage_temperature	-0.00852381	0.00989244	0.392691	0.0135624	0.245175	6.10972e-05	FALSE
Metabolite	0.91_229.0540m/z	storage_duration_hours	0.00868552	0.00388873	0.0296796	0.0845681	0.946301	0.000843906	TRUE
Metabolite	0.91_229.0540m/z	storage_duration_hours:storage_temperature	-0.000280098	0.000158826	0.0834638	0.0544585	0.946301	0.00239559	FALSE
Metabolite	0.91_229.0540m/z	storage_temperature	0.00418953	0.00972824	0.668433	0.00342277	0.946301	0.000576043	FALSE
Metabolite	7.86_111.0201m/z	storage_duration_hours	0.00184194	0.000885206	0.0422091	0.0742291	0.451733	0.0749506	TRUE
Metabolite	7.86_111.0201m/z	storage_duration_hours:storage_temperature	-2.60121e-05	3.6154e-05	0.474948	0.00949509	0.451733	0.00455015	FALSE
Metabolite	7.86_111.0201m/z	storage_temperature	0.0034947	0.00221447	0.120379	0.0440863	0.451733	0.0272337	FALSE
Metabolite	1.49_111.0202m/z	storage_duration_hours	0.00421449	0.00328757	0.205337	0.0295344	0.38895	0.181173	FALSE
Metabolite	1.49_111.0202m/z	storage_duration_hours:storage_temperature	0.000131649	0.000134272	0.33123	0.0174906	0.38895	0.0117063	FALSE
Metabolite	1.49_111.0202m/z	storage_temperature	0.00654585	0.00822433	0.429568	0.011595	0.38895	0.0548466	FALSE
Metabolite	9.60_132.0535n	storage_duration_hours	0.00271127	0.000974268	0.00740873	0.125427	0.224397	0.202814	TRUE
Metabolite	9.60_132.0535n	storage_duration_hours:storage_temperature	-3.82837e-05	3.97915e-05	0.340285	0.0168527	0.224397	0.0133985	FALSE
Metabolite	9.60_132.0535n	storage_temperature	0.00260806	0.00243727	0.289346	0.0207645	0.224397	0.00554277	FALSE
Metabolite	11.47_167.0211m/z	storage_duration_hours	0.00653935	0.00292418	0.029485	0.0847617	0.664062	0.131085	TRUE
Metabolite	11.47_167.0211m/z	storage_duration_hours:storage_temperature	2.24759e-05	0.000119431	0.851432	0.00065542	0.664062	0.000426285	FALSE
Metabolite	11.47_167.0211m/z	storage_temperature	0.0364336	0.00731528	6.86832e-06	0.314766	0.664062	0.333945	TRUE
Metabolite	5.10_167.0213m/z	storage_duration_hours	0.00286479	0.00209844	0.177851	0.0333629	0.279832	0.0502941	FALSE
Metabolite	5.10_167.0213m/z	storage_duration_hours:storage_temperature	-4.01735e-05	8.57053e-05	0.641142	0.00405235	0.279832	0.00345927	FALSE
Metabolite	5.10_167.0213m/z	storage_temperature	0.00824247	0.00524954	0.122226	0.0436606	0.279832	0.0396454	FALSE
Metabolite	10.77_323.0286m/z	storage_duration_hours	-0.000212089	0.00132248	0.873186	0.000476057	0.625025	0.0848215	FALSE
Metabolite	10.77_323.0286m/z	storage_duration_hours:storage_temperature	0.000119356	5.40132e-05	0.0313826	0.082927	0.625025	0.0325081	TRUE
Metabolite	10.77_323.0286m/z	storage_temperature	0.0115724	0.00330837	0.000946892	0.184727	0.625025	0.346911	TRUE
Metabolite	10.75_566.0557n	storage_duration_hours	0.000145758	0.00113682	0.898455	0.000304335	0.0930182	0.0112923	FALSE
Metabolite	10.75_566.0557n	storage_duration_hours:storage_temperature	1.69659e-05	4.64306e-05	0.716237	0.00246649	0.0930182	0.00213025	FALSE
Metabolite	10.75_566.0557n	storage_temperature	-0.004648	0.00284393	0.108001	0.0471338	0.0930182	0.0625976	FALSE
Metabolite	5.66_243.0622m/z	storage_duration_hours	0.00249711	0.000799181	0.00286319	0.153114	0.734942	0.0466374	TRUE
Metabolite	5.66_243.0622m/z	storage_duration_hours:storage_temperature	-5.37096e-05	3.26405e-05	0.105679	0.0477471	0.734942	0.0116872	FALSE
Metabolite	5.66_243.0622m/z	storage_temperature	0.0031701	0.00199927	0.118663	0.0444882	0.734942	0.00344873	FALSE
Metabolite	3.70_244.0695n	storage_duration_hours	0.00135524	0.00100292	0.182234	0.032709	0.906542	0.0125389	FALSE
Metabolite	3.70_244.0695n	storage_duration_hours:storage_temperature	-9.18254e-06	4.09617e-05	0.823468	0.000929762	0.906542	0.000600557	FALSE
Metabolite	3.70_244.0695n	storage_temperature	0.00457853	0.00250895	0.0735527	0.0580878	0.906542	0.00752309	FALSE
Metabolite	4.29_151.0262m/z	storage_duration_hours	0.0018526	0.0026568	0.488604	0.00892395	0.30036	0.0992333	FALSE
Metabolite	4.29_151.0262m/z	storage_duration_hours:storage_temperature	8.98932e-05	0.00010851	0.411074	0.0125497	0.30036	0.00825456	FALSE
Metabolite	4.29_151.0262m/z	storage_temperature	0.00572277	0.00664638	0.393026	0.0135434	0.30036	0.0531508	FALSE
Metabolite	X36	storage_duration_hours	0.000453327	0.000715141	0.528823	0.0073863	0.124818	0.0176564	FALSE
Metabolite	X36	storage_duration_hours:storage_temperature	-3.1259e-06	2.92081e-05	0.915169	0.000212059	0.124818	0.000279975	FALSE
Metabolite	X36	storage_temperature	-0.00183491	0.00178903	0.30963	0.0191084	0.124818	0.039029	FALSE
Metabolite	X37	storage_duration_hours	0.000453327	0.000715141	0.528823	0.0073863	0.124818	0.0176564	FALSE
Metabolite	X37	storage_duration_hours:storage_temperature	-3.1259e-06	2.92081e-05	0.915169	0.000212059	0.124818	0.000279975	FALSE
Metabolite	X37	storage_temperature	-0.00183491	0.00178903	0.30963	0.0191084	0.124818	0.039029	FALSE
Metabolite	X38	storage_duration_hours	0.000453327	0.000715141	0.528823	0.0073863	0.124818	0.0176564	FALSE
Metabolite	X38	storage_duration_hours:storage_temperature	-3.1259e-06	2.92081e-05	0.915169	0.000212059	0.124818	0.000279975	FALSE
Metabolite	X38	storage_temperature	-0.00183491	0.00178903	0.30963	0.0191084	0.124818	0.039029	FALSE
Metabolite	X39	storage_duration_hours	0.00343796	0.00429547	0.427004	0.0117237	0.204163	0.0563555	FALSE
Metabolite	X39	storage_duration_hours:storage_temperature	-0.000383359	0.000175438	0.0332356	0.0812406	0.204163	0.0714376	TRUE
Metabolite	X39	storage_temperature	0.0289365	0.0107457	0.00941655	0.118387	0.204163	0.0363417	TRUE
Metabolite	X40	storage_duration_hours	0.00343796	0.00429547	0.427004	0.0117237	0.204163	0.0563555	FALSE
Metabolite	X40	storage_duration_hours:storage_temperature	-0.000383359	0.000175438	0.0332356	0.0812406	0.204163	0.0714376	TRUE
Metabolite	X40	storage_temperature	0.0289365	0.0107457	0.00941655	0.118387	0.204163	0.0363417	TRUE
Metabolite	X41	storage_duration_hours	0.00343796	0.00429547	0.427004	0.0117237	0.204163	0.0563555	FALSE
Metabolite	X41	storage_duration_hours:storage_temperature	-0.000383359	0.000175438	0.0332356	0.0812406	0.204163	0.0714376	TRUE
Metabolite	X41	storage_temperature	0.0289365	0.0107457	0.00941655	0.118387	0.204163	0.0363417	TRUE
Metabolite	X42	storage_duration_hours	0.00142613	0.00115459	0.222112	0.0274767	0.119059	0.112012	FALSE
Metabolite	X42	storage_duration_hours:storage_temperature	7.87334e-06	4.71565e-05	0.868024	0.000515961	0.119059	0.00043478	FALSE
Metabolite	X42	storage_temperature	-0.0013964	0.00288839	0.630729	0.00430961	0.119059	0.00366405	FALSE
Metabolite	X43	storage_duration_hours	0.00142613	0.00115459	0.222112	0.0274767	0.119059	0.112012	FALSE
Metabolite	X43	storage_duration_hours:storage_temperature	7.87334e-06	4.71565e-05	0.868024	0.000515961	0.119059	0.00043478	FALSE
Metabolite	X43	storage_temperature	-0.0013964	0.00288839	0.630729	0.00430961	0.119059	0.00366405	FALSE
Metabolite	X44	storage_duration_hours	0.00142613	0.00115459	0.222112	0.0274767	0.119059	0.112012	FALSE
Metabolite	X44	storage_duration_hours:storage_temperature	7.87334e-06	4.71565e-05	0.868024	0.000515961	0.119059	0.00043478	FALSE
Metabolite	X44	storage_temperature	-0.0013964	0.00288839	0.630729	0.00430961	0.119059	0.00366405	FALSE
Metabolite	X45	storage_duration_hours	-0.000162811	0.0008735	0.852838	0.000642937	0.0685892	0.00447946	FALSE
Metabolite	X45	storage_duration_hours:storage_temperature	1.96409e-05	3.56759e-05	0.584223	0.00558144	0.0685892	0.00517838	FALSE
Metabolite	X45	storage_temperature	-0.00369946	0.00218519	0.0962234	0.0504017	0.0685892	0.0575433	FALSE
Metabolite	X46	storage_duration_hours	-0.000162811	0.0008735	0.852838	0.000642937	0.0685892	0.00447946	FALSE
Metabolite	X46	storage_duration_hours:storage_temperature	1.96409e-05	3.56759e-05	0.584223	0.00558144	0.0685892	0.00517838	FALSE
Metabolite	X46	storage_temperature	-0.00369946	0.00218519	0.0962234	0.0504017	0.0685892	0.0575433	FALSE
Metabolite	X47	storage_duration_hours	-0.00644151	0.00471155	0.177235	0.0334562	0.0624404	0.0449432	FALSE
Metabolite	X47	storage_duration_hours:storage_temperature	0.000120299	0.000192431	0.534505	0.00718529	0.0624404	0.00685125	FALSE
Metabolite	X47	storage_temperature	-0.0109395	0.0117866	0.35747	0.0157019	0.0624404	0.00880796	FALSE
Metabolite	X48	storage_duration_hours	-0.00644151	0.00471155	0.177235	0.0334562	0.0624404	0.0449432	FALSE
Metabolite	X48	storage_duration_hours:storage_temperature	0.000120299	0.000192431	0.534505	0.00718529	0.0624404	0.00685125	FALSE
Metabolite	X48	storage_temperature	-0.0109395	0.0117866	0.35747	0.0157019	0.0624404	0.00880796	FALSE
Metabolite	X49	storage_duration_hours	-0.00174311	0.00503188	0.730379	0.00221732	0.0275521	0.00171391	FALSE
Metabolite	X49	storage_duration_hours:storage_temperature	0.000119922	0.000205515	0.561974	0.00626593	0.0275521	0.00608911	FALSE
Metabolite	X49	storage_temperature	0.00406629	0.012588	0.747921	0.00192864	0.0275521	0.0190452	FALSE
Metabolite	X50	storage_duration_hours	-0.00174311	0.00503188	0.730379	0.00221732	0.0275521	0.00171391	FALSE
Metabolite	X50	storage_duration_hours:storage_temperature	0.000119922	0.000205515	0.561974	0.00626593	0.0275521	0.00608911	FALSE
Metabolite	X50	storage_temperature	0.00406629	0.012588	0.747921	0.00192864	0.0275521	0.0190452	FALSE
Metabolite	X55	storage_duration_hours	0.000840867	0.000880741	0.34397	0.0165995	0.628706	0.00473865	FALSE
Metabolite	X55	storage_duration_hours:storage_temperature	-1.82068e-05	3.59716e-05	0.614817	0.00472168	0.628706	0.00170948	FALSE
Metabolite	X55	storage_temperature	-0.0141745	0.0022033	3.4182e-08	0.433888	0.628706	0.618886	TRUE
Metabolite	X70	storage_duration_hours	-0.0074783	0.00613547	0.228194	0.026775	0.354291	9.81474e-05	FALSE
Metabolite	X70	storage_duration_hours:storage_temperature	0.000374887	0.000250588	0.140467	0.0397971	0.354291	0.0284872	FALSE
Metabolite	X70	storage_temperature	0.00889663	0.0153488	0.564574	0.00618323	0.354291	0.0658727	FALSE
Metabolite	X71	storage_duration_hours	-0.0074783	0.00613547	0.228194	0.026775	0.354291	9.81474e-05	FALSE
Metabolite	X71	storage_duration_hours:storage_temperature	0.000374887	0.000250588	0.140467	0.0397971	0.354291	0.0284872	FALSE
Metabolite	X71	storage_temperature	0.00889663	0.0153488	0.564574	0.00618323	0.354291	0.0658727	FALSE
Metabolite	X73	storage_duration_hours	0.00369287	0.00193058	0.0610798	0.0634576	0.865568	0.00152154	FALSE
Metabolite	X73	storage_duration_hours:storage_temperature	-0.000192709	7.88499e-05	0.0178223	0.0995969	0.865568	0.0130214	TRUE
Metabolite	X73	storage_temperature	-0.00627512	0.00482964	0.199363	0.0303146	0.865568	0.0395783	FALSE
Metabolite	X74	storage_duration_hours	0.00369287	0.00193058	0.0610798	0.0634576	0.865568	0.00152154	FALSE
Metabolite	X74	storage_duration_hours:storage_temperature	-0.000192709	7.88499e-05	0.0178223	0.0995969	0.865568	0.0130214	TRUE
Metabolite	X74	storage_temperature	-0.00627512	0.00482964	0.199363	0.0303146	0.865568	0.0395783	FALSE
Metabolite	X76	storage_duration_hours	0.0110655	0.00482107	0.0256306	0.0888864	0.795855	0.0382447	TRUE
Metabolite	X76	storage_duration_hours:storage_temperature	-0.00011371	0.000196904	0.56601	0.00613789	0.795855	0.000945965	FALSE
Metabolite	X76	storage_temperature	0.00555774	0.0120606	0.64678	0.00391705	0.795855	0.000532289	FALSE
Metabolite	X77	storage_duration_hours	0.0110655	0.00482107	0.0256306	0.0888864	0.795855	0.0382447	TRUE
Metabolite	X77	storage_duration_hours:storage_temperature	-0.00011371	0.000196904	0.56601	0.00613789	0.795855	0.000945965	FALSE
Metabolite	X77	storage_temperature	0.00555774	0.0120606	0.64678	0.00391705	0.795855	0.000532289	FALSE
Metabolite	X80	storage_duration_hours	0.00108023	0.00104445	0.305625	0.0194243	0.608692	0.0699399	FALSE
Metabolite	X80	storage_duration_hours:storage_temperature	2.59017e-05	4.26579e-05	0.546266	0.00678123	0.608692	0.00213671	FALSE
Metabolite	X80	storage_temperature	-0.00181856	0.00261284	0.489408	0.00889115	0.608692	0.00147787	FALSE
Metabolite	X89	storage_duration_hours	-0.00273805	0.00348602	0.43563	0.0112952	0.0697764	0.0051422	FALSE
Metabolite	X89	storage_duration_hours:storage_temperature	0.000182553	0.000142378	0.205258	0.0295445	0.0697764	0.0285902	FALSE
Metabolite	X89	storage_temperature	-0.0161002	0.00872079	0.070349	0.0593712	0.0697764	0.0295577	FALSE
Metabolite	X139	storage_duration_hours	-0.000674672	0.00376104	0.858307	0.000595548	0.519056	0.00974081	FALSE
Metabolite	X139	storage_duration_hours:storage_temperature	0.000144184	0.00015361	0.352099	0.0160535	0.519056	0.00926993	FALSE
Metabolite	X139	storage_temperature	-0.00612213	0.0094088	0.518011	0.0077795	0.519056	0.000222402	FALSE
Metabolite	X145	storage_duration_hours	0.00270043	0.000973899	0.0076119	0.124634	0.830334	0.0276598	TRUE
Metabolite	X145	storage_duration_hours:storage_temperature	-5.03064e-05	3.97765e-05	0.2114	0.0287689	0.830334	0.00409086	FALSE
Metabolite	X145	storage_temperature	0.00423094	0.00243635	0.0881618	0.0528932	0.830334	0.00686367	FALSE
Metabolite	X146	storage_duration_hours	0.00270043	0.000973899	0.0076119	0.124634	0.830334	0.0276598	TRUE
Metabolite	X146	storage_duration_hours:storage_temperature	-5.03064e-05	3.97765e-05	0.2114	0.0287689	0.830334	0.00409086	FALSE
Metabolite	X146	storage_temperature	0.00423094	0.00243635	0.0881618	0.0528932	0.830334	0.00686367	FALSE
Metabolite	X147	storage_duration_hours	-0.000848956	0.00221111	0.702524	0.00272252	0.0170981	0.00282589	FALSE
Metabolite	X147	storage_duration_hours:storage_temperature	6.2671e-05	9.03074e-05	0.490673	0.00883968	0.0170981	0.00885193	FALSE
Metabolite	X147	storage_temperature	-0.00108121	0.00553143	0.845761	0.000707042	0.0170981	0.00320299	FALSE
Metabolite	X148	storage_duration_hours	-0.000848956	0.00221111	0.702524	0.00272252	0.0170981	0.00282589	FALSE
Metabolite	X148	storage_duration_hours:storage_temperature	6.2671e-05	9.03074e-05	0.490673	0.00883968	0.0170981	0.00885193	FALSE
Metabolite	X148	storage_temperature	-0.00108121	0.00553143	0.845761	0.000707042	0.0170981	0.00320299	FALSE
Metabolite	X149	storage_duration_hours	-0.0028723	0.0021723	0.191662	0.0313608	0.439742	0.00120853	FALSE
Metabolite	X149	storage_duration_hours:storage_temperature	0.000125379	8.87223e-05	0.163347	0.035663	0.439742	0.0226735	FALSE
Metabolite	X149	storage_temperature	-0.00226768	0.00543434	0.678122	0.00321425	0.439742	0.00814231	FALSE
Metabolite	X150	storage_duration_hours	-0.0028723	0.0021723	0.191662	0.0313608	0.439742	0.00120853	FALSE
Metabolite	X150	storage_duration_hours:storage_temperature	0.000125379	8.87223e-05	0.163347	0.035663	0.439742	0.0226735	FALSE
Metabolite	X150	storage_temperature	-0.00226768	0.00543434	0.678122	0.00321425	0.439742	0.00814231	FALSE
Metabolite	X223	storage_duration_hours	-0.00988941	0.0113623	0.387952	0.0138344	0.379112	0.195635	FALSE
Metabolite	X223	storage_duration_hours:storage_temperature	-0.000730288	0.000464066	0.121404	0.0438492	0.379112	0.0287729	FALSE
Metabolite	X223	storage_temperature	0.105789	0.0284246	0.000473147	0.204142	0.379112	0.147791	TRUE
Metabolite	X225	storage_duration_hours	0.00258045	0.00282438	0.364971	0.0152226	0.349706	0.156042	FALSE
Metabolite	X225	storage_duration_hours:storage_temperature	0.000128081	0.000115355	0.271779	0.0223204	0.349706	0.0149469	FALSE
Metabolite	X225	storage_temperature	0.01347	0.0070656	0.0619241	0.0630597	0.349706	0.176919	FALSE
Metabolite	X231	storage_duration_hours	0.00159957	0.00122595	0.197507	0.0305625	0.149264	0.100895	FALSE
Metabolite	X231	storage_duration_hours:storage_temperature	8.33701e-07	5.00707e-05	0.986777	5.13403e-06	0.149264	9.00394e-06	FALSE
Metabolite	X231	storage_temperature	0.00349805	0.00306688	0.259074	0.0235248	0.149264	0.0438753	FALSE
Metabolite	X242	storage_duration_hours	0.00767372	0.00872235	0.382878	0.0141309	0.0863077	0.0131693	FALSE
Metabolite	X242	storage_duration_hours:storage_temperature	-0.000561676	0.000356242	0.120713	0.044009	0.0863077	0.0415194	FALSE
Metabolite	X242	storage_temperature	0.0377399	0.0218202	0.0894176	0.0524896	0.0863077	0.012938	FALSE
Metabolite	X246	storage_duration_hours	0.00119736	0.00494279	0.809509	0.00108552	0.261066	0.145584	FALSE
Metabolite	X246	storage_duration_hours:storage_temperature	-0.000467474	0.000201876	0.0244041	0.0903311	0.261066	0.073221	TRUE
Metabolite	X246	storage_temperature	0.0358458	0.0123651	0.00540216	0.134669	0.261066	0.0411587	TRUE
Metabolite	X248	storage_duration_hours	-0.00119339	0.00163283	0.468016	0.00979525	0.415728	0.154004	FALSE
Metabolite	X248	storage_duration_hours:storage_temperature	0.000209825	6.66889e-05	0.00268949	0.154921	0.415728	0.104632	TRUE
Metabolite	X248	storage_temperature	-0.00935648	0.00408477	0.0259182	0.0885576	0.415728	0.000171829	TRUE
Metabolite	X252	storage_duration_hours	0.00361037	0.00716542	0.616409	0.00467939	0.31161	0.150947	FALSE
Metabolite	X252	storage_duration_hours:storage_temperature	-0.000804121	0.000292654	0.00814114	0.122662	0.31161	0.0965896	TRUE
Metabolite	X252	storage_temperature	0.0634123	0.0179254	0.000838698	0.188146	0.31161	0.0612163	TRUE
Metabolite	X257	storage_duration_hours	0.000112326	0.00124949	0.928702	0.000149635	0.0967344	0.0556559	FALSE
Metabolite	X257	storage_duration_hours:storage_temperature	5.30562e-05	5.10323e-05	0.303131	0.0196237	0.0967344	0.018399	FALSE
Metabolite	X257	storage_temperature	-0.00402095	0.00312578	0.203798	0.029733	0.0967344	0.00908797	FALSE
Metabolite	X259	storage_duration_hours	0.0116074	0.0081821	0.161753	0.0359297	0.0458547	0.00133041	FALSE
Metabolite	X259	storage_duration_hours:storage_temperature	-0.000503	0.000334177	0.138102	0.0402661	0.0458547	0.0400945	FALSE
Metabolite	X259	storage_temperature	0.0285759	0.0204687	0.168404	0.0348359	0.0458547	0.00410161	FALSE
Metabolite	X284	storage_duration_hours	0.000970639	0.00119573	0.420496	0.0120556	0.878881	0.0114514	FALSE
Metabolite	X284	storage_duration_hours:storage_temperature	1.0373e-05	4.88365e-05	0.832593	0.000834763	0.878881	0.000250573	FALSE
Metabolite	X284	storage_temperature	-0.00166493	0.00299129	0.580105	0.00570425	0.878881	0.00153682	FALSE
Metabolite	X289	storage_duration_hours	0.00432486	0.00115597	0.00044483	0.205853	0.625819	0.116038	TRUE
Metabolite	X289	storage_duration_hours:storage_temperature	-9.45889e-05	4.72127e-05	0.0501565	0.069188	0.625819	0.0298498	FALSE
Metabolite	X289	storage_temperature	0.013332	0.00289183	2.50408e-05	0.282433	0.625819	0.138548	TRUE
Metabolite	X291	storage_duration_hours	0.0109906	0.00355515	0.00314823	0.150369	0.947198	0.00778915	TRUE
Metabolite	X291	storage_duration_hours:storage_temperature	-0.000230981	0.000145201	0.1175	0.044764	0.947198	0.00189114	FALSE
Metabolite	X291	storage_temperature	0.0271834	0.00889374	0.00347781	0.147485	0.947198	0.0101221	TRUE
Metabolite	X292	storage_duration_hours	0.00257023	0.00133431	0.0593424	0.0642947	0.0799734	0.00282275	FALSE
Metabolite	X292	storage_duration_hours:storage_temperature	-0.000109911	5.44965e-05	0.0486959	0.0700501	0.0799734	0.0691024	TRUE
Metabolite	X292	storage_temperature	0.00618405	0.00333797	0.0694027	0.059762	0.0799734	0.00670741	FALSE
Metabolite	X293	storage_duration_hours	0.00257023	0.00133431	0.0593424	0.0642947	0.0799734	0.00282275	FALSE
Metabolite	X293	storage_duration_hours:storage_temperature	-0.000109911	5.44965e-05	0.0486959	0.0700501	0.0799734	0.0691024	TRUE
Metabolite	X293	storage_temperature	0.00618405	0.00333797	0.0694027	0.059762	0.0799734	0.00670741	FALSE
Metabolite	X294	storage_duration_hours	0.00257023	0.00133431	0.0593424	0.0642947	0.0799734	0.00282275	FALSE
Metabolite	X294	storage_duration_hours:storage_temperature	-0.000109911	5.44965e-05	0.0486959	0.0700501	0.0799734	0.0691024	TRUE
Metabolite	X294	storage_temperature	0.00618405	0.00333797	0.0694027	0.059762	0.0799734	0.00670741	FALSE
Metabolite	X295	storage_duration_hours	0.000661458	0.00102939	0.523219	0.00758833	0.419326	0.0219272	FALSE
Metabolite	X295	storage_duration_hours:storage_temperature	8.75088e-06	4.20427e-05	0.8359	0.000801643	0.419326	0.000874617	FALSE
Metabolite	X295	storage_temperature	-0.00298434	0.00257516	0.251599	0.0242675	0.419326	0.0185512	FALSE
Metabolite	X296	storage_duration_hours	0.000661458	0.00102939	0.523219	0.00758833	0.419326	0.0219272	FALSE
Metabolite	X296	storage_duration_hours:storage_temperature	8.75088e-06	4.20427e-05	0.8359	0.000801643	0.419326	0.000874617	FALSE
Metabolite	X296	storage_temperature	-0.00298434	0.00257516	0.251599	0.0242675	0.419326	0.0185512	FALSE
Metabolite	X297	storage_duration_hours	0.000661458	0.00102939	0.523219	0.00758833	0.419326	0.0219272	FALSE
Metabolite	X297	storage_duration_hours:storage_temperature	8.75088e-06	4.20427e-05	0.8359	0.000801643	0.419326	0.000874617	FALSE
Metabolite	X297	storage_temperature	-0.00298434	0.00257516	0.251599	0.0242675	0.419326	0.0185512	FALSE
Metabolite	X298	storage_duration_hours	0.00220738	0.00177888	0.220013	0.0277241	0.0877853	0.00568488	FALSE
Metabolite	X298	storage_duration_hours:storage_temperature	-8.22005e-05	7.2654e-05	0.262887	0.0231559	0.0877853	0.0221289	FALSE
Metabolite	X298	storage_temperature	0.00781524	0.00445013	0.0847276	0.0540285	0.0877853	0.0304461	FALSE
Metabolite	X299	storage_duration_hours	0.00220738	0.00177888	0.220013	0.0277241	0.0877853	0.00568488	FALSE
Metabolite	X299	storage_duration_hours:storage_temperature	-8.22005e-05	7.2654e-05	0.262887	0.0231559	0.0877853	0.0221289	FALSE
Metabolite	X299	storage_temperature	0.00781524	0.00445013	0.0847276	0.0540285	0.0877853	0.0304461	FALSE
Metabolite	X300	storage_duration_hours	0.00220738	0.00177888	0.220013	0.0277241	0.0877853	0.00568488	FALSE
Metabolite	X300	storage_duration_hours:storage_temperature	-8.22005e-05	7.2654e-05	0.262887	0.0231559	0.0877853	0.0221289	FALSE
Metabolite	X300	storage_temperature	0.00781524	0.00445013	0.0847276	0.0540285	0.0877853	0.0304461	FALSE
Metabolite	X302	storage_duration_hours	-8.46811e-05	0.00150048	0.955203	5.8978e-05	0.758475	0.00636214	FALSE
Metabolite	X302	storage_duration_hours:storage_temperature	3.81941e-05	6.12835e-05	0.535753	0.00714166	0.758475	0.00131894	FALSE
Metabolite	X302	storage_temperature	0.00388049	0.00375368	0.305846	0.0194068	0.758475	0.0162949	FALSE
Metabolite	X303	storage_duration_hours	0.000494593	0.00128876	0.702652	0.00272006	0.204064	0.0805318	FALSE
Metabolite	X303	storage_duration_hours:storage_temperature	-9.865e-05	5.2636e-05	0.066318	0.0610753	0.204064	0.0519559	FALSE
Metabolite	X303	storage_temperature	-0.000663841	0.00322401	0.837639	0.000784515	0.204064	0.0698073	FALSE
Metabolite	X439	storage_duration_hours	-0.00159099	0.00341689	0.643357	0.00399886	0.107751	0.0230005	FALSE
Metabolite	X439	storage_duration_hours:storage_temperature	0.000179862	0.000139554	0.202952	0.0298427	0.107751	0.0281894	FALSE
Metabolite	X439	storage_temperature	-0.00409724	0.00854786	0.63364	0.00423671	0.107751	0.0067666	FALSE
Metabolite	X441	storage_duration_hours	-0.00386776	0.00248344	0.125213	0.0429867	0.121135	0.000417338	FALSE
Metabolite	X441	storage_duration_hours:storage_temperature	0.000172476	0.00010143	0.0948001	0.0508251	0.121135	0.0462884	FALSE
Metabolite	X441	storage_temperature	-0.000185154	0.00621269	0.976334	1.64477e-05	0.121135	0.0419377	FALSE
Metabolite	X443	storage_duration_hours	0.000195142	0.000725079	0.788854	0.00133953	0.18027	0.124077	FALSE
Metabolite	X443	storage_duration_hours:storage_temperature	4.32793e-05	2.96141e-05	0.149689	0.0380474	0.18027	0.0329696	FALSE
Metabolite	X443	storage_temperature	-0.0016961	0.00181389	0.35392	0.0159335	0.18027	0.000616777	FALSE
Metabolite	X445	storage_duration_hours	-0.001012	0.00133283	0.450981	0.0105635	0.105341	0.000457611	FALSE
Metabolite	X445	storage_duration_hours:storage_temperature	5.59844e-05	5.44359e-05	0.308325	0.0192108	0.105341	0.0181874	FALSE
Metabolite	X445	storage_temperature	-0.00546331	0.00333426	0.107124	0.0473637	0.105341	0.0261836	FALSE
Metabolite	X447	storage_duration_hours	-0.00220061	0.00275714	0.42828	0.0116595	0.0229072	0.000382121	FALSE
Metabolite	X447	storage_duration_hours:storage_temperature	9.68493e-05	0.000112609	0.393562	0.0135129	0.0229072	0.0135581	FALSE
Metabolite	X447	storage_temperature	-0.0062245	0.0068974	0.37083	0.0148574	0.0229072	0.00311702	FALSE
Metabolite	X449	storage_duration_hours	-0.00107617	0.00351875	0.760903	0.00172918	0.0653966	0.0312371	FALSE
Metabolite	X449	storage_duration_hours:storage_temperature	0.000170914	0.000143715	0.239542	0.0255228	0.0653966	0.0246874	FALSE
Metabolite	X449	storage_temperature	-0.00419443	0.00880268	0.635645	0.00418697	0.0653966	0.00489966	FALSE
Metabolite	X453	storage_duration_hours	-0.00672361	0.00565432	0.239599	0.0255167	0.110288	0.00239404	FALSE
Metabolite	X453	storage_duration_hours:storage_temperature	0.000260455	0.000230936	0.264381	0.0230132	0.110288	0.0202326	FALSE
Metabolite	X453	storage_temperature	0.000123539	0.0141451	0.993064	1.41254e-06	0.110288	0.01938	FALSE
Metabolite	X458	storage_duration_hours	-0.00526647	0.00346585	0.134462	0.0410055	0.217273	0.000324057	FALSE
Metabolite	X458	storage_duration_hours:storage_temperature	0.000257	0.000141554	0.0749918	0.0575301	0.217273	0.0468003	FALSE
Metabolite	X458	storage_temperature	0.00677989	0.00867034	0.437652	0.0111967	0.217273	0.118094	FALSE
Metabolite	X473	storage_duration_hours	0.00154485	0.00338157	0.649616	0.00385005	0.0957412	0.011804	FALSE
Metabolite	X473	storage_duration_hours:storage_temperature	-5.46645e-06	0.000138112	0.968574	2.90096e-05	0.0957412	2.23789e-05	FALSE
Metabolite	X473	storage_temperature	0.0134398	0.0084595	0.117963	0.0446539	0.0957412	0.0816267	FALSE
Metabolite	X478	storage_duration_hours	-0.000759051	0.00220307	0.731777	0.00219349	0.0312647	0.0109459	FALSE
Metabolite	X478	storage_duration_hours:storage_temperature	7.89838e-05	8.9979e-05	0.38394	0.0140685	0.0312647	0.0136663	FALSE
Metabolite	X478	storage_temperature	-0.00211127	0.00551131	0.703165	0.00271023	0.0312647	0.0019821	FALSE
Metabolite	X483	storage_duration_hours	0.00793225	0.00602643	0.193652	0.0310859	0.0615789	0.00735988	FALSE
Metabolite	X483	storage_duration_hours:storage_temperature	-0.000286292	0.000246135	0.249882	0.0244417	0.0615789	0.0236084	FALSE
Metabolite	X483	storage_temperature	0.0262132	0.015076	0.0877803	0.053017	0.0615789	0.0295042	FALSE
Metabolite	X488	storage_duration_hours	-0.00352975	0.00446752	0.432929	0.011428	0.438997	0.119008	FALSE
Metabolite	X488	storage_duration_hours:storage_temperature	-0.000219429	0.000182465	0.234385	0.026083	0.438997	0.0163989	FALSE
Metabolite	X488	storage_temperature	-0.00253825	0.0111762	0.821194	0.000954278	0.438997	0.0277572	FALSE
Metabolite	X493	storage_duration_hours	-0.00503124	0.00532994	0.349396	0.0162332	0.110197	0.020741	FALSE
Metabolite	X493	storage_duration_hours:storage_temperature	0.000387332	0.000217688	0.0808186	0.0553811	0.110197	0.0513788	FALSE
Metabolite	X493	storage_temperature	-0.0105885	0.0133336	0.4306	0.0115435	0.110197	0.00665772	FALSE
Metabolite	X518	storage_duration_hours	0.00334105	0.0048543	0.494231	0.00869615	0.546324	0.0212833	FALSE
Metabolite	X518	storage_duration_hours:storage_temperature	1.16135e-05	0.000198262	0.953506	6.35369e-05	0.546324	0.000142576	FALSE
Metabolite	X518	storage_temperature	0.0189908	0.0121437	0.123699	0.0433262	0.546324	0.0397002	FALSE
Metabolite	X521	storage_duration_hours	0.00434304	0.00179769	0.0191086	0.0975419	0.974891	0.000954302	TRUE
Metabolite	X521	storage_duration_hours:storage_temperature	-0.000111961	7.34221e-05	0.133121	0.0412836	0.974891	0.000819589	FALSE
Metabolite	X521	storage_temperature	0.00286788	0.00449718	0.52636	0.00747462	0.974891	0.000112891	FALSE
Metabolite	X524	storage_duration_hours	0.00467099	0.00161781	0.0055792	0.133728	0.435882	0.0742471	TRUE
Metabolite	X524	storage_duration_hours:storage_temperature	-0.000112304	6.60756e-05	0.094954	0.050779	0.435882	0.0283758	FALSE
Metabolite	X524	storage_temperature	0.00835451	0.0040472	0.04381	0.0731397	0.435882	0.0190764	TRUE
Metabolite	X526	storage_duration_hours	-0.000559875	0.00049451	0.262561	0.0231873	0.147799	0.0955376	FALSE
Metabolite	X526	storage_duration_hours:storage_temperature	-3.95096e-06	2.0197e-05	0.845641	0.000708158	0.147799	0.000555089	FALSE
Metabolite	X526	storage_temperature	0.00157175	0.00123709	0.209345	0.0290254	0.147799	0.0382498	FALSE
Metabolite	X532	storage_duration_hours	0.00289334	0.000844501	0.00117755	0.178559	0.892582	0.0205027	TRUE
Metabolite	X532	storage_duration_hours:storage_temperature	-6.32618e-05	3.44915e-05	0.0721476	0.0586434	0.892582	0.00553265	FALSE
Metabolite	X532	storage_temperature	0.00514394	0.00211264	0.018233	0.0989251	0.892582	0.00773952	TRUE
Metabolite	X534	storage_duration_hours	-0.000896533	0.00211724	0.673653	0.00330947	0.632357	0.00553411	FALSE
Metabolite	X534	storage_duration_hours:storage_temperature	8.15011e-05	8.64734e-05	0.350135	0.0161839	0.632357	0.00508427	FALSE
Metabolite	X534	storage_temperature	-0.00462725	0.00529659	0.38619	0.0139368	0.632357	0.0012382	FALSE
Metabolite	X552	storage_duration_hours	-0.000462852	0.000479575	0.338783	0.016957	0.14768	0.00411752	FALSE
Metabolite	X552	storage_duration_hours:storage_temperature	1.56829e-05	1.9587e-05	0.426827	0.0117326	0.14768	0.0103534	FALSE
Metabolite	X552	storage_temperature	0.00167055	0.00119973	0.169497	0.0346608	0.14768	0.118609	FALSE
Metabolite	X565	storage_duration_hours	0.00580254	0.00458039	0.210655	0.0288615	0.194137	0.0846576	FALSE
Metabolite	X565	storage_duration_hours:storage_temperature	-1.011e-05	0.000187075	0.957101	5.4082e-05	0.194137	0.00012587	FALSE
Metabolite	X565	storage_temperature	0.00394671	0.0114585	0.731857	0.00219214	0.194137	0.00286685	FALSE
Metabolite	X575	storage_duration_hours	0.00172299	0.0016566	0.302939	0.0196392	0.687855	0.014821	FALSE
Metabolite	X575	storage_duration_hours:storage_temperature	-1.44011e-05	6.76598e-05	0.832248	0.000838251	0.687855	0.000217823	FALSE
Metabolite	X575	storage_temperature	0.0196298	0.00414423	1.61607e-05	0.293526	0.687855	0.250032	TRUE
Metabolite	X580	storage_duration_hours	0.00164092	0.00170807	0.340993	0.0168038	0.685997	0.0137893	FALSE
Metabolite	X580	storage_duration_hours:storage_temperature	-1.10417e-05	6.97619e-05	0.874829	0.000463704	0.685997	0.000153312	FALSE
Metabolite	X580	storage_temperature	0.0201099	0.00427299	1.79604e-05	0.290865	0.685997	0.252217	TRUE
Metabolite	X582	storage_duration_hours	0.00100807	0.000635887	0.118738	0.0444706	0.287467	0.254934	FALSE
Metabolite	X582	storage_duration_hours:storage_temperature	2.16261e-05	2.59712e-05	0.408685	0.0126776	0.287467	0.00888659	FALSE
Metabolite	X582	storage_temperature	-0.000617086	0.00159077	0.699602	0.00277893	0.287467	0.00156933	FALSE
Metabolite	X597	storage_duration_hours	0.0054408	0.0052191	0.301835	0.0197282	0.135149	0.0457084	FALSE
Metabolite	X597	storage_duration_hours:storage_temperature	-0.000485732	0.000213161	0.0266637	0.0877225	0.135149	0.0834554	TRUE
Metabolite	X597	storage_temperature	0.0254061	0.0130563	0.0568807	0.0655252	0.135149	0.00330652	FALSE
Metabolite	X598	storage_duration_hours	0.00167031	0.00233845	0.478132	0.00935959	0.742584	0.00655912	FALSE
Metabolite	X598	storage_duration_hours:storage_temperature	1.92583e-06	9.55083e-05	0.983987	7.52937e-06	0.742584	0.00030978	FALSE
Metabolite	X598	storage_temperature	-0.000865806	0.00584999	0.882893	0.000405473	0.742584	9.11889e-05	FALSE
Metabolite	X609	storage_duration_hours	0.00547368	0.00533041	0.309056	0.0191534	0.0449638	0.0383375	FALSE
Metabolite	X609	storage_duration_hours:storage_temperature	-6.33229e-05	0.000217707	0.77227	0.00156424	0.0449638	0.0014865	FALSE
Metabolite	X609	storage_temperature	-0.00261732	0.0133348	0.84513	0.000712915	0.0449638	0.00503178	FALSE
Metabolite	X616	storage_duration_hours	0.00190356	0.00115317	0.1046	0.0480368	0.674246	0.0462971	FALSE
Metabolite	X616	storage_duration_hours:storage_temperature	-9.34026e-06	4.70984e-05	0.843544	0.000727774	0.674246	0.000204419	FALSE
Metabolite	X616	storage_temperature	0.0118595	0.00288483	0.000134961	0.238366	0.674246	0.198373	TRUE
Metabolite	X618	storage_duration_hours	0.000531198	0.00108227	0.625544	0.00444133	0.813369	0.00925484	FALSE
Metabolite	X618	storage_duration_hours:storage_temperature	1.13558e-05	4.42027e-05	0.798231	0.00122071	0.813369	0.00027131	FALSE
Metabolite	X618	storage_temperature	-0.00155216	0.00270746	0.568829	0.00604947	0.813369	0.00194	FALSE
Metabolite	X635	storage_duration_hours	0.000513439	0.00221991	0.817965	0.000989655	0.116488	0.0180485	FALSE
Metabolite	X635	storage_duration_hours:storage_temperature	3.7366e-05	9.06666e-05	0.681879	0.00313545	0.116488	0.00291143	FALSE
Metabolite	X635	storage_temperature	-0.0105665	0.00555343	0.062417	0.0628299	0.116488	0.0813412	FALSE
Metabolite	X637	storage_duration_hours	0.00167653	0.00189655	0.380622	0.0142646	0.520376	0.0122001	FALSE
Metabolite	X637	storage_duration_hours:storage_temperature	-2.00656e-05	7.74599e-05	0.796586	0.00124113	0.520376	0.000448392	FALSE
Metabolite	X637	storage_temperature	0.00791209	0.0047445	0.101178	0.0489777	0.520376	0.0432111	FALSE
Metabolite	X641	storage_duration_hours	0.0148645	0.00316204	1.82984e-05	0.290395	0.78463	0.341234	TRUE
Metabolite	X641	storage_duration_hours:storage_temperature	7.14189e-06	0.000129146	0.956103	5.66303e-05	0.78463	9.30555e-06	FALSE
Metabolite	X641	storage_temperature	0.0580098	0.0079103	1.18404e-09	0.498977	0.78463	0.438461	TRUE
Metabolite	X653	storage_duration_hours	0.00194215	0.000867837	0.0293723	0.0848744	0.803578	0.0512136	TRUE
Metabolite	X653	storage_duration_hours:storage_temperature	-5.64234e-06	3.54446e-05	0.874115	0.000469051	0.803578	0.000219192	FALSE
Metabolite	X653	storage_temperature	0.0010592	0.00217102	0.627608	0.00438861	0.803578	0.00241744	FALSE
Metabolite	X662	storage_duration_hours	0.00871526	0.00578153	0.137529	0.0403813	0.0619647	0.0174653	FALSE
Metabolite	X662	storage_duration_hours:storage_temperature	-0.000271612	0.000236132	0.255108	0.0239156	0.0619647	0.0232309	FALSE
Metabolite	X662	storage_temperature	0.00235731	0.0144634	0.871139	0.000491687	0.0619647	0.0138149	FALSE
Metabolite	X665	storage_duration_hours	0.00321665	0.00315135	0.311937	0.0189288	0.0369549	0.000386369	FALSE
Metabolite	X665	storage_duration_hours:storage_temperature	-0.000165576	0.000128709	0.203779	0.0297353	0.0369549	0.0292447	FALSE
Metabolite	X665	storage_temperature	0.00841621	0.00788355	0.290466	0.0206692	0.0369549	0.00101605	FALSE
Metabolite	X668	storage_duration_hours	0.000684359	0.000739331	0.358749	0.0156192	0.229843	0.0765053	FALSE
Metabolite	X668	storage_duration_hours:storage_temperature	1.11338e-05	3.01961e-05	0.713782	0.00251128	0.229843	0.0023189	FALSE
Metabolite	X668	storage_temperature	0.000557373	0.00184955	0.7643	0.00167895	0.229843	0.0108447	FALSE
Metabolite	X671	storage_duration_hours	-0.000514876	0.00332267	0.877432	0.000444471	0.0460191	0.00303564	FALSE
Metabolite	X671	storage_duration_hours:storage_temperature	-1.2091e-05	0.000135706	0.929334	0.000146984	0.0460191	0.000204253	FALSE
Metabolite	X671	storage_temperature	-0.000520358	0.00831216	0.950315	7.25692e-05	0.0460191	0.000742931	FALSE
Metabolite	X696	storage_duration_hours	0.000897749	0.000942506	0.345082	0.0165238	0.300552	0.12254	FALSE
Metabolite	X696	storage_duration_hours:storage_temperature	2.8906e-05	3.84943e-05	0.455963	0.0103342	0.300552	0.00748334	FALSE
Metabolite	X696	storage_temperature	0.00454822	0.00235782	0.0589941	0.0644656	0.300552	0.159537	FALSE
Metabolite	X704	storage_duration_hours	0.000827838	0.000961	0.392808	0.0135557	0.295761	0.11033	FALSE
[truncated: 5,096 more rows]

## Sheet: Fig.1e
variable_id	mz	rt	Neutral.mass..Da.	Charge	Chromatographic.peak.width..min.	Identifications	Isotope.Distribution	Maximum.Abundance	Minimum.CV.	Accepted.Compound.ID	Accepted.Description	Adducts	Formula	Score	Fragmentation.Score	Mass.Error..ppm.	Isotope.Similarity	Retention.Time.Error..mins.	Compound.Link	Compounds_ID	Mode	Med	NewRT	Metabolite_New_DB	Formula_New_DB	KEGG_New_DB	HMDB_New_DB	Ions_New_DB	MSMS_New_DB	Used.for.Quant_New_DB	MSI.level	Discard	Dataset	Class	Pathway	median_intensity_total	median_intensity_m	median_intensity_p	ratio	cor	p
5.28_246.1367n_pHILIC	247.144	316.8	246.137	1	0.3192	0	100 - 1.35 - 0.00939	240629	169.68	NA	NA	M+H-HCOOH, M+H, M+Na, M+K, 2M+H	NA	NA	NA	NA	NA	NA	NA	247.1441_5.28	pHILIC	139522	5.22356	Tryptophan betaine	C14H18N2O2	C09213	HMDB61115	[M+H]+	OK	Y	3	Keep	Discarded cord blood	Amino Acid	Tryptophan Metabolism	139522	128806	166154	1.28996	0.66631	2.71507e-05
4.81_246.1369n_pHILIC	247.144	288.6	246.137	1	0.607317	0	100 - 0.847 - 0.128 - 0.000778	229420	211.04	NA	NA	M+H, M+Na, M+K	NA	NA	NA	NA	NA	NA	NA	247.1442_4.81	pHILIC	141443	4.75858	Tryptophan betaine(1)	C14H18N2O2	C09213	HMDB61115	[M+H]+	OK	Y	3	Keep	iPOP Exercise	Amino Acid	Tryptophan Metabolism	141443	111735	183342	1.64087	0.680367	1.62294e-05
7.05_117.0789n_pHILIC	118.086	423	117.079	1	0.919483	0	100 - 0.41 - 0.0249	1.33772e+07	49.41	NA	NA	M+H, M+Na, 2M+H	NA	NA	NA	NA	NA	NA	NA	118.0862_7.05	pHILIC	1.44002e+07	6.97464	Betaine	C5H11NO2	C00719	HMDB00043	[M+H]+	OK	Y	1	Keep	iPOP Exercise	Amino Acid	Glycine, Serine and Threonine Metabolism	1.44002e+07	1.17334e+07	1.64825e+07	1.40475	0.38304	0.0260534
8.79_119.0583n_pHILIC	120.066	527.4	119.058	1	0.431283	0	100 - 0.136 - 0.0243 - 0.00416	203326	75.8	NA	NA	M+H-HCOOH, M+H-H2O, M+H	NA	NA	NA	NA	NA	NA	NA	120.0656_8.79	pHILIC	220799	8.69603	L-Threonine	C4H9NO3	C00188	HMDB00167	[M+H]+	OK	Y	1	Keep	Discarded cord blood	Amino Acid	Glycine, Serine and Threonine Metabolism	220799	170947	290475	1.69921	0.574943	0.000474117
8.77_145.0739n_pHILIC	146.081	526.2	145.074	1	2.19223	0	100 - 4.77 - 1.31	85625.3	141.09	NA	NA	M+H-HCOOH, M+H-H2O, M+H	NA	NA	NA	NA	NA	NA	NA	146.0812_8.77	pHILIC	56401	8.67625	Butyrylglycine|Isobutyrylglycine	C6H11NO3	NA	HMDB00808	[M+H]+	OK	Y	3	Keep	Discarded cord blood	Amino Acid	Leucine, Isoleucine and Valine Metabolism	56401	40077.6	69602	1.73668	0.779374	6.41185e-07
10.90_202.0588n_pHILIC	157.061	654	202.059	1	0.256417	0	100 - 3.97	5024.16	105.4	NA	NA	M+H-HCOOH, M+H-H2O, M+H	NA	NA	NA	NA	NA	NA	NA	157.0606_10.9	pHILIC	6240.74	10.7835	Imidazolelactic acid	C6H8N2O3	C05132	HMDB02320	[M+H]+	OK	N	3	Keep	iPOP Exercise	Amino Acid	Histidine Metabolism	6240.74	88164.9	1881.71	0.0213431	0.398319	0.020329
8.67_131.0583n_pHILIC	132.066	520.2	131.058	1	0.52245	0	100 - 0.29 - 0.00163	521185	85.95	NA	NA	M+H-HCOOH, M+H-H2O, M+H	NA	NA	NA	NA	NA	NA	NA	132.0656_8.67	pHILIC	535079	8.57732	Hydroxyproline	C5H9NO3	C04397	HMDB02113	[M+H]+	OK	Y	1	Keep	Discarded cord blood	Amino Acid	Urea cycle; Arginine and Proline Metabolism	535079	395571	617576	1.56123	0.559969	0.000704547
7.60_181.0739n_pHILIC	182.081	456	181.074	1	0.518783	0	100 - 0.261 - 0.0275	2.81341e+06	65.96	NA	NA	M+H-HCOOH, M+H-H2O, M+H	NA	NA	NA	NA	NA	NA	NA	182.0812_7.6	pHILIC	3.72849e+06	7.51876	L-Tyrosine	C9H11NO3	C00082	HMDB00158	[M+H]+	OK	Y	1	Keep	Discarded cord blood	Amino Acid	Tyrosine Metabolism	3.72849e+06	1.96646e+06	4.76474e+06	2.423	0.34851	0.0440206
7.48_145.0740n_pHILIC	146.081	448.8	145.074	1	0.550617	0	100 - 0.559	268411	209.86	NA	NA	M+H-HCOOH, M+H-H2O, M+H	NA	NA	NA	NA	NA	NA	NA	146.0812_7.48	pHILIC	83032.4	7.40004	Butyrylglycine|Isobutyrylglycine	C6H11NO3	NA	HMDB00808	[M+H]+	OK	Y	3	Keep	iPOP Exercise	Amino Acid	Leucine, Isoleucine and Valine Metabolism	83032.4	81642.1	92469.4	1.13262	0.618335	0.000135026
5.67_387.2619n_pHILIC	342.264	340.2	387.262	1	0.279017	0	100 - 19.3	97485.9	96.61	NA	NA	M+H-HCOOH, M+H-H2O	NA	NA	NA	NA	NA	NA	NA	342.2637_5.67	pHILIC	71476.8	5.60939	C12:1 AC (Dodecenoylcarnitine)	C19H35NO4	NA	HMDB13326	[M+H]+	OK	N	1	Keep	iPOP Exercise	Lipid	Acylcarnitines	71476.8	52257.3	123426	2.3619	0.350649	0.0426732
5.83_287.2097n_pHILIC	288.217	349.8	287.21	1	0.319867	0	100 - 16.1	551694	133.42	NA	NA	M+H, M+Na	NA	NA	NA	NA	NA	NA	NA	288.2169_5.83	pHILIC	400597	5.76768	C8:0 AC (L-Octanoylcarnitine)	C15H29NO4	C02838	HMDB00791	[M+H]+	OK	N	1	Keep	iPOP Exercise	Lipid	Acylcarnitines	400597	51540.1	1.01065e+06	19.609	0.398014	0.0204322
6.37_321.2153n_pHILIC	304.212	382.2	321.215	1	0.1659	0	100 - 14.9	121308	126.85	NA	NA	M+H-HCOOH, M+H-H2O	NA	NA	NA	NA	NA	NA	NA	304.2117_6.37	pHILIC	95368.9	6.3019	C8:0,OH AC (Hydroxyoctanoyl carnitine)	C15H29NO5	NA	HMDB61634	[M+H]+	OK	Y	2	Keep	Discarded cord blood	Lipid	Acylcarnitines	95368.9	29299.7	311667	10.6372	0.401986	0.0191247
6.79_131.0946n_pHILIC	132.102	407.4	131.095	1	0.286617	0	100 - 0.176 - 0.225	196607	209.45	NA	NA	M+H, M+Na	NA	NA	NA	NA	NA	NA	NA	132.1019_6.79	pHILIC	82731.1	6.71741	L-Isoleucine|L-Leucine	C6H13NO2	C00407|C00123	HMDB00172|HMDB00687	[M+H]+	OK	N	1	Keep	iPOP Exercise	Amino Acid	Leucine, Isoleucine and Valine Metabolism	82731.1	71801.8	92709.6	1.29119	0.804736	4.00477e-07
6.89_149.0510n_pHILIC	150.058	413.4	149.051	1	0.3755	0	100 - 0.508 - 0.325	76645.6	82.12	NA	NA	M+H-HCOOH, M+H	NA	NA	NA	NA	NA	NA	NA	150.0582_6.89	pHILIC	80435.6	6.81635	L-Methionine	C5H11NO2S	C00073	HMDB00696	[M+H]+	OK	Y	1	Keep	Discarded cord blood	Amino Acid	Methionine, Cysteine, SAM and Taurine Metabolism	80435.6	92719	53438.3	0.576347	0.379068	0.0277436
7.54_129.0791n_pHILIC	130.086	452.4	129.079	1	0.524283	0	100 - 0.721	379605	106.18	NA	NA	M+H-HCOOH, M+H	NA	NA	NA	NA	NA	NA	NA	130.0863_7.54	pHILIC	339248	7.4594	L-Pipecolic acid	C6H11NO2	C00408	HMDB00070	[M+H]+	OK	Y	1	Keep	iPOP Exercise	Amino Acid	Lysine Metabolism	339248	228960	432326	1.88822	0.539496	0.00117805
6.09_493.3168n_pHILIC	494.324	365.4	493.317	1	0.252783	0	100 - 25.3 - 0.772 - 0.106	1.70075e+06	99.96	NA	NA	M+H, M+Na	NA	NA	NA	NA	NA	NA	NA	494.324_6.09	pHILIC	2.14293e+06	6.0249	LysoPC(16:1)	C24H48NO7P	C04230	HMDB10383	[M+H]+	OK	N	2	Keep	iPOP Exercise	Lipid	Phospholipid Metabolism	2.14293e+06	737912	3.65978e+06	4.95965	0.477464	0.00471596
5.97_467.3009n_pHILIC	468.308	358.2	467.301	1	0.4577	0	100 - 22.5	918772	119.04	NA	NA	M+H-H2O, M+H	NA	NA	NA	NA	NA	NA	NA	468.3082_5.97	pHILIC	948237	5.90618	LysoPC(14:0)	C22H46NO7P	C04230	HMDB10379	[M+H]+	OK	N	2	Keep	Discarded cord blood	Lipid	Phospholipid Metabolism	948237	105403	2.51203e+06	23.8327	0.471963	0.00527442
5.81_289.2254n_pHILIC	312.217	348.6	289.225	1	0.487333	0	100 - 16.4	85428.8	136.39	NA	NA	M+H, M+Na	NA	NA	NA	NA	NA	NA	NA	312.2168_5.81	pHILIC	54491.3	5.74789	C10:2 AC (Decadienoylcarnitine)	C17H29NO4	NA	HMDB13325	[M+H]+	OK	N	2	Keep	iPOP Exercise	Lipid	Acylcarnitines	54491.3	14520.2	115056	7.92386	0.63453	8.07059e-05
5.77_347.2307n_pHILIC	302.233	346.2	347.231	1	0.485667	0	100 - 15.2	56603.6	113.85	NA	NA	M+H-HCOOH, M+H-H2O	NA	NA	NA	NA	NA	NA	NA	302.2325_5.77	pHILIC	36782.3	5.70832	C9:0 AC (Nonanoylcarnitine)	C16H31NO4	NA	HMDB13288	[M+H]+	OK	N	2	Keep	iPOP Exercise	Lipid	Acylcarnitines	36782.3	10264.2	77303.9	7.53139	0.624141	0.000112621
5.52_136.1081n_pHILIC	175.071	331.2	136.108	1	0.0942833	0	100	706.352	100	NA	NA	M+H, M+K	NA	NA	NA	NA	NA	NA	NA	175.0713_5.52	pHILIC	814.149	5.46099	Formiminoglutamic acid	C6H10N2O4	C00439	HMDB00854	[M+H]+	OK	Y	3	Keep	Discarded cord blood	Amino Acid	Histidine Metabolism	814.149	322.598	1514.82	4.6957	0.473491	0.00511383
7.63_219.1220n_pHILIC	174.124	457.8	219.122	1	0.6682	0	100 - 0.287	130460	146.57	NA	NA	M+H-HCOOH, M+H-NH3	NA	NA	NA	NA	NA	NA	NA	174.1238_7.63	pHILIC	50545.9	7.54844	C7H15N3O2	C7H15N3O2	NA	NA	[M+H]+	YES	Y	4	Keep	iPOP Exercise	NA	NA	50545.9	20051.1	155815	7.77089	0.576165	0.000458668
7.62_343.1267n_pHILIC	344.134	457.2	343.127	1	0.1687	0	100 - 10.2 - 2.9	6876.58	156.31	NA	NA	M+H-H2O, M+H	NA	NA	NA	NA	NA	NA	NA	344.1339_7.62	pHILIC	5099.46	7.53854	N-(1-Deoxy-1-fructosyl)tyrosine	C15H21NO8	NA	HMDB37845	[M+H]+	OK	Y	3	Keep	Discarded cord blood	Amino Acid	Tyrosine Metabolism	5099.46	827.293	11590.1	14.0097	0.354316	0.0404414
7.83_115.0634n_pHILIC	116.071	469.8	115.063	1	0.849967	0	100 - 0.34 - 0.00397	3.59377e+06	57.15	NA	NA	M+H-HCOOH, M+H	NA	NA	NA	NA	NA	NA	NA	116.0706_7.83	pHILIC	4.27643e+06	7.7463	L-Proline	C5H9NO2	C00148	HMDB00162	[M+H]+	OK	Y	1	Keep	Discarded cord blood	Amino Acid	Urea cycle; Arginine and Proline Metabolism	4.27643e+06	2.87563e+06	4.6991e+06	1.63411	0.447212	0.00855385
8.14_312.1051n_pHILIC	335.094	488.4	312.105	1	0.342	0	100 - 8.21	28013.5	54.44	NA	NA	M+Na, M+K	NA	NA	NA	NA	NA	NA	NA	335.0944_8.14	pHILIC	29716.3	8.05298	C10H10N10O4	C10H10N10O4	NA	NA	[M+H]+	YES	Y	4	Keep	Discarded cord blood	NA	NA	29716.3	39130.4	25962	0.663474	0.343316	0.0474373
8.50_147.0353n_pHILIC	148.043	510	147.035	1	0.365917	0	100 - 4.63 - 3.54 - 0.0296	41987.5	75.98	NA	NA	M+H-HCOOH, M+H	NA	NA	NA	NA	NA	NA	NA	148.0426_8.5	pHILIC	51812.9	8.40913	C5H9NO2S	C5H9NO2S	NA	NA	[M+H]+	YES	Y	4	Keep	Discarded cord blood	NA	NA	51812.9	44331.3	53052.4	1.19672	0.395264	0.0213806
9.13_191.1156n_pHILIC	146.117	547.8	191.116	1	0.319967	0	100 - 5.74	2230.76	203.01	NA	NA	M+H-HCOOH, M+K	NA	NA	NA	NA	NA	NA	NA	146.1174_9.13	pHILIC	521.002	9.0324	Acetylcholine|3-Deoxycarnitine	C7H15NO2	|C05543	HMDB00895|HMDB06831	[M+H]+	OK	N	2	Keep	iPOP Exercise	Lipid	Acylcarnitines	521.002	770.731	373.015	0.483976	0.871658	5.08845e-08
9.28_75.0686n_pHILIC	76.0758	556.8	75.0686	1	0.3195	0	100 - 0.415 - 0.232	75585	167.33	NA	NA	M+H, 2M+H	NA	NA	NA	NA	NA	NA	NA	76.0758_9.28	pHILIC	26005.8	9.1808	Trimethylamine N-oxide (TMAO)	C3H9NO	C01104	HMDB00925	[M+H]+	OK	Y	1	Keep	Discarded cord blood	Lipid	Phospholipid Metabolism	26005.8	15922.8	46493.9	2.91996	0.885409	1.1342e-08
9.30_146.0691n_pHILIC	129.066	558	146.069	1	0.282317	0	100 - 0.743	13022.4	82.28	NA	NA	M+H-H2O, M+K	NA	NA	NA	NA	NA	NA	NA	129.0658_9.3	pHILIC	9997.72	9.20058	Dihydrothymine	C5H8N2O2	C00906	HMDB00079	[M+H]+	OK	Y	1	Keep	Discarded cord blood	Nucleotide	Pyrimidine Metabolism, Thymine containing	9997.72	11083.9	7881.46	0.711076	0.861879	8.57818e-08
9.61_132.0535n_pHILIC	133.061	576.6	132.053	1	0.306533	0	100 - 2.33	9424.37	35.27	NA	NA	M+H-HCOOH, M+H	NA	NA	NA	NA	NA	NA	NA	133.0606_9.61	pHILIC	11616.3	9.50727	L-Asparagine	C4H8N2O3	C00152	HMDB00168	[M+H]+	OK	N	1	Keep	Discarded cord blood	Amino Acid	Alanine and Aspartate Metabolism	11616.3	14096.1	9855.32	0.699154	0.413904	0.0156163
10.59_275.1134n_pHILIC	258.11	635.4	275.113	1	0.589617	0	100 - 0.19	2.54341e+06	60.33	NA	NA	M+H-H2O, M+Na	NA	NA	NA	NA	NA	NA	NA	258.1102_10.59	pHILIC	2.48742e+06	10.4768	Glycerophosphocholine	C8H20NO6P	C00670	HMDB00086	[M+H]+	OK	Y	1	Keep	iPOP Exercise	Lipid	Phospholipid Metabolism	2.48742e+06	4.06057e+06	1.43571e+06	0.353574	0.362567	0.035767
11.05_245.1736n_pHILIC	229.118	663	245.174	1	1.02287	0	100 - 0.901 - 0.223	440983	246.61	NA	NA	M+H-NH3, M+K	NA	NA	NA	NA	NA	NA	NA	229.1184_11.05	pHILIC	236643	10.9319	Prolylhydroxyproline	C10H16N2O4	NA	HMDB06695	[M+H]+	OK	N	1	Keep	iPOP Exercise	Peptide	Dipeptide	236643	185307	314264	1.69591	0.474408	0.00501952
10.78_262.1529n_pHILIC	217.155	646.8	262.153	1	0.380067	0	100 - 7.46	19453	159.8	NA	NA	M+H-HCOOH, M+H	NA	NA	NA	NA	NA	NA	NA	217.1547_10.78	pHILIC	9706.57	10.6648	Acetyldimethyllysine(1)	C10H20N2O3	NA	NA	[M+H]+	OK	Y	3	Keep	iPOP Exercise	Amino Acid	Lysine Metabolism	9706.57	5626.89	11360.6	2.01899	0.851795	1.2768e-07
14.57_188.1273n_pHILIC	189.135	874.2	188.127	1	1.2852	0	100 - 1.32 - 0.0431	1.96723e+06	81.87	NA	NA	M+H-H2O, M+H	NA	NA	NA	NA	NA	NA	NA	189.1346_14.57	pHILIC	2.03884e+06	14.4142	Homo-L-arginine	C7H16N4O2	C01924	HMDB00670	[M+H]+	OK	Y	3	Keep	Discarded cord blood	Amino Acid	Urea cycle; Arginine and Proline Metabolism	2.03884e+06	1.20536e+06	3.1069e+06	2.57757	0.655309	4.00662e-05
16.17_116.0950n_pHILIC	99.0917	970.2	116.095	1	0.78325	0	100 - 3.63	18957.9	78.2	NA	NA	M+H-H2O, M+H	NA	NA	NA	NA	NA	NA	NA	99.0917_16.17	pHILIC	21313.4	15.9971	C5H10N2	C5H10N2	NA	NA	[M+H]+	YES	Y	4	Keep	Discarded cord blood	NA	NA	21313.4	14082.9	25276.8	1.79486	0.474714	0.00498842
8.47_142.0750n_pHILIC	143.082	508.2	142.075	1	0.333067	0	100 - 0.184 - 0.124	112262	242.76	NA	NA	M+H-NH3, M+H	NA	NA	NA	NA	NA	NA	NA	143.0816_8.47	pHILIC	57432.9	8.37946	Ectoine	C6H10N2O2	C06231	NA	[M+H]+	OK	Y	1	Keep	iPOP Exercise	Amino Acid	Glycine, Serine and Threonine Metabolism	57432.9	31945.2	69050.4	2.16153	0.619557	0.000130002
8.17_140.0585n_pHILIC	141.066	490.2	140.058	1	0.558833	0	100 - 0.529 - 0.237 - 0.124	191820	134.38	NA	NA	M+H-H2O, M+H	NA	NA	NA	NA	NA	NA	NA	141.0659_8.17	pHILIC	80069.7	8.08266	Methylimidazoleacetic acid|Imidazolepropionic acid	C6H8N2O2	C05828|C20522	HMDB02820|HMDB02271	[M+H]+	OK	Y	1	Keep	Discarded cord blood	Amino Acid	Histidine Metabolism	80069.7	45201.2	255786	5.65884	0.592666	0.000289692
3.09_178.1228m/z_pHILIC	178.123	185.4	NA	1	1.01997	0	100 - 10.3	259719	101.12	NA	NA	NA	NA	NA	NA	NA	NA	NA	NA	178.1228_3.09	pHILIC	210904	3.05697	C11H15NO	C11H15NO	NA	NA	[M+H]+	YES	Y	4	Keep	Discarded cord blood	NA	NA	210904	60623.3	427373	7.04966	0.411459	0.0162878
4.76_275.1386m/z_pHILIC	275.139	285.6	NA	1	0.0164667	0	100	132.965	114.92	NA	NA	NA	NA	NA	NA	NA	NA	NA	NA	275.1386_4.76	pHILIC	151.163	4.70912	C15H18N2O3	C15H18N2O3	NA	NA	[M+H]+	YES	Y	4	Keep	Discarded cord blood	NA	NA	151.163	66.5009	380.558	5.7226	0.522078	0.00178238
5.19_330.2637m/z_pHILIC	330.264	311.4	NA	1	0.4016	0	100 - 17.1	30244.5	154.48	NA	NA	NA	NA	NA	NA	NA	NA	NA	NA	330.2637_5.19	pHILIC	22518.7	5.13452	C11:0 AC (Undecanoylcarnitine)	C18H35NO4	NA	HMDB13321	[M+H]+	OK	N	2	Keep	iPOP Exercise	Lipid	Acylcarnitines	22518.7	13059.7	45022.7	3.44745	0.470741	0.00540601
5.26_342.2638m/z_pHILIC	342.264	315.6	NA	1	0.564283	0	100 - 19.3	137975	116.09	NA	NA	NA	NA	NA	NA	NA	NA	NA	NA	342.2638_5.26	pHILIC	104214	5.20377	C12:1 AC (Dodecenoylcarnitine)	C19H35NO4	NA	HMDB13326	[M+H]+	OK	N	1	Keep	iPOP Exercise	Lipid	Acylcarnitines	104214	43704.7	264559	6.05334	0.389763	0.0233883
5.30_464.1913m/z_pHILIC	464.191	318	NA	1	0.434417	0	100 - 27.7	29574.7	134.49	NA	NA	NA	NA	NA	NA	NA	NA	NA	NA	464.1913_5.3	pHILIC	19846.1	5.24334	C23H29NO9	C23H29NO9	NA	NA	[M+H]+	YES	N	4	Keep	Discarded cord blood	NA	NA	19846.1	14873.8	41678.1	2.80211	0.60275	0.000216212
5.34_302.2324m/z_pHILIC	302.232	320.4	NA	1	0.334517	0	100 - 15.3	29740.4	116.07	NA	NA	NA	NA	NA	NA	NA	NA	NA	NA	302.2324_5.34	pHILIC	31568.6	5.28292	C9:0 AC (Nonanoylcarnitine)	C16H31NO4	NA	HMDB13288	[M+H]+	OK	Y	2	Keep	Discarded cord blood	Lipid	Acylcarnitines	31568.6	11060.3	51361.9	4.64382	0.582582	0.000384668
5.74_412.3052m/z_pHILIC	412.305	344.4	NA	1	0.1103	0	100 - 23.8	2528.43	89.5	NA	NA	NA	NA	NA	NA	NA	NA	NA	NA	412.3052_5.74	pHILIC	2388.75	5.67864	C16:2,OH AC (Hydroxy-hexadecadienoylcarnitine)	C23H41NO5	NA	HMDB13335	[M+H]+	OK	Y	2	Keep	iPOP Exercise	Lipid	Acylcarnitines	2388.75	2144.16	3076.87	1.435	0.393125	0.0221435
5.80_314.2325m/z_pHILIC	314.233	348	NA	1	0.452583	0	100 - 17.5	368125	130.98	NA	NA	NA	NA	NA	NA	NA	NA	NA	NA	314.2325_5.8	pHILIC	210869	5.738	C10:1 AC (Decenoylcarnitine)	C17H31NO4	NA	HMDB13205	[M+H]+	OK	N	2	Keep	iPOP Exercise	Lipid	Acylcarnitines	210869	75509.7	495987	6.56852	0.400458	0.019619
5.91_386.2900m/z_pHILIC	386.29	354.6	NA	1	0.11185	0	100 - 16.7	19608.8	128.44	NA	NA	NA	NA	NA	NA	NA	NA	NA	NA	386.29_5.91	pHILIC	10798.7	5.84682	C14:1,OH AC (Hydroxy-tetradecenoylcarnitine)	C21H39NO5	NA	HMDB13330	[M+H]+	OK	N	2	Keep	iPOP Exercise	Lipid	Acylcarnitines	10798.7	1686.45	37220.7	22.0705	0.464629	0.00610748
5.96_402.2332m/z_pHILIC	402.233	357.6	NA	1	0.407867	0	100 - 16.3 - 1.75	223376	576.4	NA	NA	NA	NA	NA	NA	NA	NA	NA	NA	402.2332_5.96	pHILIC	20257.6	5.89629	C16H35NO10	C16H35NO10	NA	NA	[M+H]+	YES	Y	4	Keep	Discarded cord blood	NA	NA	20257.6	22621.9	19978.5	0.883149	0.43835	0.0100927
5.98_542.3230m/z_pHILIC	542.323	358.8	NA	1	0.35205	0	100 - 28	548247	90.8	NA	NA	NA	NA	NA	NA	NA	NA	NA	NA	542.323_5.98	pHILIC	505021	5.91607	LysoPC(20:5)	C28H48NO7P	C04230	HMDB10397	[M+H]+	OK	N	2	Keep	iPOP Exercise	Lipid	Phospholipid Metabolism	505021	158530	1.53679e+06	9.69399	0.34026	0.0495453
6.05_386.2898m/z_pHILIC	386.29	363	NA	1	0.295483	0	100 - 13.9	28477.1	119.13	NA	NA	NA	NA	NA	NA	NA	NA	NA	NA	386.2898_6.05	pHILIC	20519.3	5.98533	C14:1,OH AC (Hydroxy-tetradecenoylcarnitine)	C21H39NO5	NA	HMDB13330	[M+H]+	OK	N	2	Keep	iPOP Exercise	Lipid	Acylcarnitines	20519.3	9589.98	39359.6	4.10425	0.400153	0.0197192
6.08_384.2741m/z_pHILIC	384.274	364.8	NA	1	0.103233	0	100 - 9.33	7305.73	136.42	NA	NA	NA	NA	NA	NA	NA	NA	NA	NA	384.2741_6.08	pHILIC	3951.29	6.015	C14:2,OH AC (Hydroxy-tetradecadiencarnitine)	C21H37NO5	NA	HMDB13332	[M+H]+	OK	Y	2	Keep	iPOP Exercise	Lipid	Acylcarnitines	3951.29	1585.87	11665.8	7.3561	0.532773	0.00138559
6.16_480.3448m/z_pHILIC	480.345	369.6	NA	1	0.16025	0	100 - 19.5	9069.84	135.58	NA	NA	NA	NA	NA	NA	NA	NA	NA	NA	480.3448_6.16	pHILIC	7057.39	6.09415	LysoPC(P-16:0)	C24H50NO6P	C04230	HMDB10407	[M+H]+	OK	N	2	Keep	iPOP Exercise	Lipid	Phospholipid Metabolism	7057.39	1932.71	15739.5	8.14376	0.36715	0.0333679
6.58_244.1543m/z_pHILIC	244.154	394.8	NA	1	0.388133	0	100 - 11.3 - 1.6	55341.5	94.45	NA	NA	NA	NA	NA	NA	NA	NA	NA	NA	244.1543_6.58	pHILIC	56536.7	6.50966	C5:1 AC (Tiglylcarnitine)	C12H21NO4	NA	HMDB02366	[M+H]+	OK	Y	2	Keep	iPOP Exercise	Lipid	Acylcarnitines	56536.7	34752.9	79342.5	2.28305	0.505882	0.00257316
6.78_263.1391m/z_pHILIC	263.139	406.8	NA	1	0.1491	0	100 - 11.5 - 0.139	3135.09	126.22	NA	NA	NA	NA	NA	NA	NA	NA	NA	NA	263.1391_6.78	pHILIC	2465.15	6.70752	Prolylphenylalanine	C14H18N2O3	NA	HMDB11179	[M+H]+	OK	Y	2	Keep	iPOP Exercise	Peptide	Dipeptide	2465.15	1138.7	5353.8	4.7017	0.566387	0.000595835
6.89_200.1280m/z_pHILIC	200.128	413.4	NA	1	0.287067	0	100 - 9.06	39864.7	83.76	NA	NA	NA	NA	NA	NA	NA	NA	NA	NA	200.128_6.89	pHILIC	40167.8	6.81635	C10H17NO3	C10H17NO3	NA	NA	[M+H]+	YES	Y	4	Keep	iPOP Exercise	NA	NA	40167.8	37490.3	40364.2	1.07666	0.721925	3.35752e-06
7.17_138.0550m/z_pHILIC	138.055	430.2	NA	1	0.47425	0	100 - 0.15	1.24275e+06	104.82	NA	NA	NA	NA	NA	NA	NA	NA	NA	NA	138.055_7.17	pHILIC	1.02932e+06	7.09335	Trigonelline ( N'-methylnicotinate)	C7H7NO2	C01004	HMDB00875	[M+H]+	OK	Y	1	Keep	iPOP Exercise	Cofactors and Vitamins	Nicotinate and Nicotinamide Metabolism	1.02932e+06	698846	1.834e+06	2.62433	0.776623	6.77675e-07
7.27_196.0633m/z_pHILIC	196.063	436.2	NA	1	0.122433	0	100 - 44.5	1829.28	56.39	NA	NA	NA	NA	NA	NA	NA	NA	NA	NA	196.0633_7.27	pHILIC	2180.66	7.19228	C6H13NO4S	C6H13NO4S	NA	NA	[M+H]+	YES	Y	4	Keep	iPOP Exercise	NA	NA	2180.66	1085.54	3004.02	2.7673	0.379985	0.0273457
7.29_280.1387m/z_pHILIC	280.139	437.4	NA	1	0.154167	0	100	2633.87	82.66	NA	NA	NA	NA	NA	NA	NA	NA	NA	NA	280.1387_7.29	pHILIC	3113.5	7.21207	N-(1-Deoxy-1-fructosyl)valine	C11H21NO7	NA	HMDB37844	[M+H]+	OK	N	3	Keep	iPOP Exercise	Amino Acid	Leucine, Isoleucine and Valine Metabolism	3113.5	1964.73	4051.95	2.06234	0.663866	2.96349e-05
7.34_218.1387m/z_pHILIC	218.139	440.4	NA	1	0.5803	0	100 - 0.201	2.2706e+06	53.88	NA	NA	NA	NA	NA	NA	NA	NA	NA	NA	218.1387_7.34	pHILIC	2.63139e+06	7.26154	C3:0 AC (Propionylcarnitine)	C10H19NO4	C03017	HMDB00824	[M+H]+	OK	Y	1	Keep	iPOP Exercise	Lipid	Acylcarnitines	2.63139e+06	3.82025e+06	1.72213e+06	0.450789	0.515661	0.00206562
7.44_212.1029m/z_pHILIC	212.103	446.4	NA	1	0.518333	0	100 - 7.56 - 2.18	52233.5	122.67	NA	NA	NA	NA	NA	NA	NA	NA	NA	NA	212.1029_7.44	pHILIC	35897.2	7.36047	N-acetyl-methylhistidine	C9H13N3O3	NA	HMDB0240340	[M+H]+	OK	Y	3	Keep	Discarded cord blood	Amino Acid	Histidine Metabolism	35897.2	13993.4	72503.3	5.18125	0.713063	4.68327e-06
7.65_171.0764m/z_pHILIC	171.076	459	NA	1	0.3646	0	100 - 0.175	62404.1	113.23	NA	NA	NA	NA	NA	NA	NA	NA	NA	NA	171.0764_7.65	pHILIC	65037.1	7.56822	C7H10N2O3	C7H10N2O3	NA	NA	[M+H]+	YES	Y	4	Keep	iPOP Exercise	NA	NA	65037.1	5595.25	250160	44.7094	0.607639	0.000186989
8.04_104.0707m/z_pHILIC	104.071	482.4	NA	1	0.373917	0	100 - 3.53 - 0.0398	23516.4	68.36	NA	NA	NA	NA	NA	NA	NA	NA	NA	NA	104.0707_8.04	pHILIC	21980.3	7.95405	Aminobutyrate|Aminoisobutyrate|Dimethylglycine(3)	C4H9NO2	C02261|C05145|C01026	HMDB00650|HMDB03911|HMDB00092	[M+H]+	OK	Y	2	Keep	iPOP Exercise	Xenobiotics	Benzoate Metabolism	21980.3	17012.6	28211.7	1.65828	0.513216	0.00218348
8.19_188.1280m/z_pHILIC	188.128	491.4	NA	1	0.899017	0	100 - 9.26 - 2	458567	201.99	NA	NA	NA	NA	NA	NA	NA	NA	NA	NA	188.128_8.19	pHILIC	319515	8.10245	C9H17NO3	C9H17NO3	NA	NA	[M+H]+	YES	Y	4	Keep	iPOP Exercise	NA	NA	319515	613553	167425	0.272879	0.602445	0.000218167
8.44_134.0811m/z_pHILIC	134.081	506.4	NA	1	0.360067	0	100 - 3.92	18520.3	60.07	NA	NA	NA	NA	NA	NA	NA	NA	NA	NA	134.0811_8.44	pHILIC	21115.5	8.34978	C5H11NO3	C5H11NO3	NA	NA	[M+H]+	YES	Y	4	Keep	Discarded cord blood	NA	NA	21115.5	14733.2	25795.7	1.75085	0.375707	0.0292438
8.64_129.0658m/z_pHILIC	129.066	518.4	NA	1	1.96292	0	100 - 30.8	81500.3	182.42	NA	NA	NA	NA	NA	NA	NA	NA	NA	NA	129.0658_8.64	pHILIC	57458.6	8.54764	Dihydrothymine	C5H8N2O2	C00906	HMDB00079	[M+H]+	OK	Y	1	Keep	iPOP Exercise	Nucleotide	Pyrimidine Metabolism, Thymine containing	57458.6	26626	79770.6	2.99596	0.713675	4.5759e-06
8.77_245.1497m/z_pHILIC	245.15	526.2	NA	1	0.623567	0	100 - 8.89	31179	112.56	NA	NA	NA	NA	NA	NA	NA	NA	NA	NA	245.1497_8.77	pHILIC	23283.2	8.67625	Hexanoylglutamine	C11H20N2O4	NA	NA	[M+H]+	OK	N	3	Keep	Discarded cord blood	Amino Acid	Glutamate Metabolism	23283.2	12627	41342.3	3.27413	0.553247	0.00083694
8.78_175.1077m/z_pHILIC	175.108	526.8	NA	1	0.3815	0	100 - 0.384 - 0.842 - 2.24	188583	76.68	NA	NA	NA	NA	NA	NA	NA	NA	NA	NA	175.1077_8.78	pHILIC	194084	8.68614	C7H14N2O3	C7H14N2O3	NA	NA	[M+H]+	YES	Y	4	Keep	Discarded cord blood	NA	NA	194084	131327	359165	2.7349	0.408098	0.0172508
8.78_230.0958m/z_pHILIC	230.096	526.8	NA	1	0.14885	0	100 - 6.69 - 1.37	3536.38	117.84	NA	NA	NA	NA	NA	NA	NA	NA	NA	NA	230.0958_8.78	pHILIC	2267.9	8.68614	Ergothioneine	C9H15N3O2S	C05570	HMDB03045	[M+H]+	OK	Y	2	Keep	Discarded cord blood	Amino Acid	Histidine Metabolism	2267.9	1105.39	7278.59	6.58461	0.465852	0.00596122
8.85_90.0550m/z_pHILIC	90.055	531	NA	1	0.452283	0	100 - 0.203 - 0.267	101921	52.1	NA	NA	NA	NA	NA	NA	NA	NA	NA	NA	90.055_8.85	pHILIC	120834	8.75539	L-Alanine	C3H7NO2	C00041	HMDB00161	[M+H]+	OK	N	1	Keep	iPOP Exercise	Amino Acid	Alanine and Aspartate Metabolism	120834	136327	115028	0.843764	0.484186	0.00410364
9.15_118.0611m/z_pHILIC	118.061	549	NA	1	0.221667	0	100 - 1.5	1191.48	72.95	NA	NA	NA	NA	NA	NA	NA	NA	NA	NA	118.0611_9.15	pHILIC	1198.96	9.05219	Guanidoacetic acid	C3H7N3O2	C00581	HMDB00128	[M+H]+	OK	Y	1	Keep	Discarded cord blood	Amino Acid	Glycine, Serine and Threonine Metabolism	1198.96	736.917	1719.25	2.33303	0.568526	0.000563059
9.27_247.1286m/z_pHILIC	247.129	556.2	NA	1	0.198867	0	100 - 8.02	1418.55	59.23	NA	NA	NA	NA	NA	NA	NA	NA	NA	NA	247.1286_9.27	pHILIC	1362.46	9.1709	gamma-glutamylvaline	C10H18N2O5	NA	HMDB11172	[M+H]+	OK	Y	3	Keep	Discarded cord blood	Peptide	Gamma-glutamyl Amino Acid	1362.46	2938.07	867.22	0.295166	0.368373	0.032751
9.33_171.0764m/z_pHILIC	171.076	559.8	NA	1	0.0671667	0	100 - 4.99	702.946	132.42	NA	NA	NA	NA	NA	NA	NA	NA	NA	NA	171.0764_9.33	pHILIC	338.056	9.23026	C7H10N2O3	C7H10N2O3	NA	NA	[M+H]+	YES	Y	4	Keep	iPOP Exercise	NA	NA	338.056	1	368.444	368.444	0.390904	0.0222605
10.00_160.1332m/z_pHILIC	160.133	600	NA	1	0.525667	0	100 - 7.1 - 1.33	25677	70.29	NA	NA	NA	NA	NA	NA	NA	NA	NA	NA	160.1332_10	pHILIC	22885.7	9.8931	N,N,N-trimethyl-5-aminovalerate	C8H17NO2	NA	NA	[M+H]+	OK	Y	3	Keep	Discarded cord blood	Amino Acid	Lysine Metabolism	22885.7	51876.5	15724.7	0.303118	0.71673	4.07672e-06
10.53_229.1184m/z_pHILIC	229.118	631.8	NA	1	0.829117	0	100 - 9.54 - 2.35	255848	248.53	NA	NA	NA	NA	NA	NA	NA	NA	NA	NA	229.1184_10.53	pHILIC	136515	10.4174	Prolylhydroxyproline	C10H16N2O4	NA	HMDB06695	[M+H]+	OK	N	1	Keep	iPOP Exercise	Peptide	Dipeptide	136515	119038	171111	1.43744	0.581971	0.000391226
11.44_160.1332m/z_pHILIC	160.133	686.4	NA	1	1.02582	0	100 - 0.233 - 0.268	1.27267e+06	58.84	NA	NA	NA	NA	NA	NA	NA	NA	NA	NA	160.1332_11.44	pHILIC	1.36541e+06	11.3177	N,N,N-trimethyl-5-aminovalerate	C8H17NO2	NA	NA	[M+H]+	OK	Y	3	Keep	iPOP Exercise	Amino Acid	Lysine Metabolism	1.36541e+06	1.65443e+06	1.28723e+06	0.778049	0.420932	0.0138147
14.13_203.1504m/z_pHILIC	203.15	847.8	NA	1	1.2841	0	100 - 1.18 - 0.00836	1.13938e+06	77.15	NA	NA	NA	NA	NA	NA	NA	NA	NA	NA	203.1504_14.13	pHILIC	1.34296e+06	13.979	Symmetric dimethylarginine	C8H18N4O2	NA	HMDB03334	[M+H]+	OK	Y	1	Keep	iPOP Exercise	Amino Acid	Urea cycle; Arginine and Proline Metabolism	1.34296e+06	802054	1.58097e+06	1.97116	0.553858	0.000824055
16.69_161.1284m/z_pHILIC	161.128	1001.4	NA	1	1.553	0	100 - 0.625 - 0.0157	2.12127e+06	103.31	NA	NA	NA	NA	NA	NA	NA	NA	NA	NA	161.1284_16.69	pHILIC	1.76494e+06	16.5116	Ne-Methyl-Lysine	C7H16N2O2	C02728	HMDB02038	[M+H]+	OK	Y	3	Keep	Discarded cord blood	Amino Acid	Lysine Metabolism	1.76494e+06	938147	2.4641e+06	2.62657	0.895493	0
16.66_163.1076m/z_pHILIC	163.108	999.6	NA	1	0.501617	0	100 - 2.92	10002	133.19	NA	NA	NA	NA	NA	NA	NA	NA	NA	NA	163.1076_16.66	pHILIC	8395.08	16.4819	Hydroxylysine	C6H14N2O3	C16741	HMDB00450	[M+H]+	OK	Y	2.5	Keep	Discarded cord blood	Amino Acid	Lysine Metabolism	8395.08	5226.23	13788.6	2.63834	0.390374	0.0231577
16.20_102.0914m/z_pHILIC	102.091	972	NA	1	0.49745	0	100 - 2.7	13175	61.7	NA	NA	NA	NA	NA	NA	NA	NA	NA	NA	102.0914_16.2	pHILIC	14545.5	16.0268	C5H11ON	C5H11NO	NA	NA	[M+H]+	YES	Y	4	Keep	Discarded cord blood	NA	NA	14545.5	9796.1	18266.3	1.86465	0.39343	0.0220332
15.00_337.1716m/z_pHILIC	337.172	900	NA	1	0.0264667	0	100	478.074	90.31	NA	NA	NA	NA	NA	NA	NA	NA	NA	NA	337.1716_15	pHILIC	469.14	14.8397	N2-Fructopyranosylarginine	C12H24N4O7	NA	HMDB41541	[M+H]+	OK	Y	3	Keep	iPOP Exercise	Amino Acid	Urea cycle; Arginine and Proline Metabolism	469.14	217.315	924.504	4.25421	0.378762	0.0278773
13.44_245.1863m/z_pHILIC	245.186	806.4	NA	1	0.0329	0	100	342.171	122.67	NA	NA	NA	NA	NA	NA	NA	NA	NA	NA	245.1863_13.44	pHILIC	192.322	13.2963	C12H24N2O3	C12H24N2O3	NA	NA	[M+H]+	YES	Y	4	Keep	iPOP Exercise	NA	NA	192.322	45.5745	366.283	8.03702	0.373873	0.0300901
12.82_233.1494m/z_pHILIC	233.149	769.2	NA	1	0.1806	0	100	1009.53	142.6	NA	NA	NA	NA	NA	NA	NA	NA	NA	NA	233.1494_12.82	pHILIC	366.529	12.683	C10H20N2O4	C10H20N2O4	NA	NA	[M+H]+	YES	Y	4	Keep	Discarded cord blood	NA	NA	366.529	962.839	174.321	0.181049	0.519939	0.00187275
12.53_225.1234m/z_pHILIC	225.123	751.8	NA	1	0.4034	0	100 - 9.06	19541.8	110.75	NA	NA	NA	NA	NA	NA	NA	NA	NA	NA	225.1234_12.53	pHILIC	11304.3	12.3961	C11H16N2O3	C11H16N2O3	NA	NA	[M+H]+	YES	N	4	Keep	Discarded cord blood	NA	NA	11304.3	5818.43	31699.7	5.44815	0.55233	0.0008566
12.46_276.1439m/z_pHILIC	276.144	747.6	NA	1	0.13725	0	100 - 2.07	3303.56	69.41	NA	NA	NA	NA	NA	NA	NA	NA	NA	NA	276.1439_12.46	pHILIC	3225.22	12.3268	C5:0, DC AC (Glutarylcarnitine)	C12H21NO6	NA	HMDB13130	[M+H]+	OK	Y	2	Keep	iPOP Exercise	NA	NA	3225.22	3570.92	3132.12	0.877118	0.347288	0.044806
12.20_223.0747m/z_pHILIC	223.075	732	NA	1	0.41775	0	100 - 5.42 - 1.52	16070.6	160.56	NA	NA	NA	NA	NA	NA	NA	NA	NA	NA	223.0747_12.2	pHILIC	11052.5	12.0696	L-Cystathionine	C7H14N2O4S	C02291	HMDB00099	[M+H]+	OK	Y	1	Keep	Discarded cord blood	Amino Acid	Glycine, Serine and Threonine Metabolism	11052.5	7482.51	15285.9	2.04289	0.465546	0.0059975
11.21_276.1443m/z_pHILIC	276.144	672.6	NA	1	0.3942	0	100 - 9.66	124319	81.38	NA	NA	NA	NA	NA	NA	NA	NA	NA	NA	276.1443_11.21	pHILIC	127212	11.0902	C5:0, DC AC (Glutarylcarnitine)	C12H21NO6	NA	HMDB13130	[M+H]+	OK	Y	2	Keep	iPOP Exercise	NA	NA	127212	93792.3	167832	1.7894	0.430405	0.0116676
10.82_290.1598m/z_pHILIC	290.16	649.2	NA	1	0.548283	0	100 - 11.7	104810	105.81	NA	NA	NA	NA	NA	NA	NA	NA	NA	NA	290.1598_10.82	pHILIC	86798.4	10.7043	C6:0,DC AC (Adipoylcarnitine)	C13H23NO6	NA	HMDB61677	[M+H]+	OK	Y	2	Keep	iPOP Exercise	Lipid	Acylcarnitines	86798.4	46577.9	154683	3.32095	0.516578	0.00202289
10.60_217.1546m/z_pHILIC	217.155	636	NA	1	0.34375	0	100 - 7.01	12198.3	107.87	NA	NA	NA	NA	NA	NA	NA	NA	NA	NA	217.1546_10.6	pHILIC	10320.2	10.4867	Acetyldimethyllysine(1)	C10H20N2O3	NA	NA	[M+H]+	OK	Y	3	Keep	iPOP Exercise	Amino Acid	Lysine Metabolism	10320.2	14955.2	6729.72	0.449993	0.797708	4.55386e-07
10.55_231.1702m/z_pHILIC	231.17	633	NA	1	0.303583	0	100 - 6.89	5375.41	90.85	NA	NA	NA	NA	NA	NA	NA	NA	NA	NA	231.1702_10.55	pHILIC	7237.45	10.4372	C11H22N2O3	C11H22N2O3	NA	NA	[M+H]+	YES	Y	4	Keep	iPOP Exercise	NA	NA	7237.45	14810.3	3775.1	0.254897	0.547746	0.000961158
10.41_170.0924m/z_pHILIC	170.092	624.6	NA	1	0.943417	0	100 - 0.879 - 0.0163	1.18043e+06	131.07	NA	NA	NA	NA	NA	NA	NA	NA	NA	NA	170.0924_10.41	pHILIC	634700	10.2987	3-Methylhistidine	C7H11N3O2	C01152	HMDB00479	[M+H]+	OK	N	1	Keep	iPOP Exercise	Amino Acid	Histidine Metabolism	634700	336951	961974	2.85493	0.829183	2.42512e-07
10.20_170.0923m/z_pHILIC	170.092	612	NA	1	0.510917	0	100 - 0.928 - 0.0299	881343	139.46	NA	NA	NA	NA	NA	NA	NA	NA	NA	NA	170.0923_10.2	pHILIC	453398	10.091	3-Methylhistidine	C7H11N3O2	C01152	HMDB00479	[M+H]+	OK	N	1	Keep	iPOP Exercise	Amino Acid	Histidine Metabolism	453398	710720	354623	0.498963	0.832544	2.23671e-07
10.10_198.1236m/z_pHILIC	198.124	606	NA	1	0.448683	0	100 - 0.774 - 0.594 - 0.314 - 0.00244	205049	73.81	NA	NA	NA	NA	NA	NA	NA	NA	NA	NA	198.1236_10.1	pHILIC	159715	9.99203	L-Histidine trimethylbetaine	C9H15N3O2	C05575	HMDB29422	[M+H]+	OK	Y	3	Keep	Discarded cord blood	Amino Acid	Histidine Metabolism	159715	282482	119136	0.421746	0.434377	0.0108558
10.06_203.1389m/z_pHILIC	203.139	603.6	NA	1	0.65465	0	100	7561.12	111.93	NA	NA	NA	NA	NA	NA	NA	NA	NA	NA	203.1389_10.06	pHILIC	5306.85	9.95246	N-acetyl-isoputreanine	C9H18N2O3	NA	NA	[M+H]+	OK	Y	3	Keep	iPOP Exercise	Amino acid	Polyamines	5306.85	5358.49	5306.85	0.990362	0.818487	3.06688e-07
9.35_147.0763m/z_pHILIC	147.076	561	NA	1	0.386217	0	100 - 0.182	44669.9	56.05	NA	NA	NA	NA	NA	NA	NA	NA	NA	NA	147.0763_9.35	pHILIC	42828.1	9.25005	L-Glutamine	C5H10N2O3	C00064	HMDB00641	[M+H]+	OK	Y	1	Keep	Discarded cord blood	Amino Acid	Glutamate Metabolism	42828.1	61922.1	32765	0.529132	0.558747	0.000727139
9.28_204.1230m/z_pHILIC	204.123	556.8	NA	1	0.122183	0	100	304.48	117.59	NA	NA	NA	NA	NA	NA	NA	NA	NA	NA	204.123_9.28	pHILIC	268.778	9.1808	C2:0 AC (L-Acetylcarnitine)	C9H17NO4	C02571	HMDB00201	[M+H]+	OK	Y	1	Keep	iPOP Exercise	Lipid	Acylcarnitines	268.778	687.118	73.8068	0.107415	0.373568	0.030233
8.85_132.0767m/z_pHILIC	132.077	531	NA	1	0.40355	0	100 - 1.06 - 0.0364	2.17032e+06	42.45	NA	NA	NA	NA	NA	NA	NA	NA	NA	NA	132.0767_8.85	pHILIC	2.79901e+06	8.75539	Creatine	C4H9N3O2	C00300	HMDB00064	[M+H]+	OK	Y	1	Keep	Discarded cord blood	Amino Acid	Creatine Metabolism	2.79901e+06	3.97861e+06	1.87026e+06	0.470079	0.504354	0.0026616
8.57_162.1124m/z_pHILIC	162.112	514.2	NA	1	0.601683	0	100 - 0.296	1.15846e+06	142.57	NA	NA	NA	NA	NA	NA	NA	NA	NA	NA	162.1124_8.57	pHILIC	648611	8.47839	C7H15NO3	C7H15NO3	NA	NA	[M+H]+	YES	Y	4	Keep	iPOP Exercise	NA	NA	648611	1.07584e+06	443024	0.411795	0.887548	6.16617e-09
8.51_248.1493m/z_pHILIC	248.149	510.6	NA	1	0.496533	0	100 - 11 - 0.459	281347	85.88	NA	NA	NA	NA	NA	NA	NA	NA	NA	NA	248.1493_8.51	pHILIC	284984	8.41903	C4:0,OH AC (Hydroxybutyrylcarnitine)	C11H21NO5	NA	HMDB13127	[M+H]+	OK	Y	2	Keep	iPOP Exercise	Lipid	Acylcarnitines	284984	379148	196151	0.517348	0.339954	0.0497602
8.17_182.0481m/z_pHILIC	182.048	490.2	NA	1	0.414483	0	100 - 2.26 - 0.843	20609.4	80.47	NA	NA	NA	NA	NA	NA	NA	NA	NA	NA	182.0481_8.17	pHILIC	19387.4	8.08266	Methionine sulfone	C5H11NO4S	NA	HMDB62174	[M+H]+	OK	Y	3	Keep	Discarded cord blood	Amino Acid	Methionine, Cysteine, SAM and Taurine Metabolism	19387.4	16163.9	25345.9	1.56806	0.636669	7.52507e-05
8.13_269.1244m/z_pHILIC	269.124	487.8	NA	1	0.22985	0	100 - 0.398	81037.1	113.74	NA	NA	NA	NA	NA	NA	NA	NA	NA	NA	269.1244_8.13	pHILIC	63032.4	8.04309	Acetylcarnosine	C11H16N4O4	NA	HMDB12881	[M+H]+	YES	Y	1	Keep	iPOP Exercise	Amino Acid	Histidine Metabolism	63032.4	28422.9	111846	3.93505	0.622918	0.000117038
8.08_134.0811m/z_pHILIC	134.081	484.8	NA	1	0.342733	0	100 - 2.47	8033.2	68.12	NA	NA	NA	NA	NA	NA	NA	NA	NA	NA	134.0811_8.08	pHILIC	8942.35	7.99362	C5H11NO3	C5H11NO3	NA	NA	[M+H]+	YES	Y	4	Keep	Discarded cord blood	NA	NA	8942.35	6301.87	11370.1	1.80424	0.394347	0.0217049
7.94_143.0815m/z_pHILIC	143.082	476.4	NA	1	1.10983	0	100 - 4.69 - 0.0567	105363	156.04	NA	NA	NA	NA	NA	NA	NA	NA	NA	NA	143.0815_7.94	pHILIC	73887	7.85512	Ectoine	C6H10N2O2	C06231	NA	[M+H]+	OK	Y	1	Keep	Discarded cord blood	Amino Acid	Glycine, Serine and Threonine Metabolism	73887	115539	62715.9	0.54281	0.423988	0.0130882
7.84_186.1124m/z_pHILIC	186.112	470.4	NA	1	0.755467	0	100 - 9.13 - 0.44 - 0.212	618315	72.79	NA	NA	NA	NA	NA	NA	NA	NA	NA	NA	186.1124_7.84	pHILIC	702552	7.75619	C9H15NO3	C9H15NO3	NA	NA	[M+H]+	YES	Y	4	Keep	iPOP Exercise	NA	NA	702552	593194	819026	1.3807	0.534912	0.00131631
7.71_104.0707m/z_pHILIC	104.071	462.6	NA	1	0.386567	0	100 - 0.09 - 0.115	54948.5	80.9	NA	NA	NA	NA	NA	NA	NA	NA	NA	NA	104.0707_7.71	pHILIC	48259.1	7.62758	Aminobutyrate|Aminoisobutyrate|Dimethylglycine(2)	C4H9NO2	C02261|C05145|C01026	HMDB00650|HMDB03911|HMDB00092	[M+H]+	OK	Y	2	Keep	Discarded cord blood	Xenobiotics	Benzoate Metabolism	48259.1	33519.3	66085.5	1.97156	0.614057	0.000154012
7.63_198.0872m/z_pHILIC	198.087	457.8	NA	1	0.250017	0	100 - 6.3 - 1.52 - 1.62	6708.04	103.67	NA	NA	NA	NA	NA	NA	NA	NA	NA	NA	198.0872_7.63	pHILIC	5427.12	7.54844	N-Acetylhistidine	C8H11N3O3	C02997	HMDB32055	[M+H]+	OK	Y	3	Keep	iPOP Exercise	Amino Acid	Histidine Metabolism	5427.12	3864.71	6464.8	1.67278	0.725286	2.9673e-06
7.61_203.1391m/z_pHILIC	203.139	456.6	NA	1	0.143567	0	38.8 - 100 - 4.9	5097.61	107.72	NA	NA	NA	NA	NA	NA	NA	NA	NA	NA	203.1391_7.61	pHILIC	5482.82	7.52865	C9H18N2O3	C9H18N2O3	NA	NA	[M+H]+	YES	N	4	Keep	iPOP Exercise	NA	NA	5482.82	1639.55	11913.5	7.26631	0.408403	0.0171613
7.60_178.0533m/z_pHILIC	178.053	456	NA	1	0.0471833	0	100 - 1.91	705.484	227.47	NA	NA	NA	NA	NA	NA	NA	NA	NA	NA	178.0533_7.6	pHILIC	212.837	7.51876	Alliin	C6H11NO3S	C08265	HMDB33592	[M+H]+	OK	Y	3	Keep	iPOP Exercise	Xenobiotics	Food Component/Plant	212.837	69.7134	482.989	6.92821	0.630252	9.26991e-05
7.49_266.1386m/z_pHILIC	266.139	449.4	NA	1	0.551267	0	100 - 5.48	30057.1	70.54	NA	NA	NA	NA	NA	NA	NA	NA	NA	NA	266.1386_7.49	pHILIC	42260.9	7.40993	C7:4 AC (Benzoylcarnitine)	C14H19NO4	NA	NA	[M+H]+	OK	Y	2	Keep	iPOP Exercise	Lipid	Acylcarnitines	42260.9	16845.3	86645.5	5.14361	0.468908	0.00560873
7.48_160.0968m/z_pHILIC	160.097	448.8	NA	1	0.635767	0	100 - 0.394	1.03477e+06	123.96	NA	NA	NA	NA	NA	NA	NA	NA	NA	NA	160.0968_7.48	pHILIC	736355	7.40004	Isovalerylglycine|Valerylglycine|Methylbutyrylglycine(1)	C7H13NO3	NA	HMDB00678|HMDB00927|HMDB00339	[M+H]+	OK	Y	3	Keep	Discarded cord blood	Amino Acid	Glycine, Serine and Threonine Metabolism	736355	1.33246e+06	475469	0.356836	0.614057	0.000154012
7.46_148.0968m/z_pHILIC	148.097	447.6	NA	1	0.455217	0	100 - 0.152	82363.2	268.29	NA	NA	NA	NA	NA	NA	NA	NA	NA	NA	148.0968_7.46	pHILIC	26062	7.38025	Hydroxy-isoleucine|Hydroxy-leucine	C6H13NO3	NA	NA	[M+H]+	OK	Y	2.5	Keep	iPOP Exercise	Amino Acid	Leucine, Isoleucine and Valine Metabolism	26062	23106.3	28587.6	1.23722	0.821543	2.87668e-07
7.29_430.3163m/z_pHILIC	430.316	437.4	NA	1	0.154133	0	100 - 21.3	6552.21	121.39	NA	NA	NA	NA	NA	NA	NA	NA	NA	NA	430.3163_7.29	pHILIC	4015.46	7.21207	C23H43NO6	C23H43NO6	NA	NA	[M+H]+	YES	Y	4	Keep	Discarded cord blood	NA	NA	4015.46	1513.69	9656.39	6.37937	0.563942	0.000635356
7.15_137.0710m/z_pHILIC	137.071	429	NA	1	0.3858	0	100 - 6.74	91598.9	97.02	NA	NA	NA	NA	NA	NA	NA	NA	NA	NA	137.071_7.15	pHILIC	81874.4	7.07357	Aminobenzamide	C7H8N2O	NA	HMDB33947	[M+H]+	OK	Y	2.5	Keep	Discarded cord blood	Xenobiotics	Food Component/Plant	81874.4	52897	104831	1.98179	0.478992	0.00457025
6.87_146.0811m/z_pHILIC	146.081	412.2	NA	1	0.0217	0	100	96.642	157.33	NA	NA	NA	NA	NA	NA	NA	NA	NA	NA	146.0811_6.87	pHILIC	97.9749	6.79656	Butyrylglycine|Isobutyrylglycine	C6H11NO3	NA	HMDB00808	[M+H]+	OK	Y	3	Keep	iPOP Exercise	Amino Acid	Leucine, Isoleucine and Valine Metabolism	97.9749	94.0631	105.109	1.11743	0.616501	0.000142889
6.76_144.1018m/z_pHILIC	144.102	405.6	NA	1	0.646933	0	100 - 0.356 - 0.00934	5.64989e+06	103.43	NA	NA	NA	NA	NA	NA	NA	NA	NA	NA	144.1018_6.76	pHILIC	4.70435e+06	6.68774	Proline betaine	C7H13NO2	C10172	HMDB04827	[M+H]+	OK	Y	1	Keep	iPOP Exercise	NA	NA	4.70435e+06	4.70435e+06	4.96659e+06	1.05574	0.801375	4.25993e-07
6.64_200.1278m/z_pHILIC	200.128	398.4	NA	1	0.28395	0	100 - 7.76 - 4.14	18334.1	75.7	NA	NA	NA	NA	NA	NA	NA	NA	NA	NA	200.1278_6.64	pHILIC	15652.9	6.56902	C10H17NO3	C10H17NO3	NA	NA	[M+H]+	YES	Y	4	Keep	Discarded cord blood	NA	NA	15652.9	25906.9	13287.1	0.512881	0.506799	0.00252134
6.56_304.2117m/z_pHILIC	304.212	393.6	NA	1	0.206567	0	100 - 15 - 0.763	168404	122.99	NA	NA	NA	NA	NA	NA	NA	NA	NA	NA	304.2117_6.56	pHILIC	95001	6.48987	C8:0,OH AC (Hydroxyoctanoyl carnitine)	C15H29NO5	NA	HMDB61634	[M+H]+	OK	Y	2	Keep	iPOP Exercise	Lipid	Acylcarnitines	95001	52996	216177	4.07912	0.441711	0.00948321
6.35_266.1386m/z_pHILIC	266.139	381	NA	1	0.161317	0	100 - 12.9	14760.2	84.83	NA	NA	NA	NA	NA	NA	NA	NA	NA	NA	266.1386_6.35	pHILIC	16421.9	6.28212	C7:4 AC (Benzoylcarnitine)	C14H19NO4	NA	NA	[M+H]+	OK	Y	2	Keep	iPOP Exercise	Lipid	Acylcarnitines	16421.9	9804.93	24702	2.51935	0.487853	0.00379973
6.33_280.1542m/z_pHILIC	280.154	379.8	NA	1	0.1381	0	100 - 14.6	47543.7	121.96	NA	NA	NA	NA	NA	NA	NA	NA	NA	NA	280.1542_6.33	pHILIC	36975.1	6.26233	C8:4 AC (Phenylacetylcarnitine)	C15H21NO4	NA	NA	[M+H]+	OK	Y	2	Keep	iPOP Exercise	Lipid	Acylcarnitines	36975.1	20030.6	80879.3	4.03779	0.625057	0.000109406
6.31_200.1279m/z_pHILIC	200.128	378.6	NA	1	0.306333	0	100 - 8.6 - 0.0763	29858.1	87.85	NA	NA	NA	NA	NA	NA	NA	NA	NA	NA	200.1279_6.31	pHILIC	26444.8	6.24255	C10H17NO3	C10H17NO3	NA	NA	[M+H]+	YES	Y	4	Keep	Discarded cord blood	NA	NA	26444.8	47531.5	17253.7	0.362996	0.528189	0.00154494
6.31_158.1175m/z_pHILIC	158.118	378.6	NA	1	0.483817	0	100 - 0.135 - 0.203	451238	127.82	NA	NA	NA	NA	NA	NA	NA	NA	NA	NA	158.1175_6.31	pHILIC	377725	6.24255	Homostachydrine	C8H15NO2	C08283	HMDB33433	[M+H]+	OK	Y	3	Keep	iPOP Exercise	Xenobiotics	Food Component/Plant	377725	235844	462655	1.9617	0.709091	5.44834e-06
6.26_258.1700m/z_pHILIC	258.17	375.6	NA	1	0.288083	0	100 - 9.89 - 0.879	24895.7	96.37	NA	NA	NA	NA	NA	NA	NA	NA	NA	NA	258.17_6.26	pHILIC	25123.7	6.19308	C6:1 AC (Hexenoylcarnitine)	C13H23NO4	NA	HMDB13161	[M+H]+	OK	Y	2	Keep	iPOP Exercise	Lipid	Acylcarnitines	25123.7	18950.7	38048.8	2.00778	0.47563	0.00489612
6.25_266.1386m/z_pHILIC	266.139	375	NA	1	0.156	0	100 - 10.4	13944.3	84.64	NA	NA	NA	NA	NA	NA	NA	NA	NA	NA	266.1386_6.25	pHILIC	18368.8	6.18319	C7:4 AC (Benzoylcarnitine)	C14H19NO4	NA	NA	[M+H]+	OK	Y	2	Keep	Discarded cord blood	Lipid	Acylcarnitines	18368.8	9940.08	23508.4	2.36501	0.604584	0.000204807
6.23_280.1543m/z_pHILIC	280.154	373.8	NA	1	0.259367	0	100 - 13.9	49993.2	131.88	NA	NA	NA	NA	NA	NA	NA	NA	NA	NA	280.1543_6.23	pHILIC	36274.5	6.1634	C8:4 AC (Phenylacetylcarnitine)	C15H21NO4	NA	NA	[M+H]+	OK	Y	2	Keep	iPOP Exercise	Lipid	Acylcarnitines	36274.5	21119.3	71927.6	3.40577	0.619557	0.000130002
6.20_224.1279m/z_pHILIC	224.128	372	NA	1	0.573183	0	100 - 12 - 1.39 - 0.706 - 0.172 - 0.0127	278319	180.07	NA	NA	NA	NA	NA	NA	NA	NA	NA	NA	224.1279_6.2	pHILIC	211250	6.13372	C12H17NO3	C12H17NO3	NA	NA	[M+H]+	YES	Y	4	Keep	Discarded cord blood	NA	NA	211250	414869	83592.6	0.201491	0.587166	0.000338518
6.12_330.2634m/z_pHILIC	330.263	367.2	NA	1	0.396283	0	100 - 13.3	36432.5	192.24	NA	NA	NA	NA	NA	NA	NA	NA	NA	NA	330.2634_6.12	pHILIC	26720.2	6.05458	C11:0 AC (Undecanoylcarnitine)	C18H35NO4	NA	HMDB13321	[M+H]+	OK	N	2	Keep	iPOP Exercise	Lipid	Acylcarnitines	26720.2	24114	27988	1.16065	0.357066	0.0388309
6.05_286.2012m/z_pHILIC	286.201	363	NA	1	0.18265	0	100 - 15.4	530709	108.72	NA	NA	NA	NA	NA	NA	NA	NA	NA	NA	286.2012_6.05	pHILIC	415238	5.98533	C8:1 AC (Octenoylcarnitine)	C15H27NO4	NA	HMDB13324	[M+H]+	OK	N	2	Keep	iPOP Exercise	Lipid	Acylcarnitines	415238	251963	775535	3.07797	0.372651	0.0306654
6.04_510.3552m/z_pHILIC	510.355	362.4	NA	1	0.185483	0	100 - 25.8 - 0.931	381319	84.29	NA	NA	NA	NA	NA	NA	NA	NA	NA	NA	510.3552_6.04	pHILIC	548067	5.97543	LysoPE(20:0)	C25H52NO7P	C04230	HMDB11481	[M+H]+	OK	N	2	Keep	iPOP Exercise	Lipid	Phospholipid Metabolism	548067	234095	776060	3.31515	0.410542	0.0165458
5.97_414.3209m/z_pHILIC	414.321	358.2	NA	1	0.133017	0	100 - 14.5	6947.14	91.86	NA	NA	NA	NA	NA	NA	NA	NA	NA	NA	414.3209_5.97	pHILIC	6240.36	5.90618	C16:1,OH AC (Hydroxyhexadecenoyl carnitine)	C23H43NO5	NA	HMDB13333	[M+H]+	OK	Y	2	Keep	Discarded cord blood	Lipid	Fatty Acid, Monohydroxy	6240.36	6131.87	7184.44	1.17166	0.375095	0.0295237
5.97_550.3865m/z_pHILIC	550.386	358.2	NA	1	0.147967	0	100 - 27.5	34880.8	105.11	NA	NA	NA	NA	NA	NA	NA	NA	NA	NA	550.3865_5.97	pHILIC	23610.7	5.90618	LysoPC(20:1)	C28H56NO7P	C04230	HMDB10391	[M+H]+	OK	N	2	Keep	iPOP Exercise	Lipid	Phospholipid Metabolism	23610.7	3464.85	102006	29.4403	0.407792	0.0173406
5.93_286.2012m/z_pHILIC	286.201	355.8	NA	1	0.5687	0	100 - 15.1	522930	89.91	NA	NA	NA	NA	NA	NA	NA	NA	NA	NA	286.2012_5.93	pHILIC	611522	5.86661	C8:1 AC (Octenoylcarnitine)	C15H27NO4	NA	HMDB13324	[M+H]+	OK	N	2	Keep	Discarded cord blood	Lipid	Acylcarnitines	611522	270109	1.00461e+06	3.71927	0.442934	0.00926954
5.80_316.2482m/z_pHILIC	316.248	348	NA	1	0.448	0	100 - 17.8	539491	158.1	NA	NA	NA	NA	NA	NA	NA	NA	NA	NA	316.2482_5.8	pHILIC	268029	5.738	C10:0 AC (Decanoylcarnitine)	C17H33NO4	NA	HMDB00651	[M+H]+	OK	N	1	Keep	iPOP Exercise	Lipid	Acylcarnitines	268029	106224	701096	6.60015	0.42521	0.0128068
5.67_265.1183m/z_pHILIC	265.118	340.2	NA	1	0.244833	0	100 - 11.5	11892.1	122.37	NA	NA	NA	NA	NA	NA	NA	NA	NA	NA	265.1183_5.67	pHILIC	7784.06	5.60939	Alpha-N-Phenylacetyl-L-glutamine	C13H16N2O4	C04148	HMDB06344	[M+H]+	OK	Y	2.5	Keep	Discarded cord blood	Peptide	Dipeptide	7784.06	4711.89	20910.8	4.43789	0.542857	0.00108497
5.59_330.2637m/z_pHILIC	330.264	335.4	NA	1	0.207317	0	100 - 17.6	17319.2	134.4	NA	NA	NA	NA	NA	NA	NA	NA	NA	NA	330.2637_5.59	pHILIC	12334.7	5.53024	C11:0 AC (Undecanoylcarnitine)	C18H35NO4	NA	HMDB13321	[M+H]+	OK	N	2	Keep	iPOP Exercise	Lipid	Acylcarnitines	12334.7	7236.75	19696.7	2.72176	0.606723	0.000192183
5.37_316.2481m/z_pHILIC	316.248	322.2	NA	1	0.415417	0	100 - 17.8	202007	131.41	NA	NA	NA	NA	NA	NA	NA	NA	NA	NA	316.2481_5.37	pHILIC	165702	5.31259	C10:0 AC (Decanoylcarnitine)	C17H33NO4	NA	HMDB00651	[M+H]+	OK	N	1	Keep	Discarded cord blood	Lipid	Acylcarnitines	165702	136946	253197	1.84887	0.425516	0.0127373
5.00_372.3102m/z_pHILIC	372.31	300	NA	1	0.347533	0	100 - 21.8	27898.1	140.91	NA	NA	NA	NA	NA	NA	NA	NA	NA	NA	372.3102_5	pHILIC	7919.39	4.94655	C14:0 AC (Tetradecanoylcarnitine)	C21H41NO4	NA	HMDB05066	[M+H]+	OK	N	1	Keep	iPOP Exercise	Lipid	Acylcarnitines	7919.39	67731.1	65.7005	0.00097002	0.493778	0.00299957
6.54_204.0901n_nHILIC	203.083	392.4	204.09	1	0.24705	0	100 - 0.224 - 0.207	59868.4	129.45	NA	NA	M-CO2-H, M-H, M+Cl	NA	NA	NA	NA	NA	NA	NA	203.0828_6.54	nHILIC	33774.3	6.51201	L-Tryptophan	C11H12N2O2	C00078	HMDB00929	[M-H]-	OK	N	1	Keep	Discarded cord blood	Amino Acid	Tryptophan Metabolism	33774.3	943.828	76279.2	80.819	0.348816	0.0438261
11.69_204.0744n_nHILIC	203.067	701.4	204.074	1	0.4159	0	100 - 0.471	140741	109.78	NA	NA	M-CO2-H, M-H2O-H, M-H	NA	NA	NA	NA	NA	NA	NA	203.0672_11.69	nHILIC	73758	11.64	Gly-Glu	C7H12N2O5	NA	NA	[M-H]-	OK	Y	2.5	Keep	Discarded cord blood	Peptide	Dipeptide	73758	147402	46939.5	0.318445	0.387013	0.0244497
4.29_179.0588n_nHILIC	178.051	257.4	179.059	1	0.731433	0	100 - 8.71 - 0.00956	152936	106.23	NA	NA	M-CO2-H, M-H	NA	NA	NA	NA	NA	NA	NA	178.051_4.29	nHILIC	137875	4.27164	Hippuric acid	C9H9NO3	NA	HMDB0000714	[M-H]-	OK	N	1	Keep	Discarded cord blood	Xenobiotics	Benzoate Metabolism	137875	68361.2	338688	4.95438	0.697173	8.59737e-06
4.44_195.0538n_nHILIC	194.046	266.4	195.054	1	0.480217	0	100 - 18.8 - 1.95	19956.5	225.42	NA	NA	M-CO2-H, M-H	NA	NA	NA	NA	NA	NA	NA	194.0461_4.44	nHILIC	7943.33	4.421	Hydroxyhippurate(1)	C9H9NO4	NA	HMDB0000714	[M-H]-	OK	N	1	Keep	iPOP Exercise	Xenobiotics	Benzoate Metabolism	7943.33	7242.67	9402.34	1.29819	0.368984	0.0324461
4.74_559.2822n_nHILIC	514.285	284.4	559.282	1	0.185783	0	100 - 29.8 - 0.919	5531.11	132.79	NA	NA	M-CO2-H, M-H2O-H	NA	NA	NA	NA	NA	NA	NA	514.2846_4.74	nHILIC	2337.85	4.71971	Taurocholic acid	C26H45NO7S	C05122	HMDB00036	[M-H]-	OK	N	3	Keep	Discarded cord blood	Lipid	Primary Bile Acid Metabolism	2337.85	250.462	12202.3	48.719	0.537051	0.00125011
4.77_179.0588n_nHILIC	178.051	286.2	179.059	1	0.310233	0	100 - 0.292	39791.7	102.47	NA	NA	M-CO2-H, M-H	NA	NA	NA	NA	NA	NA	NA	178.0511_4.77	nHILIC	33825.1	4.74958	Hippuric acid	C9H9NO3	NA	HMDB0000714	[M-H]-	OK	N	1	Keep	Discarded cord blood	Xenobiotics	Benzoate Metabolism	33825.1	16449.7	54690.8	3.32474	0.665393	2.80588e-05
5.04_240.1005n_nHILIC	239.093	302.4	240.1	1	0.298483	0	100 - 12.1 - 0.471	30605.1	210.36	NA	NA	M-CO2-H, M-H	NA	NA	NA	NA	NA	NA	NA	239.0928_5.04	nHILIC	2724.34	5.01843	3-carboxy-4-methyl-5-propyl-2-furanpropanoate (CMPF)(1)	C12H16O5	NA	HMDB61112	[M-H]-	OK	N	2	Keep	iPOP Exercise	Lipid	Fatty Acid, Dicarboxylate	2724.34	1066.74	24629	23.088	0.547441	0.000968513
5.20_256.6382n_nHILIC	512.269	312	256.638	1	0.444583	0	100 - 20.7 - 1.75 - 0.21	60946	159.64	NA	NA	M-H, 2M-H	NA	NA	NA	NA	NA	NA	NA	512.2691_5.2	nHILIC	28072.5	5.17774	Sulfolithocholylglycine	C26H43NO7S	C11301	HMDB02639	[M-H]-	OK	N	3	Keep	iPOP Exercise	Lipid	Secondary Bile Acid Metabolism	28072.5	14941.6	107706	7.20851	0.697785	8.39881e-06
5.54_256.6382n_nHILIC	512.269	332.4	256.638	1	0.26475	0	100 - 18.1 - 1	27358.3	159.79	NA	NA	M-H, 2M-H	NA	NA	NA	NA	NA	NA	NA	512.269_5.54	nHILIC	17466.2	5.51629	Sulfolithocholylglycine	C26H43NO7S	C11301	HMDB02639	[M-H]-	OK	Y	3	Keep	iPOP Exercise	Lipid	Secondary Bile Acid Metabolism	17466.2	6381.92	54668.8	8.5662	0.662643	3.09539e-05
7.74_244.0589n_nHILIC	243.051	464.4	244.059	1	0.178683	0	100 - 9.32 - 0.723	149374	123.93	NA	NA	M-CO2-H, M-H	NA	NA	NA	NA	NA	NA	NA	243.0511_7.74	nHILIC	92272.2	7.70687	C10H12O7	C10H12O7	NA	NA	[M-H]-	YES	Y	4	Keep	iPOP Exercise	NA	NA	92272.2	19743.5	344808	17.4644	0.541024	0.0011349
8.12_220.0851n_nHILIC	439.161	487.2	220.085	1	0.496317	0	100 - 15.6 - 0.444	34745.4	141.01	NA	NA	M-H, 2M-H	NA	NA	NA	NA	NA	NA	NA	439.1612_8.12	nHILIC	28777.2	8.08525	gamma-CEHC glucuronide	C21H28O10	NA	NA	[M-H]-	OK	N	3	Keep	iPOP Exercise	Cofactors and Vitamins	Tocopherol Metabolism	28777.2	5762.08	51066.1	8.86245	0.71673	4.07672e-06
9.02_175.0597n_nHILIC	130.062	541.2	175.06	1	0.376583	0	100 - 0.726 - 0.872	52356.6	91.56	NA	NA	M-CO2-H, M+Cl	NA	NA	NA	NA	NA	NA	NA	130.0621_9.02	nHILIC	40803.8	8.98139	Creatine	C4H9N3O2	C00300	HMDB00064	[M-H]-	OK	N	1	Keep	iPOP Exercise	Amino Acid	Creatine Metabolism	40803.8	77869.9	28051.4	0.360234	0.339649	0.0499759
9.31_76.0160n_nHILIC	135.03	558.6	76.016	1	0.328667	0	100 - 3.69	71645.6	51.73	NA	NA	M-H, M+CH3COO	NA	NA	NA	NA	NA	NA	NA	135.0299_9.31	nHILIC	65591.1	9.27015	Erythronic acid|Threonic acid(2)	C4H8O5	|C01620	HMDB00613|HMDB00943	[M-H]-	OK	Y	2	Keep	iPOP Exercise	Xenobiotics	Food Component/Plant	65591.1	65232.6	66767.9	1.02354	0.789458	5.29249e-07
9.47_146.0691n_nHILIC	145.062	568.2	146.069	1	1.06185	0	100 - 0.669 - 0.107	777594	28.88	NA	NA	M-H2O-H, M-H	NA	NA	NA	NA	NA	NA	NA	145.0617_9.47	nHILIC	904902	9.42947	L-Glutamine	C5H10N2O3	C00064	HMDB00641	[M+H]+	OK	Y	1	Keep	iPOP Exercise	Amino Acid	Glutamate Metabolism	904902	811904	983377	1.2112	0.549885	0.000911039
8.68_180.0634n_nHILIC	179.056	520.8	180.063	1	1.28243	0	100 - 6.1 - 1.01 - 0.0407	1.183e+06	73.96	NA	NA	M-H2O-H, M-H	NA	NA	NA	NA	NA	NA	NA	179.0561_8.68	nHILIC	1.15609e+06	8.64285	Hexose(2)	C6H12O6	NA	NA	[M-H]-	OK	Y	3	Keep	iPOP Exercise	Carbohydrate	Glycolysis, Gluconeogenesis, and Pyruvate Metabolism	1.15609e+06	1.12709e+06	1.49308e+06	1.32472	0.712758	4.73795e-06
8.42_210.0741n_nHILIC	191.056	505.2	210.074	1	1.58558	0	100 - 7.03 - 0.931 - 0.0173	1.26202e+06	94.72	NA	NA	M-H2O-H, M-H	NA	NA	NA	NA	NA	NA	NA	191.0562_8.42	nHILIC	1.21494e+06	8.38396	Quinic acid	C7H12O6	C06746	HMDB03072	[M-H]-	OK	Y	2	Keep	Discarded cord blood	Xenobiotics	Food Component/Plant	1.21494e+06	1.05187e+06	2.00673e+06	1.90777	0.834683	2.12002e-07
8.30_230.1156n_nHILIC	211.098	498	230.116	1	0.637617	0	100 - 11.2 - 1.16	64589.5	136.64	NA	NA	M-H2O-H, M-H	NA	NA	NA	NA	NA	NA	NA	211.0977_8.3	nHILIC	56009	8.26448	C11H16O4	C11H16O4	NA	NA	[M-H]-	YES	Y	4	Keep	Discarded cord blood	NA	NA	56009	31466.1	94864.4	3.01481	0.797403	4.57918e-07
7.66_181.0740n_nHILIC	180.067	459.6	181.074	1	0.632433	0	100 - 0.252	799935	68.94	NA	NA	M-H2O-H, M-H	NA	NA	NA	NA	NA	NA	NA	180.0667_7.66	nHILIC	1.01981e+06	7.62722	L-Tyrosine	C9H11NO3	C00082	HMDB00158	[M-H]-	OK	N	1	Keep	Discarded cord blood	Amino Acid	Tyrosine Metabolism	1.01981e+06	431720	1.26151e+06	2.92207	0.446295	0.00870308
7.53_256.0954n_nHILIC	255.088	451.8	256.095	1	0.689617	0	100 - 11.6 - 1.37 - 0.477	222503	142.46	NA	NA	M-CO2-H, M-H	NA	NA	NA	NA	NA	NA	NA	255.0876_7.53	nHILIC	108559	7.49777	C13H12N4O2	C13H12N4O2	NA	NA	[M-H]-	YES	Y	4	Keep	Discarded cord blood	NA	NA	108559	56688.9	240728	4.24647	0.814515	3.32308e-07
7.50_170.0584n_nHILIC	169.051	450	170.058	1	0.259933	0	100 - 5.92	29161.4	152.74	NA	NA	M-CO2-H, M-H	NA	NA	NA	NA	NA	NA	NA	169.0507_7.5	nHILIC	20284.8	7.4679	DL-3,4-Dihydroxyphenyl glycol	C8H10O4	C05576	HMDB00318	[M-H]-	OK	Y	2.5	Keep	Discarded cord blood	Amino Acid	Tyrosine Metabolism	20284.8	5922.28	64497.1	10.8906	0.685867	1.32082e-05
7.38_170.0584n_nHILIC	169.051	442.8	170.058	1	0.230367	0	100 - 6.57 - 0.0351	31295.5	162.39	NA	NA	M-CO2-H, M-H	NA	NA	NA	NA	NA	NA	NA	169.0507_7.38	nHILIC	23362.6	7.34841	DL-3,4-Dihydroxyphenyl glycol	C8H10O4	C05576	HMDB00318	[M-H]-	OK	Y	2.5	Keep	Discarded cord blood	Amino Acid	Tyrosine Metabolism	23362.6	7328.77	88474	12.0721	0.655004	4.04943e-05
5.95_549.3075n_nHILIC	504.31	357	549.307	1	0.23615	0	100 - 24.1 - 0.118	87709.1	84.9	NA	NA	M-CO2-H, M+Cl	NA	NA	NA	NA	NA	NA	NA	504.3099_5.95	nHILIC	81944	5.92453	LysoPE(20:2)	C25H48NO7P	NA	HMDB11483	[M-H]-	OK	N	2	Keep	iPOP Exercise	Lipid	Acylcarnitines	81944	21839.4	204151	9.34783	0.456073	0.00722082
4.99_479.3102n_nHILIC	514.285	299.4	479.31	1	0.174583	0	100 - 31.7 - 1.84 - 0.234	8308.32	210.2	NA	NA	M-H2O-H, M+Cl	NA	NA	NA	NA	NA	NA	NA	514.2849_4.99	nHILIC	3734.39	4.96864	Taurocholic acid	C26H45NO7S	C05122	HMDB00036	[M-H]-	OK	N	3	Keep	Discarded cord blood	Lipid	Primary Bile Acid Metabolism	3734.39	1107.67	16903	15.2599	0.575554	0.000466336
3.98_175.0640n_nHILIC	174.056	238.8	175.064	1	0.2684	0	100 - 8.09	6503.13	143.02	NA	NA	M-CO2-H, M-H	NA	NA	NA	NA	NA	NA	NA	174.0562_3.98	nHILIC	5823.49	3.96297	Indoleacetic acid	C10H9NO2	C00954	HMDB00197	[M-H]-	OK	Y	1	Keep	Discarded cord blood	Amino Acid	Tryptophan Metabolism	5823.49	2476.02	8490.56	3.42911	0.420015	0.0140392
0.97_137.0244m/z_nHILIC	137.024	58.2	NA	1	0.648517	0	100 - 6.17 - 0.0257	76683	186.09	NA	NA	NA	NA	NA	NA	NA	NA	NA	NA	137.0244_0.97	nHILIC	15608.5	0.965848	Hydroxy-benzoic acid	C7H6O3	C00156	HMDB00500	[M-H]-	OK	Y	1	Keep	iPOP Exercise	Xenobiotics	Benzoate Metabolism	15608.5	22412.9	8355.13	0.372782	0.391597	0.0227023
0.98_172.9913m/z_nHILIC	172.991	58.8	NA	1	0.113717	0	100	984.071	222.06	NA	NA	NA	NA	NA	NA	NA	NA	NA	NA	172.9913_0.98	nHILIC	678.711	0.975806	Phenol sulphate	C6H6O4S	C00850	HMDB60015	[M-H]-	OK	N	2	Keep	Discarded cord blood	Amino Acid	Tyrosine Metabolism	678.711	407.008	1019.86	2.50574	0.342399	0.048062
1.39_165.0418m/z_nHILIC	165.042	83.4	NA	1	0.296167	0	100 - 0.442	59464.9	119.94	NA	NA	NA	NA	NA	NA	NA	NA	NA	NA	165.0418_1.39	nHILIC	40253.7	1.38405	7-Methylxanthine	C6H6N4O2	C16353	HMDB01991	[M-H]-	OK	N	1	Keep	iPOP Exercise	Nucleotide	Purine Metabolism, (Hypo)Xanthine/Inosine containing	40253.7	22921.2	72479.4	3.16211	0.695034	9.3292e-06
1.86_192.0667m/z_nHILIC	192.067	111.6	NA	1	0.0823333	0	100 - 3.96	1045.68	139.04	NA	NA	NA	NA	NA	NA	NA	NA	NA	NA	192.0667_1.86	nHILIC	716.565	1.85204	N-Formyl-L-phenylalanine	C10H11NO3	NA	HMDB0240317	[M-H]-	OK	Y	3	Keep	Discarded cord blood	Amino Acid	Phenylalanine Metabolism	716.565	597.74	978.648	1.63725	0.424599	0.0129468
1.90_437.3274m/z_nHILIC	437.327	114	NA	1	0.885667	0	100 - 25.9	147394	101.44	NA	NA	NA	NA	NA	NA	NA	NA	NA	NA	437.3274_1.9	nHILIC	79892.7	1.89187	C26H46O5	C26H46O5	NA	NA	[M-H]-	YES	N	4	Keep	Discarded cord blood	NA	NA	79892.7	20069.5	333344	16.6094	0.344538	0.0466147
2.17_417.3014m/z_nHILIC	417.301	130.2	NA	1	0.864567	0	100 - 25.7	64058.4	130.34	NA	NA	NA	NA	NA	NA	NA	NA	NA	NA	417.3014_2.17	nHILIC	13196.1	2.16071	C26H42O4	C26H42O4	NA	NA	[M-H]-	YES	N	4	Keep	iPOP Exercise	NA	NA	13196.1	1221.45	125741	102.944	0.604278	0.00020667
2.51_407.2804m/z_nHILIC	407.28	150.6	NA	1	2.21023	0	100 - 23.9	163464	180.58	NA	NA	NA	NA	NA	NA	NA	NA	NA	NA	407.2804_2.51	nHILIC	110714	2.49926	Cholic Acid(1)	C24H40O5	NA	HMDB0000619	[M-H]-	OK	N	2	Keep	iPOP Exercise	Lipid	Primary Bile Acid Metabolism	110714	26761.7	182061	6.80305	0.697479	8.49752e-06
3.49_165.0768m/z_nHILIC	165.077	209.4	NA	1	0.143567	0	100 - 1.87	2642.74	70.04	NA	NA	NA	NA	NA	NA	NA	NA	NA	NA	165.0768_3.49	nHILIC	3528.77	3.47506	C6H14O5	C6H14O5	NA	NA	[M-H]-	YES	Y	4	Keep	iPOP Exercise	NA	NA	3528.77	1683.44	4494.51	2.66984	0.437433	0.0102646
3.78_165.0768m/z_nHILIC	165.077	226.8	NA	1	0.0859333	0	100 - 1.65	1700.55	62.07	NA	NA	NA	NA	NA	NA	NA	NA	NA	NA	165.0768_3.78	nHILIC	2252.66	3.76382	C6H14O5	C6H14O5	NA	NA	[M-H]-	YES	Y	4	Keep	iPOP Exercise	NA	NA	2252.66	1319.99	3168.32	2.40026	0.415737	0.0151282
4.03_255.1603m/z_nHILIC	255.16	241.8	NA	1	0.198383	0	100 - 9.96	8212.61	101.5	NA	NA	NA	NA	NA	NA	NA	NA	NA	NA	255.1603_4.03	nHILIC	7422.78	4.01275	C14:2,2OH FA (Dihydro-tetradecadienoic acid)	C14H24O4	NA	NA	[M-H]-	OK	N	2	Keep	Discarded cord blood	Lipid	Fatty Acid, Dihydroxy	7422.78	2233.12	21017.3	9.41162	0.524523	0.00168381
4.19_168.0667m/z_nHILIC	168.067	251.4	NA	1	0.0481667	0	100 - 3.57	1077.46	113.82	NA	NA	NA	NA	NA	NA	NA	NA	NA	NA	168.0667_4.19	nHILIC	1007.15	4.17207	C8H11NO3	C8H11NO3	NA	NA	[M-H]-	YES	Y	4	Keep	Discarded cord blood	NA	NA	1007.15	586.829	1400.37	2.38634	0.413598	0.0156989
4.19_465.2499m/z_nHILIC	465.25	251.4	NA	1	0.181933	0	100	6985.81	177.06	NA	NA	NA	NA	NA	NA	NA	NA	NA	NA	465.2499_4.19	nHILIC	1346.36	4.17207	Androsterone glucuronide	C25H38O8	C11135	HMDB02829	[M-H]-	OK	Y	3	Keep	Discarded cord blood	Lipid	Androgenic Steroids	1346.36	94.6251	50374.3	532.357	0.478992	0.00457025
4.44_465.2491m/z_nHILIC	465.249	266.4	NA	1	0.287867	0	100	4798.66	115.03	NA	NA	NA	NA	NA	NA	NA	NA	NA	NA	465.2491_4.44	nHILIC	3464.1	4.421	Androsterone glucuronide	C25H38O8	C11135	HMDB02829	[M-H]-	OK	Y	3	Keep	Discarded cord blood	Lipid	Androgenic Steroids	3464.1	961.54	15677.9	16.305	0.624752	0.000110468
4.74_331.1765m/z_nHILIC	331.176	284.4	NA	1	0.173533	0	100 - 16 - 0.108	4102.56	170.9	NA	NA	NA	NA	NA	NA	NA	NA	NA	NA	331.1765_4.74	nHILIC	2755.75	4.71971	C16H28O7	C16H28O7	NA	NA	[M-H]-	YES	N	4	Keep	iPOP Exercise	NA	NA	2755.75	1230.43	6370.42	5.17741	0.53644	0.00126872
5.12_495.2969m/z_nHILIC	495.297	307.2	NA	1	0.0904667	0	100 - 28.6	2181.42	351.64	NA	NA	NA	NA	NA	NA	NA	NA	NA	NA	495.2969_5.12	nHILIC	374.73	5.09809	Pregnanediol glucuronide|Dihydroxy-pregnane glucuronide	C27H44O8	C03033	HMDB10318|HMDB10352	[M-H]-	OK	N	3	Keep	Discarded cord blood	Lipid	Progestin Steroids	374.73	125.395	923.242	7.36266	0.482964	0.00420953
5.21_481.2447m/z_nHILIC	481.245	312.6	NA	1	0.0281833	0	100	472.266	173.68	NA	NA	NA	NA	NA	NA	NA	NA	NA	NA	481.2447_5.21	nHILIC	115.199	5.1877	Hydroxyandrosterone glucuronide	C25H38O9	NA	HMDB10351	[M-H]-	OK	N	3	Keep	iPOP Exercise	Lipid	Androgenic Steroids	115.199	52.493	392.624	7.47956	0.424293	0.0130173
5.41_507.2239m/z_nHILIC	507.224	324.6	NA	1	0.312733	0	100 - 27.6	208018	203.8	NA	NA	NA	NA	NA	NA	NA	NA	NA	NA	507.2239_5.41	nHILIC	16747.1	5.38685	C26H36O10	C26H36O10	NA	NA	[M-H]-	YES	Y	4	Keep	Discarded cord blood	NA	NA	16747.1	603.877	170769	282.788	0.556608	0.000768222
5.52_462.1775m/z_nHILIC	462.178	331.2	NA	1	0.197967	0	100 - 24.4	5973.98	148.75	NA	NA	NA	NA	NA	NA	NA	NA	NA	NA	462.1775_5.52	nHILIC	2931.14	5.49637	C23H29NO9	C23H29NO9	NA	NA	[M-H]-	YES	N	4	Keep	iPOP Exercise	NA	NA	2931.14	1491.92	10073.1	6.75179	0.656226	3.88064e-05
5.64_87.0452m/z_nHILIC	87.0452	338.4	NA	1	0.633817	0	100 - 2.89	7028.8	97.8	NA	NA	NA	NA	NA	NA	NA	NA	NA	NA	87.0452_5.64	nHILIC	5610.76	5.61586	C4:0 FA (Butyric acid|Isobutyric acid)	C4H8O2	C00246|C02632	HMDB00039|HMDB01873	[M-H]-	OK	Y	2.5	Keep	iPOP Exercise	Energy	Butanoate metabolism	5610.76	3029.52	9461.52	3.12311	0.442017	0.0094294
5.64_103.0401m/z_nHILIC	103.04	338.4	NA	1	0.902517	0	100 - 4.1 - 0.475 - 0.00953	114593	123.51	NA	NA	NA	NA	NA	NA	NA	NA	NA	NA	103.0401_5.64	nHILIC	74442.7	5.61586	C4:1 FA (Hydroxybutyric acid)	C4H8O3	C01089	HMDB00357	[M-H]-	OK	Y	2	Keep	Discarded cord blood	Energy	Butanoate metabolism	74442.7	66397.9	94693	1.42614	0.796791	4.63024e-07
5.65_283.0822m/z_nHILIC	283.082	339	NA	1	0.1372	0	100 - 11.4	3596.01	128.36	NA	NA	NA	NA	NA	NA	NA	NA	NA	NA	283.0822_5.65	nHILIC	2613.46	5.62582	p-Cresol glucuronide	C13H16O7	NA	HMDB11686	[M-H]-	OK	N	3	Keep	iPOP Exercise	Amino Acid	Tyrosine Metabolism	2613.46	2723.6	2576.24	0.945897	0.697173	8.59737e-06
5.93_215.0328m/z_nHILIC	215.033	355.8	NA	1	0.873433	0	100 - 6.4 - 0.255	1.29865e+06	106.55	NA	NA	NA	NA	NA	NA	NA	NA	NA	NA	215.0328_5.93	nHILIC	1.10829e+06	5.90462	Glucose	C6H12O6	C00221	HMDB00122	[M+Cl]-	OK	N	1	Keep	Discarded cord blood	Carbohydrate	Glycolysis, Gluconeogenesis, and Pyruvate Metabolism	1.10829e+06	457122	1.76122e+06	3.85285	0.419099	0.0142667
5.94_506.3253m/z_nHILIC	506.325	356.4	NA	1	0.20935	0	100 - 23	39093.8	85.53	NA	NA	NA	NA	NA	NA	NA	NA	NA	NA	506.3253_5.94	nHILIC	43949.7	5.91458	LysoPE(20:1)	C25H50NO7P	NA	HMDB11512	[M-H]-	OK	N	2	Keep	Discarded cord blood	Lipid	Phospholipid Metabolism	43949.7	10431.7	82772.8	7.93477	0.467074	0.00581799
5.97_480.3096m/z_nHILIC	480.31	358.2	NA	1	1.01855	0	100 - 23.4	400518	72.97	NA	NA	NA	NA	NA	NA	NA	NA	NA	NA	480.3096_5.97	nHILIC	495329	5.94445	LysoPE(18:0)	C23H48NO7P	NA	HMDB11129	[M-H]-	OK	N	2	Keep	iPOP Exercise	Lipid	Phospholipid Metabolism	495329	255196	767576	3.00778	0.387013	0.0244497
6.03_541.2661m/z_nHILIC	541.266	361.8	NA	1	0.227233	0	100 - 28.7	144037	143.79	NA	NA	NA	NA	NA	NA	NA	NA	NA	NA	541.2661_6.03	nHILIC	73414.5	6.00419	Cortolone glucuronide|Tetrahydrocortisol glucuronide	C27H42O11	NA	HMDB10320	[M-H]-	OK	N	3	Keep	iPOP Exercise	Lipid	Corticosteroids	73414.5	15984.8	466814	29.2037	0.583804	0.000371844
6.07_452.2785m/z_nHILIC	452.279	364.2	NA	1	0.172017	0	100 - 13.7	3984.55	96.8	NA	NA	NA	NA	NA	NA	NA	NA	NA	NA	452.2785_6.07	nHILIC	3556.29	6.04402	LysoPE(16:0)	C21H44NO7P	NA	HMDB11473	[M-H]-	OK	N	2	Keep	iPOP Exercise	Lipid	Phospholipid Metabolism	3556.29	1343.71	7061.9	5.25552	0.596944	0.000256166
6.39_539.2502m/z_nHILIC	539.25	383.4	NA	1	0.601967	0	100 - 27.8	285123	95.2	NA	NA	NA	NA	NA	NA	NA	NA	NA	NA	539.2502_6.39	nHILIC	246699	6.36265	Tetrahydroaldosterone glucuronide|Tetrahydrocortisone glucuronide	C27H40O11	NA	HMDB10357	[M-H]-	OK	N	3	Keep	iPOP Exercise	Lipid	Androgenic Steroids	246699	113734	579333	5.09376	0.368678	0.0325982
7.47_356.0989m/z_nHILIC	356.099	448.2	NA	1	0.149683	0	100 - 14.6 - 0.798	27412.7	397.16	NA	NA	NA	NA	NA	NA	NA	NA	NA	NA	356.0989_7.47	nHILIC	244.725	7.43803	2-methoxyacetaminophen glucuronide	C15H19NO9	NA	HMDB0240215	[M-H]-	OK	Y	3	Keep	iPOP Exercise	Xenobiotics	Drug	244.725	358.473	8.51333	0.0237489	0.546524	0.000990878
7.54_567.3182m/z_nHILIC	567.318	452.4	NA	1	0.5963	0	100 - 30.1	77848.4	120.14	NA	NA	NA	NA	NA	NA	NA	NA	NA	NA	567.3182_7.54	nHILIC	53633.9	7.50773	Deoxycholic acid glucuronide	C30H48O10	C03033	HMDB02596	[M-H]-	OK	N	3	Keep	Discarded cord blood	Lipid	Primary Bile Acid Metabolism	53633.9	20038.6	119935	5.98522	0.569137	0.000553993
7.56_221.0668m/z_nHILIC	221.067	453.6	NA	1	0.46995	0	100 - 8.3 - 0.995	121710	336.72	NA	NA	NA	NA	NA	NA	NA	NA	NA	NA	221.0668_7.56	nHILIC	12639.1	7.52764	Ethyl glucuronide	C8H14O7	NA	HMDB10325	[M-H]-	OK	Y	3	Keep	iPOP Exercise	Xenobiotics	Chemical	12639.1	13203.1	9523.22	0.721285	0.499465	0.0029627
7.66_171.0413m/z_nHILIC	171.041	459.6	NA	1	0.16215	0	100 - 7.04	3582.25	98.08	NA	NA	NA	NA	NA	NA	NA	NA	NA	NA	171.0413_7.66	nHILIC	3902.38	7.62722	Hydantoin propionic acid	C6H8N2O4	C05565	HMDB01212	[M-H]-	OK	Y	1	Keep	Discarded cord blood	Amino Acid	Methionine, Cysteine, SAM and Taurine Metabolism	3902.38	1865.03	5471.29	2.93361	0.515355	0.00208004
7.92_273.0075m/z_nHILIC	273.007	475.2	NA	1	0.206233	0	100 - 9.5 - 3.2	43176.5	132.1	NA	NA	NA	NA	NA	NA	NA	NA	NA	NA	273.0075_7.92	nHILIC	27861	7.8861	Ferulic acid sulfate	C10H10O7S	NA	HMDB29200	[M-H]-	OK	Y	3	Keep	Discarded cord blood	Xenobiotics	Benzoate Metabolism	27861	5991.98	80545.3	13.4422	0.886325	9.09242e-09
7.99_149.0456m/z_nHILIC	149.046	479.4	NA	1	0.601867	0	100 - 4.27 - 0.381 - 0.0108	102420	89.59	NA	NA	NA	NA	NA	NA	NA	NA	NA	NA	149.0456_7.99	nHILIC	95174.7	7.9558	C5H10O5	C5H10O5	NA	NA	[M-H]-	YES	N	4	Keep	iPOP Exercise	NA	NA	95174.7	64492.6	131973	2.04632	0.678533	1.73737e-05
8.10_152.9959m/z_nHILIC	152.996	486	NA	1	0.216533	0	100 - 1.65 - 0.338	7839.35	132.11	NA	NA	NA	NA	NA	NA	NA	NA	NA	NA	152.9959_8.1	nHILIC	7574.72	8.06533	C3H7O5P	C3H7O5P	NA	NA	[M-H]-	YES	Y	4	Keep	iPOP Exercise	NA	NA	7574.72	5245.48	10712.7	2.04227	0.389763	0.0233883
8.40_187.1089m/z_nHILIC	187.109	504	NA	1	0.299533	0	100 - 6.46	11604.3	41.54	NA	NA	NA	NA	NA	NA	NA	NA	NA	NA	187.1089_8.4	nHILIC	14323.2	8.36405	N-epsilon-acetyl-L-lysine	C8H16N2O3	C02727	HMDB00206	[M-H]-	OK	Y	1	Keep	Discarded cord blood	Amino Acid	Lysine Metabolism	14323.2	10499	17988.9	1.7134	0.376012	0.0291047
8.40_258.9919m/z_nHILIC	258.992	504	NA	1	0.199283	0	100 - 9.01 - 3.46 - 0.119	47072.4	189.7	NA	NA	NA	NA	NA	NA	NA	NA	NA	NA	258.9919_8.4	nHILIC	4860.45	8.36405	Caffeic acid 3-sulfate	C9H8O7S	NA	HMDB41706	[M-H]-	OK	Y	3	Keep	iPOP Exercise	Xenobiotics	Xanthine Metabolism	4860.45	191.355	66469	347.359	0.664477	2.89949e-05
8.50_149.0455m/z_nHILIC	149.046	510	NA	1	0.2721	0	100 - 3.28 - 0.0781	32808	52.08	NA	NA	NA	NA	NA	NA	NA	NA	NA	NA	149.0455_8.5	nHILIC	38298.1	8.46362	Arabinose	C5H10O5	C00259	HMDB00646	[M-H]-	OK	Y	1	Keep	iPOP Exercise	Carbohydrate	Pentose Metabolism	38298.1	32980.8	41059.4	1.24495	0.390374	0.0231577
8.57_261.0075m/z_nHILIC	261.007	514.2	NA	1	0.367483	0	100 - 7.75 - 2.21 - 0.00198	45364.4	89.98	NA	NA	NA	NA	NA	NA	NA	NA	NA	NA	261.0075_8.57	nHILIC	48403.6	8.53332	C9H10O7S	C9H10O7S	NA	NA	[M-H]-	YES	Y	4	Keep	Discarded cord blood	NA	NA	48403.6	19401	79354	4.0902	0.458212	0.00692727
8.76_230.9971m/z_nHILIC	230.997	525.6	NA	1	0.32785	0	100 - 7.19 - 3.22	34736.5	105.08	NA	NA	NA	NA	NA	NA	NA	NA	NA	NA	230.9971_8.76	nHILIC	35865.5	8.72251	Vanillin 4-sulfate	C8H8O6S	NA	HMDB41789	[M-H]-	OK	N	3	Keep	iPOP Exercise	Amino Acid	Tyrosine Metabolism	35865.5	4314.54	74020.7	17.1561	0.428266	0.0121258
8.84_173.0931m/z_nHILIC	173.093	530.4	NA	1	0.471333	0	100 - 6.2 - 0.0935	47212.8	46.61	NA	NA	NA	NA	NA	NA	NA	NA	NA	NA	173.0931_8.84	nHILIC	44692.8	8.80216	C7H14N2O3	C7H14N2O3	NA	NA	[M-H]-	YES	N	4	Keep	iPOP Exercise	NA	NA	44692.8	26751.5	81858.9	3.05997	0.496409	0.00316564
8.86_118.0510m/z_nHILIC	118.051	531.6	NA	1	0.3399	0	100 - 0.181	226167	51.86	NA	NA	NA	NA	NA	NA	NA	NA	NA	NA	118.051_8.86	nHILIC	270677	8.82208	L-Threonine	C4H9NO3	C00188	HMDB00167	[M-H]-	OK	Y	1	Keep	iPOP Exercise	Amino Acid	Glycine, Serine and Threonine Metabolism	270677	187919	379359	2.01874	0.370512	0.031694
9.02_150.0230m/z_nHILIC	150.023	541.2	NA	1	0.1803	0	100 - 0.0594	5519.87	92.95	NA	NA	NA	NA	NA	NA	NA	NA	NA	NA	150.023_9.02	nHILIC	4168.96	8.98139	S-Methylcysteine sulfoxide	C4H9NO3S	NA	HMDB29432	[M-H]-	OK	N	3	Keep	Discarded cord blood	Amino Acid	Methionine, Cysteine, SAM and Taurine Metabolism	4168.96	2085.03	8743.05	4.19325	0.791902	5.06054e-07
9.29_173.0932m/z_nHILIC	173.093	557.4	NA	1	0.0914333	0	100 - 41.1	340.091	63.71	NA	NA	NA	NA	NA	NA	NA	NA	NA	NA	173.0932_9.29	nHILIC	408.055	9.25024	C7H14N2O3	C7H14N2O3	NA	NA	[M-H]-	YES	N	4	Keep	iPOP Exercise	NA	NA	408.055	321.62	478.733	1.48851	0.542246	0.00110139
9.77_165.0404m/z_nHILIC	165.04	586.2	NA	1	0.724883	0	100 - 3.99 - 0.483 - 0.0065	151548	48.48	NA	NA	NA	NA	NA	NA	NA	NA	NA	NA	165.0404_9.77	nHILIC	170509	9.72818	Arabonate | Xylonate(2)	C5H10O6	NA	NA	[M-H]-	OK	Y	3	Keep	iPOP Exercise	Carbohydrate	Pentose Metabolism	170509	168092	177983	1.05884	0.40932	0.0168952
9.95_239.0147m/z_nHILIC	239.015	597	NA	1	0.285333	0	100 - 57.5	2914.37	137.12	NA	NA	NA	NA	NA	NA	NA	NA	NA	NA	239.0147_9.95	nHILIC	2096	9.90741	L-Cystine	C6H12N2O4S2	C00491	HMDB00192	[M-H]-	OK	Y	1	Keep	Discarded cord blood	Amino Acid	Methionine, Cysteine, SAM and Taurine Metabolism	2096	4598.93	424.797	0.0923686	0.350038	0.0430547
15.37_173.1043m/z_nHILIC	173.104	922.2	NA	1	0.832783	0	100 - 0.422 - 0.00232	219778	73	NA	NA	NA	NA	NA	NA	NA	NA	NA	NA	173.1043_15.37	nHILIC	194172	15.3042	L-Arginine	C6H14N4O2	C00062	HMDB00517	[M-H]-	OK	N	1	Keep	iPOP Exercise	Amino Acid	Urea cycle; Arginine and Proline Metabolism	194172	115603	467794	4.04655	0.512605	0.00221385
16.60_159.1139m/z_nHILIC	159.114	996	NA	1	0.3803	0	100 - 3.42	19005.2	114.97	NA	NA	NA	NA	NA	NA	NA	NA	NA	NA	159.1139_16.6	nHILIC	16798.6	16.529	Ne-Methyl-Lysine	C7H16N2O2	C02728	HMDB02038	[M-H]-	OK	N	3	Keep	iPOP Exercise	Amino Acid	Lysine Metabolism	16798.6	9098.33	20473.4	2.25023	0.875019	4.01988e-08
15.37_131.0826m/z_nHILIC	131.083	922.2	NA	1	0.68885	0	100 - 3.1	82713.2	69.98	NA	NA	NA	NA	NA	NA	NA	NA	NA	NA	131.0826_15.37	nHILIC	77025.1	15.3042	Ornithine	C5H12N2O2	C00077	HMDB03374	[M-H]-	OK	N	1	Keep	iPOP Exercise	Amino Acid	Urea cycle; Arginine and Proline Metabolism	77025.1	42826.3	187851	4.38635	0.460657	0.00660444
11.14_316.1150m/z_nHILIC	316.115	668.4	NA	1	0.144483	0	100 - 6.53	3742.67	184.35	NA	NA	NA	NA	NA	NA	NA	NA	NA	NA	316.115_11.14	nHILIC	1825.42	11.0923	N-(1-Deoxy-1-fructosyl)histidine	C12H19N3O7	NA	HMDB37839	[M-H]-	OK	Y	3	Keep	iPOP Exercise	Amino Acid	Histidine Metabolism	1825.42	1233.56	2496.36	2.0237	0.42521	0.0128068
10.23_173.0931m/z_nHILIC	173.093	613.8	NA	1	0.108167	0	100 - 0.329 - 0.2	2093.26	46.13	NA	NA	NA	NA	NA	NA	NA	NA	NA	NA	173.0931_10.23	nHILIC	2763.81	10.1862	C7H14N2O3	C7H14N2O3	NA	NA	[M-H]-	YES	N	4	Keep	iPOP Exercise	NA	NA	2763.81	3370.83	2538.09	0.752957	0.370206	0.0318433
9.89_188.0564m/z_nHILIC	188.056	593.4	NA	1	0.284117	0	100 - 6.39	14152.4	50.3	NA	NA	NA	NA	NA	NA	NA	NA	NA	NA	188.0564_9.89	nHILIC	13802.6	9.84767	N-Acetylglutamic acid	C7H11NO5	C00624	HMDB01138	[M-H]-	OK	Y	3	Keep	Discarded cord blood	Amino Acid	Glutamate Metabolism	13802.6	16334.7	11377.7	0.696535	0.343927	0.0470245
9.79_179.0560m/z_nHILIC	179.056	587.4	NA	1	1.08687	0	100 - 3.66 - 0.0145	61336	55.94	NA	NA	NA	NA	NA	NA	NA	NA	NA	NA	179.056_9.79	nHILIC	61753.4	9.7481	Myo-inositol	C6H12O6	C00137	HMDB00211	[M-H]-	OK	Y	1	Keep	Discarded cord blood	Carbohydrate	Inositol Metabolism	61753.4	76303.7	54359.8	0.712414	0.479908	0.00448471
9.73_308.0974m/z_nHILIC	308.097	583.8	NA	1	0.297717	0	100 - 8.03	48927.5	52.75	NA	NA	NA	NA	NA	NA	NA	NA	NA	NA	308.0974_9.73	nHILIC	47110.9	9.68836	N-Acetyl-a-neuraminic acid	C11H19NO9	NA	HMDB00773	[M-H]-	OK	Y	1	Keep	Discarded cord blood	Carbohydrate	Sialic Acid Metabolism	47110.9	57250.4	43675.9	0.762894	0.45424	0.00748089
9.63_131.0461m/z_nHILIC	131.046	577.8	NA	1	0.676867	0	100 - 0.131	115140	37.48	NA	NA	NA	NA	NA	NA	NA	NA	NA	NA	131.0461_9.63	nHILIC	119641	9.58878	L-Asparagine	C4H8N2O3	C00152	HMDB00168	[M-H]-	OK	Y	1	Keep	Discarded cord blood	Amino Acid	Alanine and Aspartate Metabolism	119641	124949	118448	0.947968	0.343621	0.0472306
9.59_74.0247m/z_nHILIC	74.0247	575.4	NA	1	0.541667	0	100 - 0.902	36210.9	44.88	NA	NA	NA	NA	NA	NA	NA	NA	NA	NA	74.0247_9.59	nHILIC	40828	9.54895	Glycine	C2H5NO2	C00037	HMDB00123	[M-H]-	OK	Y	1	Keep	Discarded cord blood	Amino Acid	Glycine, Serine and Threonine Metabolism	40828	45498.2	34907.3	0.767222	0.381207	0.0268225
9.54_164.0386m/z_nHILIC	164.039	572.4	NA	1	0.49565	0	100	23335.1	49.92	NA	NA	NA	NA	NA	NA	NA	NA	NA	NA	164.0386_9.54	nHILIC	27829.1	9.49917	Methionine sulfoxide	C5H11NO3S	NA	HMDB02005	[M-H]-	OK	N	1	Keep	Discarded cord blood	Amino Acid	Methionine, Cysteine, SAM and Taurine Metabolism	27829.1	17932.9	37429	2.08717	0.527578	0.00156736
9.31_165.0403m/z_nHILIC	165.04	558.6	NA	1	0.32895	0	100 - 4.66 - 2.28	65916.9	53.84	NA	NA	NA	NA	NA	NA	NA	NA	NA	NA	165.0403_9.31	nHILIC	69376.2	9.27015	Arabonate | Xylonate(2)	C5H10O6	NA	NA	[M-H]-	OK	Y	3	Keep	iPOP Exercise	Carbohydrate	Pentose Metabolism	69376.2	82705.1	56969.3	0.688825	0.59725	0.000253909
9.24_150.0230m/z_nHILIC	150.023	554.4	NA	1	0.277633	0	100 - 0.113	10803.2	77.73	NA	NA	NA	NA	NA	NA	NA	NA	NA	NA	150.023_9.24	nHILIC	9940.96	9.20045	S-Methylcysteine sulfoxide	C4H9NO3S	NA	HMDB29432	[M-H]-	OK	Y	3	Keep	iPOP Exercise	Amino Acid	Methionine, Cysteine, SAM and Taurine Metabolism	9940.96	4861.56	14724.4	3.02874	0.853323	1.20951e-07
8.94_222.0618m/z_nHILIC	222.062	536.4	NA	1	0.22135	0	100	505.69	182.68	NA	NA	NA	NA	NA	NA	NA	NA	NA	NA	222.0618_8.94	nHILIC	234.834	8.90174	C7H13NO7	C7H13NO7	NA	NA	[M-H]-	YES	Y	4	Keep	Discarded cord blood	NA	NA	234.834	958.685	80.4831	0.0839516	0.378762	0.0278773
8.89_88.0404m/z_nHILIC	88.0404	533.4	NA	1	0.4658	0	100 - 0.24 - 0.295	210350	42.34	NA	NA	NA	NA	NA	NA	NA	NA	NA	NA	88.0404_8.89	nHILIC	279992	8.85195	L-Alanine	C3H7NO2	C00041	HMDB00161	[M-H]-	OK	Y	1	Keep	iPOP Exercise	Amino Acid	Alanine and Aspartate Metabolism	279992	240532	281037	1.1684	0.386402	0.0246909
8.86_74.0248m/z_nHILIC	74.0248	531.6	NA	1	0.450633	0	100 - 0.935	14846.6	39.56	NA	NA	NA	NA	NA	NA	NA	NA	NA	NA	74.0248_8.86	nHILIC	18176.9	8.82208	Glycine	C2H5NO2	C00037	HMDB00123	[M-H]-	OK	Y	1	Keep	iPOP Exercise	Amino Acid	Glycine, Serine and Threonine Metabolism	18176.9	13768.2	23133.6	1.68022	0.476241	0.00483542
8.84_216.9813m/z_nHILIC	216.981	530.4	NA	1	0.314383	0	100 - 6.18 - 1.7 - 0.0223	50822.7	106.52	NA	NA	NA	NA	NA	NA	NA	NA	NA	NA	216.9813_8.84	nHILIC	36132.5	8.80216	Hydroxy-benzoic acid sulfate	C7H6O6S	NA	HMDB59982	[M-H]-	OK	Y	3	Keep	Discarded cord blood	Xenobiotics	Benzoate Metabolism	36132.5	21300.8	95526.2	4.48462	0.682811	1.48138e-05
8.70_259.1299m/z_nHILIC	259.13	522	NA	1	0.365567	0	100 - 10.3 - 0.471	54429.8	48.12	NA	NA	NA	NA	NA	NA	NA	NA	NA	NA	259.1299_8.7	nHILIC	61217.6	8.66276	gamma-glutamyl-L-isoleucine |gamma-glutamyl-L-leucine	C11H20N2O5	NA	HMDB11170|HMDB11171	[M-H]-	OK	N	1	Keep	iPOP Exercise	Peptide	Gamma-glutamyl Amino Acid	61217.6	51514.8	69761.8	1.35421	0.352788	0.0413595
8.66_246.9918m/z_nHILIC	246.992	519.6	NA	1	0.375	0	100 - 7.68 - 3.3 - 0.039	86106.9	143.04	NA	NA	NA	NA	NA	NA	NA	NA	NA	NA	246.9918_8.66	nHILIC	58977.2	8.62294	Vanillic acid 4-sulfate	C8H8O7S	NA	HMDB41788	[M-H]-	OK	Y	3	Keep	Discarded cord blood	Amino Acid	Tyrosine Metabolism	58977.2	15669.6	119628	7.63441	0.621696	0.000121611
8.58_466.1234m/z_nHILIC	466.123	514.8	NA	1	0.382917	0	100 - 14.2 - 4.28 - 0.284 - 0.0115	433742	121.04	NA	NA	NA	NA	NA	NA	NA	NA	NA	NA	466.1234_8.58	nHILIC	180946	8.54328	C14H29NO14S(2)	C14H29NO14S	NA	NA	[M-H]-	YES	Y	4	Keep	Discarded cord blood	NA	NA	180946	309459	161223	0.520983	0.406875	0.0176126
8.49_246.9919m/z_nHILIC	246.992	509.4	NA	1	0.241267	0	100 - 6.74 - 2.54	23698.9	124.69	NA	NA	NA	NA	NA	NA	NA	NA	NA	NA	246.9919_8.49	nHILIC	13527.8	8.45366	Vanillic acid 4-sulfate	C8H8O7S	NA	HMDB41788	[M-H]-	OK	Y	3	Keep	Discarded cord blood	Amino Acid	Tyrosine Metabolism	13527.8	8193.14	45035.6	5.49675	0.816654	3.18382e-07
8.30_230.9970m/z_nHILIC	230.997	498	NA	1	0.194717	0	100 - 6.7 - 2.18	5794.94	116.91	NA	NA	NA	NA	NA	NA	NA	NA	NA	NA	230.997_8.3	nHILIC	3461.4	8.26448	Vanillin 4-sulfate	C8H8O6S	NA	HMDB41789	[M-H]-	OK	N	3	Keep	Discarded cord blood	Amino Acid	Tyrosine Metabolism	3461.4	1347.72	7301.13	5.4174	0.519022	0.00191269
8.27_267.1100m/z_nHILIC	267.11	496.2	NA	1	0.241933	0	100 - 0.153 - 0.23	29503.7	108.59	NA	NA	NA	NA	NA	NA	NA	NA	NA	NA	267.11_8.27	nHILIC	20514.3	8.2346	Acetylcarnosine	C11H16N4O4	NA	HMDB12881	[M-H]-	YES	N	1	Keep	iPOP Exercise	Amino Acid	Histidine Metabolism	20514.3	9867.62	48007.1	4.86512	0.606723	0.000192183
8.22_216.9813m/z_nHILIC	216.981	493.2	NA	1	0.1949	0	100 - 6.45 - 2.7	3691.49	238.16	NA	NA	NA	NA	NA	NA	NA	NA	NA	NA	216.9813_8.22	nHILIC	810	8.18482	Hydroxy-benzoic acid sulfate	C7H6O6S	NA	HMDB59982	[M-H]-	OK	Y	3	Keep	Discarded cord blood	Xenobiotics	Benzoate Metabolism	810	356.732	2412.73	6.76343	0.794347	4.84026e-07
8.19_258.9920m/z_nHILIC	258.992	491.4	NA	1	0.269133	0	100 - 8.99 - 0.622 - 0.106	37627.6	193.71	NA	NA	NA	NA	NA	NA	NA	NA	NA	NA	258.992_8.19	nHILIC	3672.69	8.15495	Caffeic acid 3-sulfate	C9H8O7S	NA	HMDB41706	[M-H]-	OK	Y	3	Keep	iPOP Exercise	Xenobiotics	Xanthine Metabolism	3672.69	148.225	50425.1	340.192	0.468296	0.00567775
8.16_230.9971m/z_nHILIC	230.997	489.6	NA	1	0.131733	0	100 - 6.08 - 2.23	4351.37	122.99	NA	NA	NA	NA	NA	NA	NA	NA	NA	NA	230.9971_8.16	nHILIC	3126.9	8.12508	Vanillin 4-sulfate	C8H8O6S	NA	HMDB41789	[M-H]-	OK	N	3	Keep	Discarded cord blood	Amino Acid	Tyrosine Metabolism	3126.9	1661.28	5987.89	3.60437	0.500382	0.00290408
8.12_495.2240m/z_nHILIC	495.224	487.2	NA	1	0.348217	0	100 - 25.4	23371.9	137.78	NA	NA	NA	NA	NA	NA	NA	NA	NA	NA	495.224_8.12	nHILIC	14778.4	8.08525	C25H36O10	C25H36O10	NA	NA	[M-H]-	YES	N	4	Keep	iPOP Exercise	NA	NA	14778.4	5062.73	25914	5.11859	0.860963	8.93443e-08
8.09_624.3398m/z_nHILIC	624.34	485.4	NA	1	0.654167	0	100 - 33.7 - 3.85	163901	139.12	NA	NA	NA	NA	NA	NA	NA	NA	NA	NA	624.3398_8.09	nHILIC	124658	8.05537	Glycochenodeoxycholic acid glucuronide	C32H51NO11	C03033	HMDB02579	[M-H]-	OK	Y	3	Keep	iPOP Exercise	Lipid	Primary Bile Acid Metabolism	124658	57801	206148	3.56651	0.608556	0.000181921
8.07_262.0391m/z_nHILIC	262.039	484.2	NA	1	0.327217	0	100 - 7.47 - 1.66 - 0.662	12550.4	81.7	NA	NA	NA	NA	NA	NA	NA	NA	NA	NA	262.0391_8.07	nHILIC	11296.2	8.03546	C9H13NO6S	C9H13NO6S	NA	NA	[M-H]-	YES	Y	4	Keep	Discarded cord blood	NA	NA	11296.2	6355.7	22229.9	3.49763	0.471963	0.00527442
8.03_216.0990m/z_nHILIC	216.099	481.8	NA	1	0.126933	0	100 - 4.89 - 3.82	2266.77	122.41	NA	NA	NA	NA	NA	NA	NA	NA	NA	NA	216.099_8.03	nHILIC	1912.74	7.99563	N-a-Acetylcitrulline	C8H15N3O4	C15532	HMDB00856	[M-H]-	OK	Y	3	Keep	iPOP Exercise	Amino Acid	Urea cycle; Arginine and Proline Metabolism	1912.74	1916.57	1895.02	0.988755	0.360122	0.0371033
7.84_114.0561m/z_nHILIC	114.056	470.4	NA	1	0.642517	0	100 - 0.174 - 0.208	149546	59.21	NA	NA	NA	NA	NA	NA	NA	NA	NA	NA	114.0561_7.84	nHILIC	176032	7.80644	L-Proline	C5H9NO2	C00148	HMDB00162	[M-H]-	OK	N	1	Keep	iPOP Exercise	Amino Acid	Urea cycle; Arginine and Proline Metabolism	176032	134252	201072	1.49772	0.453323	0.00761391
7.79_230.9971m/z_nHILIC	230.997	467.4	NA	1	0.1477	0	100 - 6.96 - 4.44	4985.1	113.29	NA	NA	NA	NA	NA	NA	NA	NA	NA	NA	230.9971_7.79	nHILIC	2499.73	7.75666	Vanillin 4-sulfate	C8H8O6S	NA	HMDB41789	[M-H]-	OK	N	3	Keep	Discarded cord blood	Amino Acid	Tyrosine Metabolism	2499.73	790.406	19490.5	24.6588	0.452406	0.00774897
7.77_261.0074m/z_nHILIC	261.007	466.2	NA	1	0.100183	0	100 - 11.5 - 2.64	8979.58	281.25	NA	NA	NA	NA	NA	NA	NA	NA	NA	NA	261.0074_7.77	nHILIC	4151.71	7.73674	C9H10O7S	C9H10O7S	NA	NA	[M-H]-	YES	Y	4	Keep	Discarded cord blood	NA	NA	4151.71	858.217	8432.35	9.82543	0.360122	0.0371033
7.75_273.0076m/z_nHILIC	273.008	465	NA	1	0.28805	0	100 - 9.2 - 2.88 - 0.0898	50232.8	141.22	NA	NA	NA	NA	NA	NA	NA	NA	NA	NA	273.0076_7.75	nHILIC	26638.8	7.71683	Ferulic acid sulfate	C10H10O7S	NA	HMDB29200	[M-H]-	OK	Y	3	Keep	Discarded cord blood	Xenobiotics	Benzoate Metabolism	26638.8	5909.3	117917	19.9545	0.778151	6.57022e-07
7.74_495.2239m/z_nHILIC	495.224	464.4	NA	1	0.279867	0	100 - 24.5	19905.2	205.74	NA	NA	NA	NA	NA	NA	NA	NA	NA	NA	495.2239_7.74	nHILIC	1588.22	7.70687	C25H36O10	C25H36O10	NA	NA	[M-H]-	YES	N	4	Keep	iPOP Exercise	NA	NA	1588.22	276.798	4071.96	14.7109	0.639114	6.94256e-05
7.73_184.0979m/z_nHILIC	184.098	463.8	NA	1	0.3719	0	100 - 6	9819.45	66.17	NA	NA	NA	NA	NA	NA	NA	NA	NA	NA	184.0979_7.73	nHILIC	9107.66	7.69692	C9H15NO3	C9H15NO3	NA	NA	[M-H]-	YES	N	4	Keep	iPOP Exercise	NA	NA	9107.66	12698.2	8131.12	0.640335	0.671505	2.24971e-05
7.69_187.0725m/z_nHILIC	187.072	461.4	NA	1	0.335433	0	100 - 0.162 - 0.0122	64476.6	73.64	NA	NA	NA	NA	NA	NA	NA	NA	NA	NA	187.0725_7.69	nHILIC	78636.5	7.65709	N-Acetylglutamine	C7H12N2O4	NA	HMDB06029	[M-H]-	OK	Y	1	Keep	Discarded cord blood	Amino Acid	Glutamate Metabolism	78636.5	45291.9	108071	2.3861	0.550802	0.000890276
7.67_156.0666m/z_nHILIC	156.067	460.2	NA	1	0.10995	0	100	125.133	66.46	NA	NA	NA	NA	NA	NA	NA	NA	NA	NA	156.0666_7.67	nHILIC	155.814	7.63717	N-Acetylproline	C7H11NO3	NA	NA	[M-H]-	OK	Y	1	Keep	Discarded cord blood	Amino Acid	Urea cycle; Arginine and Proline Metabolism	155.814	202.14	135.105	0.668375	0.372345	0.0308106
7.66_181.0701m/z_nHILIC	181.07	459.6	NA	1	0.465067	0	100 - 5.57 - 0.509 - 0.0111	78711.7	71.97	NA	NA	NA	NA	NA	NA	NA	NA	NA	NA	181.0701_7.66	nHILIC	101490	7.62722	Sorbitol|Mannitol	C6H14O6	C00794|C00392	HMDB00247|HMDB00765	[M-H]-	OK	Y	1	Keep	Discarded cord blood	Xenobiotics	Food Component/Plant	101490	41535.7	126050	3.03475	0.420015	0.0140392
7.63_176.0388m/z_nHILIC	176.039	457.8	NA	1	0.260683	0	100 - 12.9 - 33.5	3804.94	151.5	NA	NA	NA	NA	NA	NA	NA	NA	NA	NA	176.0388_7.63	nHILIC	2290.08	7.59734	Alliin	C6H11NO3S	C08265	HMDB33592	[M-H]-	OK	Y	3	Keep	Discarded cord blood	Xenobiotics	Food Component/Plant	2290.08	755.352	2933.58	3.88373	0.606112	0.000195717
7.61_169.0619m/z_nHILIC	169.062	456.6	NA	1	0.375617	0	100	4759.46	84.35	NA	NA	NA	NA	NA	NA	NA	NA	NA	NA	169.0619_7.61	nHILIC	4436.13	7.57743	C7H10N2O3	C7H10N2O3	NA	NA	[M-H]-	YES	N	4	Keep	iPOP Exercise	NA	NA	4436.13	2457.26	8470.75	3.44724	0.577082	0.000447377
7.61_261.0074m/z_nHILIC	261.007	456.6	NA	1	0.23945	0	100 - 8.49 - 3.42	14078.1	231.52	NA	NA	NA	NA	NA	NA	NA	NA	NA	NA	261.0074_7.61	nHILIC	6148.37	7.57743	C9H10O7S	C9H10O7S	NA	NA	[M-H]-	YES	Y	4	Keep	Discarded cord blood	NA	NA	6148.37	1024.29	37001.8	36.1244	0.456684	0.00713588
7.56_624.3397m/z_nHILIC	624.34	453.6	NA	1	0.3029	0	100 - 32.9 - 1.51	92340	231.24	NA	NA	NA	NA	NA	NA	NA	NA	NA	NA	624.3397_7.56	nHILIC	19380.6	7.52764	Glycochenodeoxycholic acid glucuronide	C32H51NO11	C03033	HMDB02579	[M-H]-	OK	N	3	Keep	iPOP Exercise	Lipid	Primary Bile Acid Metabolism	19380.6	6677.37	62068.8	9.29539	0.783957	5.86583e-07
7.40_356.0990m/z_nHILIC	356.099	444	NA	1	0.125083	0	100 - 15.2 - 1.02	24087.1	428.22	NA	NA	NA	NA	NA	NA	NA	NA	NA	NA	356.099_7.4	nHILIC	330.533	7.36833	2-methoxyacetaminophen glucuronide	C15H19NO9	NA	HMDB0240215	[M-H]-	OK	Y	3	Keep	iPOP Exercise	Xenobiotics	Drug	330.533	426.707	14.8943	0.0349052	0.618946	0.000132492
7.37_211.0978m/z_nHILIC	211.098	442.2	NA	1	0.177817	0	100 - 9.48 - 20.8	12405.1	138.71	NA	NA	NA	NA	NA	NA	NA	NA	NA	NA	211.0978_7.37	nHILIC	9222.42	7.33846	C11H16O4	C11H16O4	NA	NA	[M-H]-	YES	Y	4	Keep	Discarded cord blood	NA	NA	9222.42	8484.71	14546.7	1.71446	0.530634	0.00145806
7.13_539.2504m/z_nHILIC	539.25	427.8	NA	1	0.470717	0	100 - 28	85753.7	231.61	NA	NA	NA	NA	NA	NA	NA	NA	NA	NA	539.2504_7.13	nHILIC	27542.5	7.09948	Tetrahydroaldosterone glucuronide|Tetrahydrocortisone glucuronide	C27H40O11	NA	HMDB10357	[M-H]-	OK	N	3	Keep	iPOP Exercise	Lipid	Androgenic Steroids	27542.5	6819.2	61020.6	8.94835	0.794958	4.78685e-07
6.90_148.0437m/z_nHILIC	148.044	414	NA	1	0.662817	0	100	9268.45	99.37	NA	NA	NA	NA	NA	NA	NA	NA	NA	NA	148.0437_6.9	nHILIC	6629.36	6.87047	L-Methionine	C5H11NO2S	C00073	HMDB00696	[M-H]-	OK	N	1	Keep	iPOP Exercise	Amino Acid	Methionine, Cysteine, SAM and Taurine Metabolism	6629.36	13580.8	2148.85	0.158227	0.354011	0.0406237
6.68_215.1037m/z_nHILIC	215.104	400.8	NA	1	0.0848833	0	100 - 12.8 - 6.52	1919.87	102.12	NA	NA	NA	NA	NA	NA	NA	NA	NA	NA	215.1037_6.68	nHILIC	2065.36	6.65141	N2,N5-diacetylornithine	C9H16N2O4	NA	HMDB0240345	[M-H]-	OK	Y	3	Keep	iPOP Exercise	Amino Acid	Urea cycle; Arginine and Proline Metabolism	2065.36	1654.88	2515.34	1.51996	0.537968	0.00122265
6.67_261.1244m/z_nHILIC	261.124	400.2	NA	1	0.122383	0	100 - 9.01	4987.13	120.72	NA	NA	NA	NA	NA	NA	NA	NA	NA	NA	261.1244_6.67	nHILIC	5544.98	6.64145	Prolylphenylalanine	C14H18N2O3	NA	HMDB11179	[M-H]-	OK	N	2	Keep	iPOP Exercise	Peptide	Dipeptide	5544.98	1022.56	52098.5	50.9493	0.436211	0.0104977
6.54_160.0616m/z_nHILIC	160.062	392.4	NA	1	0.401933	0	100 - 5 - 0.0352	48945.2	67.36	NA	NA	NA	NA	NA	NA	NA	NA	NA	NA	160.0616_6.54	nHILIC	76694.7	6.51201	N-Acetylthreonine	C6H11NO4	NA	HMDB62557	[M-H]-	OK	Y	3	Keep	Discarded cord blood	Amino Acid	Glycine, Serine and Threonine Metabolism	76694.7	24030.8	124454	5.17893	0.355233	0.0398986
6.44_219.0776m/z_nHILIC	219.078	386.4	NA	1	0.823067	0	100 - 10.6	293359	124.27	NA	NA	NA	NA	NA	NA	NA	NA	NA	NA	219.0776_6.44	nHILIC	372995	6.41244	Oxindolylalanine(1)	C11H12N2O3	NA	NA	[M+H]+	OK	Y	3	Keep	iPOP Exercise	Amino Acid	Tryptophan Metabolism	372995	5766.08	1.3202e+06	228.96	0.460963	0.00656501
6.25_232.0286m/z_nHILIC	232.029	375	NA	1	0.42425	0	100 - 8.49 - 0.474 - 0.0338	145785	237.3	NA	NA	NA	NA	NA	NA	NA	NA	NA	NA	232.0286_6.25	nHILIC	53926.7	6.22325	Dopamine sulfate	C8H11NO5S	C13690	HMDB06275	[M-H]-	OK	Y	3	Keep	iPOP Exercise	Amino Acid	Tyrosine Metabolism	53926.7	16754.3	80221.8	4.78813	0.423682	0.0131593
6.19_207.0778m/z_nHILIC	207.078	371.4	NA	1	0.352033	0	100 - 7.43	12905.4	97.97	NA	NA	NA	NA	NA	NA	NA	NA	NA	NA	207.0778_6.19	nHILIC	16497.9	6.16351	L-Kynurenine	C10H12N2O3	C00328	HMDB00684	[M-H]-	OK	N	1	Keep	Discarded cord blood	Amino Acid	Tryptophan Metabolism	16497.9	1912.72	43939.4	22.9722	0.461574	0.00648676
6.08_255.0876m/z_nHILIC	255.088	364.8	NA	1	0.251983	0	100 - 12.8 - 0.953	584535	175.63	NA	NA	NA	NA	NA	NA	NA	NA	NA	NA	255.0876_6.08	nHILIC	58372.6	6.05398	C13H12N4O2	C13H12N4O2	NA	NA	[M-H]-	YES	Y	4	Keep	Discarded cord blood	NA	NA	58372.6	6774.79	936554	138.241	0.616501	0.000142889
5.98_116.0717m/z_nHILIC	116.072	358.8	NA	1	0.0929333	0	100 - 1.38	563.108	133.24	NA	NA	NA	NA	NA	NA	NA	NA	NA	NA	116.0717_5.98	nHILIC	462.689	5.95441	L-Valine	C5H11NO2	C00183	HMDB00883	[M-H]-	OK	Y	1	Keep	Discarded cord blood	Amino Acid	Leucine, Isoleucine and Valine Metabolism	462.689	422.557	484.198	1.14588	0.390374	0.0231577
5.97_464.3018m/z_nHILIC	464.302	358.2	NA	1	0.766633	0	100 - 27.3	332250	202.06	NA	NA	NA	NA	NA	NA	NA	NA	NA	NA	464.3018_5.97	nHILIC	176847	5.94445	Glycocholic acid	C26H43NO6	C01921	HMDB00138	[M-H]-	OK	N	3	Keep	Discarded cord blood	Lipid	Primary Bile Acid Metabolism	176847	48342.9	605192	12.5187	0.828571	2.46004e-07
5.97_530.3021m/z_nHILIC	530.302	358.2	NA	1	0.65005	0	100 - 24.6 - 30.9 - 7.21 - 0.735	911228	79.71	NA	NA	NA	NA	NA	NA	NA	NA	NA	NA	530.3021_5.97	nHILIC	937937	5.94445	LysoPC(16:0)	C24H50NO7P	C04230	HMDB10382	[M+CH3COO]-	OK	N	2	Keep	iPOP Exercise	Lipid	Phospholipid Metabolism	937937	378234	1.82254e+06	4.81855	0.401375	0.0193212
5.93_283.0822m/z_nHILIC	283.082	355.8	NA	1	0.230933	0	100 - 10.7	23350.7	145.5	NA	NA	NA	NA	NA	NA	NA	NA	NA	NA	283.0822_5.93	nHILIC	10976.8	5.90462	p-Cresol glucuronide	C13H16O7	NA	HMDB11686	[M-H]-	OK	N	3	Keep	iPOP Exercise	Amino Acid	Tyrosine Metabolism	10976.8	4320.5	28356.5	6.56325	0.831627	2.28749e-07
5.85_452.2785m/z_nHILIC	452.279	351	NA	1	0.256933	0	100 - 21.4	35428.6	104.06	NA	NA	NA	NA	NA	NA	NA	NA	NA	NA	452.2785_5.85	nHILIC	30162.9	5.82496	LysoPE(16:0)	C21H44NO7P	NA	HMDB11473	[M-H]-	OK	N	2	Keep	Discarded cord blood	Lipid	Phospholipid Metabolism	30162.9	22644.7	60993.8	2.69351	0.423377	0.0132308
5.41_263.1037m/z_nHILIC	263.104	324.6	NA	1	0.409283	0	100 - 0.0963	93588	96.09	NA	NA	NA	NA	NA	NA	NA	NA	NA	NA	263.1037_5.41	nHILIC	84006.3	5.38685	Alpha-N-Phenylacetyl-L-glutamine	C13H16N2O4	C04148	HMDB06344	[M-H]-	OK	N	2.5	Keep	Discarded cord blood	Peptide	Dipeptide	84006.3	48596.9	155967	3.2094	0.632391	8.65154e-05
5.39_481.2449m/z_nHILIC	481.245	323.4	NA	1	0.0578333	0	100	955.01	191.58	NA	NA	NA	NA	NA	NA	NA	NA	NA	NA	481.2449_5.39	nHILIC	178.047	5.36693	Hydroxyandrosterone glucuronide	C25H38O9	NA	HMDB10351	[M-H]-	OK	N	3	Keep	iPOP Exercise	Lipid	Androgenic Steroids	178.047	39.665	1263.54	31.8553	0.432238	0.0112867
5.15_462.1775m/z_nHILIC	462.178	309	NA	1	0.428767	0	100 - 23.9	34348.2	151.17	NA	NA	NA	NA	NA	NA	NA	NA	NA	NA	462.1775_5.15	nHILIC	13850.9	5.12796	C23H29NO9	C23H29NO9	NA	NA	[M-H]-	YES	N	4	Keep	iPOP Exercise	NA	NA	13850.9	5778.59	71157.6	12.314	0.623529	0.00011481
5.07_448.3070m/z_nHILIC	448.307	304.2	NA	1	0.4869	0	100 - 27.3	106475	171.62	NA	NA	NA	NA	NA	NA	NA	NA	NA	NA	448.307_5.07	nHILIC	75006.1	5.0483	Chenodeoxycholic acid glycine conjugate|Glycoursodeoxycholic acid	C26H43NO5	C05466|	HMDB00637|HMDB00708	[M-H]-	OK	N	3	Keep	iPOP Exercise	Lipid	Secondary Bile Acid Metabolism	75006.1	25983.6	119398	4.59513	0.713675	4.5759e-06
4.74_103.0402m/z_nHILIC	103.04	284.4	NA	1	1.1594	0	100 - 4.27 - 0.466 - 0.0451 - 0.000482	239622	63.34	NA	NA	NA	NA	NA	NA	NA	NA	NA	NA	103.0402_4.74	nHILIC	288443	4.71971	C4:1 FA (Hydroxyisobutyric acid)	C4H8O3	C01088	HMDB00023	[M-H]-	OK	Y	2	Keep	Discarded cord blood	Energy	Butanoate metabolism	288443	178939	404957	2.2631	0.380901	0.0269525
4.68_259.0101m/z_nHILIC	259.01	280.8	NA	1	0.368317	0	100 - 7.46 - 0.671	10826.3	167.65	NA	NA	NA	NA	NA	NA	NA	NA	NA	NA	259.0101_4.68	nHILIC	3276.41	4.65997	C22H17NO10S2	C22H17NO10S2	NA	NA	[M-2H]2-	YES	Y	4	Keep	Discarded cord blood	NA	NA	3276.41	571.923	10412.8	18.2067	0.678839	1.71778e-05
4.38_448.3069m/z_nHILIC	448.307	262.8	NA	1	1.16227	0	100 - 26.9	338863	172.67	NA	NA	NA	NA	NA	NA	NA	NA	NA	NA	448.3069_4.38	nHILIC	269028	4.36125	Chenodeoxycholic acid glycine conjugate|Glycoursodeoxycholic acid	C26H43NO5	C05466|	HMDB00637|HMDB00708	[M-H]-	OK	N	3	Keep	Discarded cord blood	Lipid	Secondary Bile Acid Metabolism	269028	146842	476885	3.24761	0.779679	6.37317e-07
4.13_238.0775m/z_nHILIC	238.077	247.8	NA	1	0.289083	0	100 - 5.79	15335.3	99.6	NA	NA	NA	NA	NA	NA	NA	NA	NA	NA	238.0775_4.13	nHILIC	9720.62	4.11232	C25H26N4O4S	C25H26N4O4S	NA	NA	[M-2H]2-	YES	Y	4	Keep	Discarded cord blood	NA	NA	9720.62	7271.9	19154.5	2.63405	0.530328	0.00146868
4.01_204.0662m/z_nHILIC	204.066	240.6	NA	1	0.0214167	0	100	184.069	109.26	NA	NA	NA	NA	NA	NA	NA	NA	NA	NA	204.0662_4.01	nHILIC	176.033	3.99284	Indolelactic acid	C11H11NO3	C02043	HMDB00671	[M-H]-	OK	N	2	Keep	iPOP Exercise	Amino Acid	Tryptophan Metabolism	176.033	192.006	138.093	0.719208	0.511383	0.0022757
3.44_164.0579m/z_nHILIC	164.058	206.4	NA	1	0.504317	0	100 - 1.35	11023.3	68.6	NA	NA	NA	NA	NA	NA	NA	NA	NA	NA	164.0579_3.44	nHILIC	11929.6	3.42528	7-Methylguanine	C6H7N5O	C02242	HMDB00897	[M-H]-	OK	N	1	Keep	Discarded cord blood	Nucleotide	Purine Metabolism, Guanine containing	11929.6	6390.7	21892.6	3.4257	0.371429	0.0312498
3.02_117.0558m/z_nHILIC	117.056	181.2	NA	1	2.72063	0	100 - 5.19 - 0.436 - 0.00398	1.33573e+06	72.21	NA	NA	NA	NA	NA	NA	NA	NA	NA	NA	117.0558_3.02	nHILIC	1.38815e+06	3.00707	alpha-Hydroxyisovaleric acid|beta-Hydroxyisovalerate	C5H10O3	NA	HMDB00407|HMDB00754	[M-H]-	OK	N	2	Keep	iPOP Exercise	NA	NA	1.38815e+06	931664	1.80662e+06	1.93913	0.681895	1.53304e-05
2.21_257.0780m/z_nHILIC	257.078	132.6	NA	1	1.22642	0	100 - 7.15 - 1.49	120412	49.14	NA	NA	NA	NA	NA	NA	NA	NA	NA	NA	257.078_2.21	nHILIC	130968	2.20054	5-methyluridine (ribothymidine)	C10H14N2O6	NA	HMDB00884	[M-H]-	OK	Y	1	Keep	iPOP Exercise	Nucleotide	Pyrimidine Metabolism, Uracil containing	130968	80851.4	191561	2.3693	0.346982	0.0450041
1.94_192.0666m/z_nHILIC	192.067	116.4	NA	1	0.0463833	0	100 - 4.41	609.063	115.65	NA	NA	NA	NA	NA	NA	NA	NA	NA	NA	192.0666_1.94	nHILIC	440.041	1.9317	N-Formyl-L-phenylalanine	C10H11NO3	NA	HMDB0240317	[M-H]-	OK	Y	3	Keep	Discarded cord blood	Amino Acid	Phenylalanine Metabolism	440.041	284.507	758.429	2.66577	0.424599	0.0129468
1.77_471.3482m/z_nHILIC	471.348	106.2	NA	1	0.696267	0	100 - 29.4	49275.1	137.18	NA	NA	NA	NA	NA	NA	NA	NA	NA	NA	471.3482_1.77	nHILIC	4180.46	1.76242	C30H48O4	C30H48O4	NA	NA	[M-H]-	YES	N	4	Keep	iPOP Exercise	NA	NA	4180.46	184.156	95790	520.158	0.468602	0.00564315
1.76_435.3483m/z_nHILIC	435.348	105.6	NA	1	0.815633	0	100 - 27.7	68664.7	120.63	NA	NA	NA	NA	NA	NA	NA	NA	NA	NA	435.3483_1.76	nHILIC	34196.1	1.75247	C27H48O4	C27H48O4	NA	NA	[M-H]-	YES	N	4	Keep	iPOP Exercise	NA	NA	34196.1	3099.36	161318	52.0488	0.633613	8.31512e-05
1.19_209.0819m/z_nHILIC	209.082	71.4	NA	1	0.53475	0	100 - 34.7	10452.4	77.96	NA	NA	NA	NA	NA	NA	NA	NA	NA	NA	209.0819_1.19	nHILIC	8970.77	1.18491	C11H14O4	C11H14O4	NA	NA	[M-H]-	YES	Y	4	Keep	Discarded cord blood	NA	NA	8970.77	8970.77	9243.91	1.03045	0.559969	0.000704547
1.18_149.0608m/z_nHILIC	149.061	70.8	NA	1	0.19175	0	100 - 2.88	5570.45	91.33	NA	NA	NA	NA	NA	NA	NA	NA	NA	NA	149.0608_1.18	nHILIC	3787.88	1.17495	3-phenylpropionate (hydrocinnamate)	C9H10O2	C05629	HMDB00764	[M-H]-	OK	N	2	Keep	iPOP Exercise	Xenobiotics	Benzoate Metabolism	3787.88	2607.57	4947.82	1.89749	0.578915	0.000425532
1.03_204.9813m/z_nHILIC	204.981	61.8	NA	1	0.388783	0	100 - 4.89 - 2.65	31307.6	198.13	NA	NA	NA	NA	NA	NA	NA	NA	NA	NA	204.9813_1.03	nHILIC	12719.5	1.02559	Benzenetriol sulfate	C6H6O6S	NA	NA	[M-H]-	OK	Y	3	Keep	iPOP Exercise	Xenobiotics	Chemical	12719.5	925.747	43332.8	46.8085	0.838655	1.90988e-07
1.00_163.0765m/z_nHILIC	163.077	60	NA	1	0.171	0	100 - 5.53 - 0.533	1877.97	180.87	NA	NA	NA	NA	NA	NA	NA	NA	NA	NA	163.0765_1	nHILIC	565.171	0.99572	Phenylbutyric acid	C10H12O2	NA	HMDB00329	[M-H]-	OK	N	2	Keep	iPOP Exercise	Xenobiotics	Benzoate Metabolism	565.171	719.531	443.44	0.61629	0.343621	0.0472306
0.97_389.2698m/z_nHILIC	389.27	58.2	NA	1	0.4832	0	100	19334.6	120.31	NA	NA	NA	NA	NA	NA	NA	NA	NA	NA	389.2698_0.97	nHILIC	8129.42	0.965848	Ketodeoxycholic acid	C24H38O4	NA	HMDB00328	[M-H]-	OK	N	3	Keep	iPOP Exercise	Lipid	Secondary Bile Acid Metabolism	8129.42	1011.42	23029.6	22.7695	0.706035	6.12366e-06
9.16_449.3119n_pRPLC	450.32	549.6	449.312	1	0.235333	0	100 - 30.5 - 3.81	710759	132.35	NA	NA	M+H-H2O, M+H-NH3, M+H, M+Na, M+K	NA	NA	NA	NA	NA	NA	NA	450.3199_9.16	pRPLC	488383	9.04376	Chenodeoxycholic acid glycine conjugate|Glycoursodeoxycholic acid	C26H43NO5	C05466|	HMDB00637|HMDB00708	[M+H]+	OK	N	3	Keep	Discarded cord blood	Lipid	Secondary Bile Acid Metabolism	488383	188274	922664	4.90064	0.582277	0.000387935
10.05_495.3311n_pRPLC	496.338	603	495.331	1	0.663083	0	100 - 27 - 4.33 - 0.0284 - 0.000733	7.18826e+07	62.15	NA	NA	M+H-H2O, M+H, M+Na, M+K, 2M+H	NA	NA	NA	NA	NA	NA	NA	496.3384_10.05	pRPLC	6.03407e+07	9.92247	LysoPC(16:0)	C24H50NO7P	C04230	HMDB10382	[M+H]+	OK	Y	2	Keep	iPOP Exercise	Lipid	Phospholipid Metabolism	6.03407e+07	3.02534e+07	1.11336e+08	3.6801	0.394041	0.0218139
9.06_449.3127n_pRPLC	450.32	543.6	449.313	1	0.33115	0	100 - 28.5 - 2.53 - 0.0581 - 0.008	1.26002e+06	151.59	NA	NA	M+H-H2O, M+H, M+Na, M+K, 2M+H	NA	NA	NA	NA	NA	NA	NA	450.32_9.06	pRPLC	699949	8.94503	Chenodeoxycholic acid glycine conjugate|Glycoursodeoxycholic acid	C26H43NO5	C05466|	HMDB00637|HMDB00708	[M+H]+	OK	N	3	Keep	Discarded cord blood	Lipid	Secondary Bile Acid Metabolism	699949	315939	1.48273e+06	4.69309	0.654087	4.18039e-05
1.43_204.0894n_pRPLC	205.097	85.8	204.089	1	0.982	0	100 - 12.6	8.36574e+06	77.84	NA	NA	M+H-HCOOH, M+H, M+Na, 2M+H	NA	NA	NA	NA	NA	NA	NA	205.0967_1.43	pRPLC	7.95567e+06	1.41185	L-Tryptophan	C11H12N2O2	C00078	HMDB00929	[M+H]+	OK	N	1	Keep	Discarded cord blood	Amino Acid	Tryptophan Metabolism	7.95567e+06	2.39375e+06	1.60198e+07	6.69233	0.47288	0.00517755
2.86_246.1360n_pRPLC	247.143	171.6	246.136	1	1.22593	0	100 - 15.1	787037	155.7	NA	NA	M+H, M+Na, M+K, 2M+H	NA	NA	NA	NA	NA	NA	NA	247.1434_2.86	pRPLC	444886	2.82371	Tryptophan betaine	C14H18N2O2	C09213	HMDB61115	[M+H]+	OK	N	3	Keep	Discarded cord blood	Amino Acid	Tryptophan Metabolism	444886	572882	374325	0.653406	0.782429	6.04006e-07
5.21_189.0786n_pRPLC	190.086	312.6	189.079	1	0.170933	0	100 - 11.3	172318	150.41	NA	NA	M+H-H2O, M+H, M+Na, M+K	NA	NA	NA	NA	NA	NA	NA	190.0858_5.21	pRPLC	88568.8	5.14389	3-Indolepropionic acid	C11H11NO2	NA	HMDB02302	[M+H]+	OK	Y	1	Keep	Discarded cord blood	Amino Acid	Tryptophan Metabolism	88568.8	18473.5	253616	13.7287	0.812987	3.42452e-07
8.25_268.1303n_pRPLC	291.119	495	268.13	1	0.1614	0	100 - 14.1	435934	90.31	NA	NA	M+H-HCOOH, M+H-H2O, M+H, M+Na	NA	NA	NA	NA	NA	NA	NA	291.1193_8.25	pRPLC	284768	8.14531	C14H20O5_pos	C14H20O5	NA	NA	[M+Na]+	YES	Y	4	Keep	iPOP Exercise	NA	NA	284768	102251	775787	7.58708	0.575859	0.000462488
0.54_181.0735n_pRPLC	182.081	32.4	181.073	1	0.326233	0	100 - 8.43 - 0.0867 - 0.0508	429428	63.64	NA	NA	M+H-HCOOH, M+H, M+Na	NA	NA	NA	NA	NA	NA	NA	182.0807_0.54	pRPLC	398660	0.533147	L-Tyrosine	C9H11NO3	C00082	HMDB00158	[M+H]+	OK	N	1	Keep	iPOP Exercise	Amino Acid	Tyrosine Metabolism	398660	242078	537114	2.21876	0.567609	0.000576905
7.20_356.0773n_pRPLC	339.074	432	356.077	1	0.106433	0	100 - 11.1	35232.2	120.01	NA	NA	M+H-HCOOH, M+H-H2O, M+H	NA	NA	NA	NA	NA	NA	NA	339.074_7.2	pRPLC	19777.6	7.10863	C14H15N2O6P	C14H15N2O6P	NA	NA	[M+H]+	YES	Y	4	Keep	iPOP Exercise	NA	NA	19777.6	5988.23	41162.5	6.8739	0.85424	1.16979e-07
8.56_465.3075n_pRPLC	466.315	513.6	465.308	1	0.156233	0	100 - 27.6 - 3.9	303385	166.58	NA	NA	M+H, M+Na, M+K	NA	NA	NA	NA	NA	NA	NA	466.3148_8.56	pRPLC	165549	8.45137	Glycocholic acid(2)	C26H43NO6	C01921	HMDB00138	[M+H]+	OK	Y	3	Keep	Discarded cord blood	Lipid	Primary Bile Acid Metabolism	165549	66588	392096	5.88839	0.635752	7.75465e-05
8.83_282.1458n_pRPLC	305.135	529.8	282.146	1	0.117767	0	100 - 14.3	41150.1	122.62	NA	NA	M+H-H2O, M+H, M+Na	NA	NA	NA	NA	NA	NA	NA	305.135_8.83	pRPLC	17481.5	8.71795	C13H16N6O3	C13H16N6O3	NA	NA	[M+H]+	YES	Y	4	Keep	iPOP Exercise	NA	NA	17481.5	3933.08	79576.6	20.2326	0.475936	0.00486569
9.83_543.3310n_pRPLC	544.338	589.8	543.331	1	1.09413	0	100 - 30.8 - 4.87 - 0.603	8.51187e+06	77.61	NA	NA	M+H, M+Na, M+K	NA	NA	NA	NA	NA	NA	NA	544.3382_9.83	pRPLC	6.92734e+06	9.70526	LysoPC(20:4)	C28H50NO7P	C04230	HMDB10395	[M+H]+	OK	Y	2	Keep	iPOP Exercise	Lipid	Phospholipid Metabolism	6.92734e+06	2.71181e+06	1.57286e+07	5.80003	0.425516	0.0127373
10.25_521.3467n_pRPLC	522.354	615	521.347	1	0.6175	0	100 - 28.6 - 4.33	1.7887e+07	76.61	NA	NA	M+H, M+Na, M+K	NA	NA	NA	NA	NA	NA	NA	522.354_10.25	pRPLC	1.61593e+07	10.1199	LysoPC(18:1)	C26H52NO7P	C04230	HMDB02815	[M+H]+	OK	Y	2	Keep	iPOP Exercise	Lipid	Phospholipid Metabolism	1.61593e+07	6.37512e+06	2.91424e+07	4.57126	0.527578	0.00156736
9.82_519.3311n_pRPLC	520.338	589.2	519.331	1	0.5926	0	100 - 28.7 - 4.5 - 0.632 - 0.0015	3.39882e+07	73	NA	NA	M+H, M+Na, M+K	NA	NA	NA	NA	NA	NA	NA	520.3384_9.82	pRPLC	2.58222e+07	9.69538	LysoPC(18:2)	C26H50NO7P	C04230	HMDB10386	[M+H]+	OK	Y	2	Keep	iPOP Exercise	Lipid	Phospholipid Metabolism	2.58222e+07	1.16096e+07	5.67764e+07	4.89045	0.575554	0.000466336
9.80_525.2841n_pRPLC	526.291	588	525.284	1	0.2103	0	100 - 29.3 - 3.72 - 0.0457	1.06119e+06	43.32	NA	NA	M+H, M+Na, M+K	NA	NA	NA	NA	NA	NA	NA	526.2914_9.8	pRPLC	1.07433e+06	9.67564	LysoPE(22:6)	C27H44NO7P	NA	HMDB11496	[M+H]+	OK	Y	2	Keep	iPOP Exercise	Lipid	Phospholipid Metabolism	1.07433e+06	1.03963e+06	1.17595e+06	1.13112	0.469824	0.00550657
5.21_256.0939n_pRPLC	239.091	312.6	256.094	1	0.773467	0	100 - 12.5 - 0.254	811679	130.6	NA	NA	M+H-H2O, M+Na, M+K	NA	NA	NA	NA	NA	NA	NA	239.0906_5.21	pRPLC	445751	5.14389	C12H14O5_pos	C12H14O5	NA	NA	[M+H]+	YES	Y	4	Keep	Discarded cord blood	NA	NA	445751	182085	824039	4.52559	0.867991	6.33052e-08
3.43_264.1101n_pRPLC	265.117	205.8	264.11	1	0.926383	0	100 - 14	1.02026e+06	105.87	NA	NA	M+H-H2O, M+H, M+Na	NA	NA	NA	NA	NA	NA	NA	265.1174_3.43	pRPLC	604755	3.38647	Alpha-N-Phenylacetyl-L-glutamine	C13H16N2O4	C04148	HMDB06344	[M+H]+	OK	N	2.5	Keep	Discarded cord blood	Peptide	Dipeptide	604755	352940	1.71177e+06	4.85001	0.634836	7.99054e-05
3.55_158.0801n_pRPLC	181.071	213	158.08	1	0.470717	0	100 - 0.712 - 0.101	153400	109.05	NA	NA	M+H, M+Na	NA	NA	NA	NA	NA	NA	NA	181.0715_3.55	pRPLC	96617.2	3.50495	Theophylline	C7H8N4O2	C07130	HMDB01889	[M+H]+	OK	Y	3	Keep	Discarded cord blood	Xenobiotics	Xanthine Metabolism	96617.2	36825.9	268086	7.27981	0.708174	5.64254e-06
5.76_349.2457n_pRPLC	332.242	345.6	349.246	1	0.138117	0	100 - 15.6	43199.3	71.5	NA	NA	M+H-HCOOH, M+H-H2O	NA	NA	NA	NA	NA	NA	NA	332.2421_5.76	pRPLC	28208.4	5.68691	C10:0,OH AC (Hydroxydecanoyl carnitine)	C17H33NO5	NA	HMDB61636	[M+H]+	OK	Y	2	Keep	iPOP Exercise	Lipid	Acylcarnitines	28208.4	19236.3	56548.8	2.9397	0.594805	0.000272469
5.76_289.2246n_pRPLC	312.216	345.6	289.225	1	0.117067	0	100 - 14.5 - 0.208	16078	60.78	NA	NA	M+H, M+Na	NA	NA	NA	NA	NA	NA	NA	312.2156_5.76	pRPLC	12476.6	5.68691	C10:2 AC (Decadienoylcarnitine)	C17H29NO4	NA	HMDB13325	[M+H]+	OK	Y	2	Keep	iPOP Exercise	Lipid	Acylcarnitines	12476.6	8654.38	21229.5	2.45303	0.574026	0.000486005
5.86_347.2297n_pRPLC	302.231	351.6	347.23	1	0.138333	0	100 - 14.4	28191.1	108.17	NA	NA	M+H-HCOOH, M+Na	NA	NA	NA	NA	NA	NA	NA	302.2315_5.86	pRPLC	16222.8	5.78564	C9:0 AC (Nonanoylcarnitine)	C16H31NO4	NA	HMDB13288	[M+H]+	OK	Y	2	Keep	iPOP Exercise	Lipid	Acylcarnitines	16222.8	7518.51	35660.1	4.74297	0.718869	3.76209e-06
6.78_348.2288n_pRPLC	331.226	406.8	348.229	1	0.0849333	0	100 - 17.2	16347.7	114.41	NA	NA	M+H-H2O, M+H	NA	NA	NA	NA	NA	NA	NA	331.2255_6.78	pRPLC	7125.92	6.69396	Hydroxyprogesterone	C21H30O3	C01176	HMDB00374	[M+H]+	OK	Y	2	Keep	Discarded cord blood	Lipid	Progestin Steroids	7125.92	2493.12	33060.7	13.2608	0.426432	0.0125306
6.93_348.2288n_pRPLC	331.226	415.8	348.229	1	0.0857	0	100 - 16	10590.9	117.94	NA	NA	M+H-H2O, M+H	NA	NA	NA	NA	NA	NA	NA	331.2255_6.93	pRPLC	3473.02	6.84206	Hydroxyprogesterone	C21H30O3	C01176	HMDB00374	[M+H]+	OK	Y	2	Keep	Discarded cord blood	Lipid	Progestin Steroids	3473.02	1359.81	19622	14.4299	0.470741	0.00540601
6.96_364.2239n_pRPLC	365.231	417.6	364.224	1	0.117517	0	100 - 21	56757.7	99.1	NA	NA	M+H-H2O, M+H	NA	NA	NA	NA	NA	NA	NA	365.2311_6.96	pRPLC	34436.2	6.87168	Dihydrocortisol(2)	C21H32O5	C05471	HMDB03259	[M+H]+	OK	Y	3	Keep	Discarded cord blood	Lipid	Corticosteroids	34436.2	12486.1	100468	8.04638	0.448128	0.00840681
8.21_465.3076n_pRPLC	466.315	492.6	465.308	1	0.0863833	0	100 - 25.1 - 0.282	12366.1	129.66	NA	NA	M+H, M+Na	NA	NA	NA	NA	NA	NA	NA	466.3149_8.21	pRPLC	5826.33	8.10582	Glycocholic acid(1)	C26H43NO6	C01921	HMDB00138	[M+H]+	OK	Y	3	Keep	Discarded cord blood	Lipid	Primary Bile Acid Metabolism	5826.33	2210.35	17508.8	7.92129	0.631169	9.00018e-05
[truncated: 301 more rows]

## Sheet: Fig.1f
variable_id	lipid_name	median_intensity_total	median_intensity_m	median_intensity_p	ratio	cor	p
[truncated: 616 more rows]

## Sheet: Fig.2c
variable_id	class	freq	point	class
[truncated: 728 more rows]

## Sheet: Fig.3d
	carb	fat	protein	inslulin_secreation	inslulin_sensitivity
[truncated: 23 more rows]

[truncated: 4 more sheets: Fig.5a, Fig6.b, EDF4a, EDF5a]
